# Supplementary material for: Fungal mycelia and bacterial thiamine establish a mutualistic growth mechanism
Source: Life Sci Alliance. 2020 Sep 21;3(12):e202000878. doi: 10.26508/lsa.202000878 (PMC7574024; doi:10.26508/lsa.202000878)
Supplement: Supplementary file 13 [file LSA-2020-00878_SdataTS2.xlsx]

## Sheet: data2
Feature_GID	Feature_TID	Type	Entrez_Gene_ID	Locus_Tag	Refseq_Protein_ID	Product	Fungi_Bacteria/Fungi.fc	Fungi_Bacteria/Fungi.volume	Fungi.mean	Fungi_Bacteria.mean	N_Fungi	N_Fungi_Bacteria	Fungi_FPKM	Fungi_Bacteria_FPKM
gene0	rna0	protein_coding	2870229	AN6487.2	XP_664091.1	hypothetical protein	-1.98073	4.56618	5.08573	4.0997	5.08573	4.0997	36.0604	14.3115
gene1	rna1	protein_coding	2870236	AN6488.2	XP_664092.1	hypothetical protein	-1.60856	5.40423	5.75798	5.07221	5.75798	5.07221	56.7302	29.7892
gene2	rna2	protein_coding	2870238	AN6489.2	XP_664093.1	hypothetical protein	-2.81019	6.15391	6.94422	5.45355	6.94422	5.45355	128.164	39.8171
gene3	rna3	protein_coding	2870237	AN6490.2	XP_664094.1	hypothetical protein	-2.26309	6.49967	7.11546	5.93717	7.11546	5.93717	145.258	56.2149
gene4	rna4	protein_coding	2870230	AN6491.2	XP_664095.1	hypothetical protein	-2.17664	6.55327	7.1383	6.01619	7.1383	6.01619	147.56	59.2849
gene5	rna5	protein_coding	2870240	AN6492.2	XP_664096.1	hypothetical protein	-1.10951	6.41522	6.49062	6.3407	6.49062	6.3407	94.2459	75.5107
gene6	rna6	protein_coding	2870241	AN6493.2	XP_664097.1	hypothetical protein	-1.08438	5.59213	5.65087	5.534	5.65087	5.534	53.2013	42.2378
gene7	rna7	protein_coding	2870233	AN6494.2	XP_664098.1	hypothetical protein	-1.0944	2.91302	2.97882	2.84868	2.97882	2.84868	7.45251	5.78542
gene8	rna8	protein_coding	2870235	AN6495.2	XP_664099.1	hypothetical protein	1.28725	4.48218	4.30373	4.66803	4.30373	4.66803	21.0251	22.2448
gene9	rna9	protein_coding	2870232	AN6496.2	XP_664100.1	hypothetical protein	-4.27357	4.11392	5.29296	3.19752	5.29296	3.19752	41.3906	7.42815
gene10	rna10	protein_coding	2870278	AN6497.2	XP_664101.1	hypothetical protein	-3.91522	5.35648	6.43076	4.46167	6.43076	4.46167	90.6021	18.9262
gene11	rna11	protein_coding	2870234	AN6498.2	XP_664102.1	hypothetical protein	1.3484	5.12242	4.91133	5.34258	4.91133	5.34258	31.926	36.7072
gene12	rna12	protein_coding	2870239	AN6499.2	XP_664103.1	hypothetical protein	-2.46666	7.92413	8.60213	7.29957	8.60213	7.29957	410.814	149.151
gene13	rna13	protein_coding	2870279	AN6500.2	XP_664104.1	hypothetical protein	-7.20813	8.77991	10.3196	7.46995	10.3196	7.46995	1569.87	169.133
gene14	rna14	protein_coding	2870231	AN6501.2	XP_664105.1	hypothetical protein	-1.6766	4.79256	5.1798	4.43426	5.1798	4.43426	38.3824	18.5547
gene15	rna15	protein_coding	2870280	AN6502.2	XP_664106.1	hypothetical protein	-1.76806	4.92609	5.3543	4.53213	5.3543	4.53213	43.0159	20.0293
gene16	rna16	protein_coding	2870282	AN6503.2	XP_664107.1	hypothetical protein	-3.94332	2.57174	3.74531	1.7659	3.74531	1.7659	13.9287	2.7884
gene18	rna18	protein_coding	2870283	AN6505.2	XP_664109.1	hypothetical protein	1.15652	6.83709	6.73299	6.94279	6.73299	6.94279	112.746	116.357
gene19	rna19	protein_coding	2870285	AN6506.2	XP_664110.1	hypothetical protein	-1.16682	7.13628	7.24844	7.02586	7.24844	7.02586	159.605	122.812
gene20	rna20	protein_coding	2870281	AN6507.2	XP_664111.1	hypothetical protein	-1.35654	5.74794	5.97211	5.53218	5.97211	5.53218	66.241	42.2157
gene21	rna21	protein_coding	2870675	AN6508.2	XP_664112.1	hypothetical protein	1.93215	7.69527	7.23481	8.18502	7.23481	8.18502	157.47	276.43
gene23	rna23	protein_coding	2870677	AN6510.2	XP_664114.1	hypothetical protein	-2.93179	6.21925	7.04336	5.49157	7.04336	5.49157	137.69	40.931
gene24	rna24	protein_coding	2870679	AN6511.2	XP_664115.1	hypothetical protein	1.40906	5.36557	5.1239	5.61864	5.1239	5.61864	36.853	44.6902
gene25	rna25	protein_coding	2870676	AN6512.2	XP_664116.1	hypothetical protein	-3.12445	4.31751	5.21683	3.57322	5.21683	3.57322	39.3714	9.69327
gene26	rna26	protein_coding	2870680	AN6513.2	XP_664117.1	hypothetical protein	-2.13678	3.69723	4.2853	3.18986	4.2853	3.18986	20.7528	7.38908
gene27	rna27	protein_coding	2870678	AN6514.2	XP_664118.1	hypothetical protein	1.09312	3.67316	3.60949	3.73795	3.60949	3.73795	12.6109	10.9511
gene28	rna28	protein_coding	2870681	AN6515.2	XP_664119.1	hypothetical protein	-1.44838	5.11686	5.39105	4.85661	5.39105	4.85661	44.1649	25.3546
gene29	rna29	protein_coding	2870684	AN6516.2	XP_664120.1	hypothetical protein	-1.50807	4.02611	4.33336	3.74065	4.33336	3.74065	21.4771	10.983
gene30	rna30	protein_coding	2870682	AN6517.2	XP_664121.1	hypothetical protein	-1.1659	4.43376	4.54587	4.32443	4.54587	4.32443	24.6735	16.9766
gene31	rna31	protein_coding	2870209	AN6518.2	XP_664122.1	hypothetical protein	-1.62696	3.00761	3.37913	2.67695	3.37913	2.67695	10.5343	5.16883
gene32	rna32	protein_coding	2870674	AN6519.2	XP_664123.1	hypothetical protein	1.4847	3.99689	3.72196	4.29213	3.72196	4.29213	13.7587	16.5522
gene33	rna33	protein_coding	2870210	AN6520.2	XP_664124.1	hypothetical protein	-1.3812	4.88611	5.12462	4.6587	5.12462	4.6587	36.8602	22.0691
gene34	rna34	protein_coding	2870212	AN6521.2	XP_664125.1	LYS4_EMENI Homoaconitase, mitochondrial precursor (Homoaconitate hydratase)	-3.49909	5.78626	6.75987	4.95289	6.75987	4.95289	114.935	27.2384
gene35	rna35	protein_coding	2870683	AN6522.2	XP_664126.1	hypothetical protein	1.27017	5.33643	5.16671	5.51173	5.16671	5.51173	38.0376	41.4696
gene36	rna36	protein_coding	2870211	AN6523.2	XP_664127.1	SEPA_EMENI Cytokinesis protein sepA (FH1/2 protein) (Forced expression inhibition of growth A)	1.14936	5.01598	4.91657	5.1174	4.91657	5.1174	32.068	30.9145
gene37	rna37	protein_coding	2870214	AN6524.2	XP_664128.1	hypothetical protein	1.51553	6.95998	6.66652	7.26635	6.66652	7.26635	107.788	145.335
gene38	rna38	protein_coding	2870218	AN6525.2	XP_664129.1	FDH_EMENI Probable formate dehydrogenase (NAD-dependent formate dehydrogenase) (FDH)	2.7416	9.48537	8.78572	10.2407	8.78572	10.2407	471.552	983.001
gene39	rna39	protein_coding	2870217	AN6526.2	XP_664130.1	hypothetical protein	-2.31191	3.92978	4.58055	3.37147	4.58055	3.37147	25.2417	8.33945
gene40	rna40	protein_coding	2870216	AN6527.2	XP_664131.1	hypothetical protein	-1.48715	3.3317	3.63025	3.0577	3.63025	3.0577	12.849	6.71556
gene41	rna41	protein_coding	2870219	AN6528.2	XP_664132.1	hypothetical protein	-1.08519	4.68224	4.74159	4.62364	4.74159	4.62364	28.3501	21.5851
gene42	rna42	protein_coding	2870215	AN6529.2	XP_664133.1	hypothetical protein	1.37561	6.01191	5.78627	6.24634	5.78627	6.24634	58.2412	70.3679
gene43	rna43	protein_coding	2870220	AN6530.2	XP_664134.1	hypothetical protein	1.27389	6.46585	6.29358	6.64283	6.29358	6.64283	81.7968	92.5986
gene44	rna44	protein_coding	2870221	AN6531.2	XP_664135.1	hypothetical protein	1.15024	4.09474	3.99502	4.19695	3.99502	4.19695	16.7599	15.462
gene45	rna45	protein_coding	2870222	AN6532.2	XP_664136.1	hypothetical protein	-1.64452	3.68505	4.06131	3.34365	4.06131	3.34365	17.6772	8.21718
gene46	rna46	protein_coding	2870227	AN6533.2	XP_664137.1	hypothetical protein	-1.12428	4.31624	4.40157	4.23257	4.40157	4.23257	22.4965	15.8559
gene47	rna47	protein_coding	2870213	AN6534.2	XP_664138.1	hypothetical protein	-1.21268	5.92603	6.06676	5.78856	6.06676	5.78856	70.4739	50.4783
gene49	rna49	protein_coding	2870225	AN6536.2	XP_664140.1	hypothetical protein	-3.52492	4.5271	5.52622	3.70863	5.52622	3.70863	48.3013	10.6626
gene50	rna50	protein_coding	2870226	AN6537.2	XP_664141.1	hypothetical protein	-1.31145	5.94762	6.14642	5.75525	6.14642	5.75525	74.1666	49.6174
gene51	rna51	protein_coding	2870223	AN6538.2	XP_664142.1	hypothetical protein	1.18329	6.36707	6.24682	6.48962	6.24682	6.48962	79.7721	83.7974
gene53	rna53	protein_coding	2870265	AN6540.2	XP_664144.1	hypothetical protein	-1.15656	3.91032	4.01665	3.8068	4.01665	3.8068	16.9882	11.5871
gene54	rna54	protein_coding	2870266	AN6541.2	XP_664145.1	hypothetical protein	-2.7715	5.11064	5.8986	4.42794	5.8986	4.42794	63.041	18.4613
gene55	rna55	protein_coding	2870269	AN6542.2	XP_664146.1	ACT_BOTCI Actin	1.17016	9.70538	9.59269	9.8194	9.59269	9.8194	901.965	758.079
gene56	rna56	protein_coding	2870228	AN6543.2	XP_664147.1	hypothetical protein	-3.38833	7.78358	8.71349	6.95291	8.71349	6.95291	446.944	117.079
gene57	rna57	protein_coding	2870271	AN6544.2	XP_664148.1	hypothetical protein	1.05626	6.60467	6.56531	6.64427	6.56531	6.64427	99.3147	92.5996
gene58	rna58	protein_coding	2870272	AN6545.2	XP_664149.1	hypothetical protein	1.64105	3.98703	3.6457	4.36032	3.6457	4.36032	12.9656	17.4653
gene59	rna59	protein_coding	2870270	AN6546.2	XP_664150.1	hypothetical protein	-1.29824	6.11209	6.30326	5.9267	6.30326	5.9267	82.4203	55.5767
gene60	rna60	protein_coding	2870268	AN6547.2	XP_664151.1	hypothetical protein	-1.65473	7.13311	7.50566	6.77906	7.50566	6.77906	188.176	102.021
gene61	rna61	protein_coding	2870273	AN6548.2	XP_664152.1	hypothetical protein	-1.16208	1.49021	1.60249	1.38579	1.60249	1.38579	1.63697	2.05981
gene62	rna62	protein_coding	2870275	AN6549.2	XP_664153.1	hypothetical protein	1.07378	4.37548	4.32443	4.42713	4.32443	4.42713	21.3283	18.4529
gene63	rna63	protein_coding	2870276	AN6550.2	XP_664154.1	hypothetical protein	1.19718	5.66773	5.53939	5.79903	5.53939	5.79903	48.8431	50.9276
gene64	rna64	protein_coding	2870277	AN6551.2	XP_664155.1	hypothetical protein	1.5801	4.72455	4.40605	5.06606	4.40605	5.06606	22.5587	29.6131
gene65	rna65	protein_coding	2870274	AN6552.2	XP_664156.1	hypothetical protein	2.44536	3.89222	3.30028	4.59033	3.30028	4.59033	9.86053	21.0005
gene66	rna66	protein_coding	2870319	AN6553.2	XP_664157.1	hypothetical protein	1.86563	4.42602	3.99899	4.89865	3.99899	4.89865	16.8057	26.2317
gene67	rna67	protein_coding	2870320	AN6554.2	XP_664158.1	hypothetical protein	-1.91661	3.88753	4.38503	3.44648	4.38503	3.44648	22.2231	8.8075
gene68	rna69	protein_coding	2870322	AN6555.2	XP_664159.1	hypothetical protein	-1.50526	2.7677	3.07839	2.48838	3.07839	2.48838	8.14193	4.561
gene70	rna71	protein_coding	2870326	AN6557.2	XP_664161.1	hypothetical protein	-1.64168	6.80318	7.17015	6.45498	7.17015	6.45498	150.448	81.7809
gene71	rna72	protein_coding	2870324	AN6558.2	XP_664162.1	hypothetical protein	-2.30025	6.05113	6.68179	5.48	6.68179	5.48	108.97	40.6271
gene72	rna73	protein_coding	2870325	AN6559.2	XP_664163.1	hypothetical protein	1.80166	2.2753	1.88993	2.73926	1.88993	2.73926	2.41454	5.38115
gene73	rna74	protein_coding	2870328	AN6560.2	XP_664164.1	hypothetical protein	2.25615	5.98905	5.43081	6.60468	5.43081	6.60468	45.3187	90.2702
gene74	rna75	protein_coding	2870329	AN6561.2	XP_664165.1	hypothetical protein	-3.66872	3.18379	4.25662	2.38135	4.25662	2.38135	20.3244	4.24108
gene75	rna76	protein_coding	2870327	AN6562.2	XP_664166.1	hypothetical protein	-1.97292	3.38931	3.91474	2.9344	3.91474	2.9344	15.7805	6.17537
gene76	rna77	protein_coding	2870321	AN6563.2	XP_664167.1	hypothetical protein	-3.89349	9.14719	10.1801	8.21906	10.1801	8.21906	1426.43	280.964
gene77	rna78	protein_coding	2870686	AN6564.2	XP_664168.1	hypothetical protein	-2.30917	5.99842	6.63241	5.42503	6.63241	5.42503	104.712	39.0054
gene79	rna80	protein_coding	2870688	AN6566.2	XP_664170.1	hypothetical protein	-2.36164	5.40878	6.06408	4.82429	6.06408	4.82429	70.3589	24.7015
gene80	rna81	protein_coding	2870687	AN6567.2	XP_664171.1	hypothetical protein	1.6948	5.93916	5.57078	6.33189	5.57078	6.33189	50.0563	75.127
gene81	rna82	protein_coding	2870689	AN6568.2	XP_664172.1	hypothetical protein	1.06609	4.88741	4.84146	4.93379	4.84146	4.93379	30.5633	26.9082
gene82	rna83	protein_coding	2870692	AN6569.2	XP_664173.1	hypothetical protein	-1.36805	4.70616	4.93764	4.48552	4.93764	4.48552	32.5696	19.3279
gene83	rna84	protein_coding	2870691	AN6570.2	XP_664174.1	hypothetical protein	-1.18042	4.25689	4.37822	4.13892	4.37822	4.13892	22.1397	14.7232
gene84	rna85	protein_coding	2870693	AN6571.2	XP_664175.1	hypothetical protein	1.89638	3.8197	3.38587	4.30911	3.38587	4.30911	10.5846	16.7799
gene85	rna86	protein_coding	2870694	AN6572.2	XP_664176.1	hypothetical protein	-1.54577	4.57993	4.90486	4.27653	4.90486	4.27653	31.7869	16.3653
gene86	rna87	protein_coding	2870690	AN6573.2	XP_664177.1	hypothetical protein	-2.66796	1.75919	2.60413	1.1884	2.60413	1.1884	5.21755	1.74944
gene87	rna88	protein_coding	2870642	AN6574.2	XP_664178.1	hypothetical protein	1.2098	5.71521	5.57948	5.85425	5.57948	5.85425	50.2644	52.7872
gene88	rna89	protein_coding	2870644	AN6575.2	XP_664179.1	hypothetical protein	-1.46867	4.50792	4.7937	4.23918	4.7937	4.23918	29.5214	15.959
gene89	rna90	protein_coding	2870647	AN6576.2	XP_664180.1	hypothetical protein	-2.40058	5.12984	5.80028	4.53689	5.80028	4.53689	58.7708	20.1322
gene90	rna91	protein_coding	2870641	AN6577.2	XP_664181.1	hypothetical protein	-2.521	3.3291	4.06226	2.72826	4.06226	2.72826	17.6911	5.33916
gene91	rna92	protein_coding	2870646	AN6578.2	XP_664182.1	hypothetical protein	1.70394	5.84977	5.47795	6.24682	5.47795	6.24682	46.8018	70.4006
gene92	rna93	protein_coding	2870645	AN6579.2	XP_664183.1	hypothetical protein	1.60423	3.13779	2.81532	3.4972	2.81532	3.4972	6.4526	9.14889
gene93	rna94	protein_coding	2870649	AN6580.2	XP_664184.1	hypothetical protein	1.403	4.49184	4.25421	4.74273	4.25421	4.74273	20.3111	23.3914
gene94	rna95	protein_coding	2870648	AN6581.2	XP_664185.1	hypothetical protein	1.64364	3.99722	3.65481	4.37171	3.65481	4.37171	13.0559	17.6222
gene96	rna97	protein_coding	2870643	AN6583.2	XP_664187.1	hypothetical protein	1.58424	3.42134	3.10551	3.76929	3.10551	3.76929	8.32474	11.2349
gene97	rna98	protein_coding	2870652	AN6584.2	XP_664188.1	hypothetical protein	-1.14262	3.89171	3.98907	3.79672	3.98907	3.79672	16.6876	11.5024
gene98	rna99	protein_coding	2870655	AN6585.2	XP_664189.1	hypothetical protein	-4.31769	2.46254	3.7342	1.62394	3.7342	1.62394	13.8728	2.53256
gene99	rna100	protein_coding	2870651	AN6586.2	XP_664190.1	hypothetical protein	1.32507	2.67237	2.47703	2.8831	2.47703	2.8831	4.61476	5.90272
gene100	rna101	protein_coding	2870653	AN6587.2	XP_664191.1	hypothetical protein	-1.13047	4.35903	4.44839	4.27147	4.44839	4.27147	23.0775	16.2976
gene101	rna102	protein_coding	2870654	AN6588.2	XP_664192.1	hypothetical protein	1.25702	8.00913	7.84583	8.17583	7.84583	8.17583	238.885	274.579
gene102	rna103	protein_coding	2870659	AN6589.2	XP_664193.1	hypothetical protein	1.09106	5.19268	5.1302	5.25592	5.1302	5.25592	37.014	34.4099
gene103	rna104	protein_coding	2870656	AN6590.2	XP_664194.1	hypothetical protein	1.98688	5.90292	5.4284	6.41891	5.4284	6.41891	45.2262	79.5754
gene104	rna105	protein_coding	2870658	AN6591.2	XP_664195.1	hypothetical protein	-3.08728	5.55565	6.42802	4.80168	6.42802	4.80168	90.4303	24.3812
gene105	rna106	protein_coding	2870660	AN6592.2	XP_664196.1	hypothetical protein	1.72741	6.04024	5.65879	6.4474	5.65879	6.4474	53.6056	81.2615
gene106	rna107	protein_coding	2870657	AN6593.2	XP_664197.1	hypothetical protein	-1.05592	7.17825	7.21761	7.13911	7.21761	7.13911	155.323	132.654
gene107	rna108	protein_coding	2870661	AN6594.2	XP_664198.1	hypothetical protein	-1.38062	5.0686	5.3066	4.84128	5.3066	4.84128	41.735	25.0409
gene108	rna109,rna110	protein_coding	2870662	AN6595.2	XP_664199.1	hypothetical protein	-1.36511	5.85541	6.08422	5.63521	6.08422	5.63521	70.9577	45.1262
gene109	rna111	protein_coding	2870663	AN6596.2	XP_664200.1	hypothetical protein	1.63365	5.95349	5.60996	6.31805	5.60996	6.31805	51.4754	74.4642
gene110	rna112	protein_coding	2870516	AN6597.2	XP_664201.1	hypothetical protein	3.59636	6.08218	5.22859	7.07513	5.22859	7.07513	39.6396	127.103
gene111	rna113	protein_coding	2870517	AN6598.2	XP_664202.1	hypothetical protein	-1.34151	4.2405	4.45772	4.03386	4.45772	4.03386	23.2675	13.6995
gene112	rna114	protein_coding	2870515	AN6599.2	XP_664203.1	hypothetical protein	-1.08933	4.69288	4.75501	4.63157	4.75501	4.63157	28.6549	21.7229
gene113	rna115	protein_coding	2870520	AN6600.2	XP_664204.1	hypothetical protein	-1.42993	3.03744	3.30635	2.7904	3.30635	2.7904	9.90815	5.5398
gene114	rna116	protein_coding	2870519	AN6601.2	XP_664205.1	hypothetical protein	-1.33842	6.65492	6.8685	6.44797	6.8685	6.44797	122.745	81.3112
gene115	rna117	protein_coding	2870521	AN6602.2	XP_664206.1	hypothetical protein	-1.31119	4.09124	4.29134	3.90047	4.29134	3.90047	20.8547	12.4341
gene116	rna118	protein_coding	2870514	AN6603.2	XP_664207.1	hypothetical protein	-2.59764	4.20737	4.95195	3.57475	4.95195	3.57475	32.9427	9.69773
gene117	rna119	protein_coding	2870523	AN6604.2	XP_664208.1	hypothetical protein	-1.37681	3.21549	3.45442	2.99308	3.45442	2.99308	11.1982	6.39787
gene118	rna120	protein_coding	2870522	AN6605.2	XP_664209.1	hypothetical protein	1.54762	5.0277	4.72254	5.35259	4.72254	5.35259	27.9298	36.9692
gene119	rna121	protein_coding	2870536	AN6606.2	XP_664210.1	hypothetical protein	-1.5892	4.40389	4.7507	4.08239	4.7507	4.08239	28.5714	14.1331
gene120	rna122	protein_coding	2870537	AN6607.2	XP_664211.1	hypothetical protein	-1.73169	3.08297	3.5044	2.71222	3.5044	2.71222	11.6308	5.27767
gene121	rna123	protein_coding	2870524	AN6608.2	XP_664212.1	hypothetical protein	2.77059	4.59057	3.91395	5.38414	3.91395	5.38414	15.7726	37.8017
gene122	rna124	protein_coding	2870539	AN6609.2	XP_664213.1	hypothetical protein	2.39142	5.51875	4.92554	6.1834	4.92554	6.1834	32.2464	67.5103
gene123	rna125	protein_coding	2870541	AN6610.2	XP_664214.1	hypothetical protein	1.26314	3.77937	3.61462	3.95164	3.61462	3.95164	12.6782	12.9318
gene124	rna126	protein_coding	2870540	AN6611.2	XP_664215.1	hypothetical protein	1.07623	5.11381	5.06109	5.16708	5.06109	5.16708	35.5429	32.0514
gene125	rna127	protein_coding	2870542	AN6612.2	XP_664216.1	hypothetical protein	-2.1996	2.91496	3.53853	2.40129	3.53853	2.40129	11.9295	4.31398
gene126	rna128	protein_coding	2870543	AN6613.2	XP_664217.1	hypothetical protein	1.41559	4.6474	4.40345	4.90486	4.40345	4.90486	22.5299	26.3727
gene127	rna129	protein_coding	2870518	AN6614.2	XP_664218.1	hypothetical protein	1.33073	4.95075	4.74893	5.16115	4.74893	5.16115	28.5546	31.9407
gene128	rna130	protein_coding	2870538	AN6615.2	XP_664219.1	hypothetical protein	1.82304	5.39494	4.97913	5.84547	4.97913	5.84547	33.5783	52.5291
gene129	rna131	protein_coding	2870545	AN6616.2	XP_664220.1	hypothetical protein	1.4496	2.86587	2.61053	3.14618	2.61053	3.14618	5.25126	7.14608
gene130	rna132	protein_coding	2870588	AN6617.2	XP_664221.1	hypothetical protein	3.44597	4.65753	3.84981	5.63472	3.84981	5.63472	15.0211	45.1104
gene131	rna133	protein_coding	2870591	AN6618.2	XP_664222.1	hypothetical protein	2.01568	5.88582	5.40187	6.41313	5.40187	6.41313	44.5058	79.5404
gene132	rna134	protein_coding	2870590	AN6619.2	XP_664223.1	hypothetical protein	1.04213	3.13871	3.10908	3.16862	3.10908	3.16862	8.33653	7.28967
gene133	rna135	protein_coding	2870592	AN6620.2	XP_664224.1	hypothetical protein	-1.11103	1.74256	1.82017	1.66827	1.82017	1.66827	2.20638	2.6264
gene134	rna136	protein_coding	2870544	AN6621.2	XP_664225.1	hypothetical protein	-13.5945	4.35342	6.62546	2.86051	6.62546	2.86051	104	5.84067
gene136	rna138	protein_coding	2870595	AN6623.2	XP_664227.1	hypothetical protein	1.43554	5.06301	4.80893	5.33052	4.80893	5.33052	29.8818	36.3818
gene137	rna139	protein_coding	2870593	AN6624.2	XP_664228.1	hypothetical protein	-1.16054	1.48005	1.59134	1.37654	1.59134	1.37654	1.62733	2.04303
gene138	rna140	protein_coding	2870596	AN6625.2	XP_664229.1	hypothetical protein	1.04445	3.1797	3.14848	3.21122	3.14848	3.21122	8.63084	7.51192
gene139	rna141	protein_coding	2870594	AN6626.2	XP_664230.1	hypothetical protein	-1.03239	2.59404	2.61714	2.57115	2.61714	2.57115	5.28677	4.81634
gene140	rna142	protein_coding	2870372	AN6627.2	XP_664231.1	hypothetical protein	-1.12812	5.37348	5.46115	5.28722	5.46115	5.28722	46.31	35.0436
gene141	rna143	protein_coding	2870597	AN6628.2	XP_664232.1	hypothetical protein	-1.74956	4.16688	4.58987	3.78288	4.58987	3.78288	25.3737	11.3822
gene142	rna144	protein_coding	2870373	AN6629.2	XP_664233.1	hypothetical protein	-6.13357	8.92738	10.3311	7.71438	10.3311	7.71438	1579.11	201.408
gene143	rna145	protein_coding	2870379	AN6630.2	XP_664234.1	hypothetical protein	-6.19882	7.44549	8.87689	6.2449	8.87689	6.2449	504.33	70.2633
gene144	rna146	protein_coding	2870376	AN6631.2	XP_664235.1	hypothetical protein	-1.19769	9.06558	9.19664	8.93639	9.19664	8.93639	645.336	446.821
gene145	rna147	protein_coding	2870378	AN6632.2	XP_664236.1	hypothetical protein	-4.79106	9.50921	10.7063	8.44596	10.7063	8.44596	2036.17	327.509
gene146	rna148	protein_coding	2870374	AN6633.2	XP_664237.1	hypothetical protein	3.27236	7.70553	6.89767	8.608	6.89767	8.608	124.773	367.11
gene147	rna149	protein_coding	2870375	AN6634.2	XP_664238.1	hypothetical protein	2.85863	4.41216	3.71908	5.2344	3.71908	5.2344	13.7558	33.7687
gene148	rna150	protein_coding	2870381	AN6635.2	XP_664239.1	LAC1_EMENI Laccase precursor (Benzenediol:oxygen oxidoreductase) (Urishiol oxidase) (Laccase I)	3.30751	4.15457	3.38036	5.1061	3.38036	5.1061	10.542	30.612
gene149	rna151	protein_coding	2870391	AN6636.2	XP_664240.1	hypothetical protein	1.15326	6.7832	6.68112	6.88684	6.68112	6.88684	108.961	111.251
gene150	rna152	protein_coding	2870377	AN6637.2	XP_664241.1	hypothetical protein	-2.4513	5.2521	5.93855	4.645	5.93855	4.645	64.6805	21.8892
gene152	rna154	protein_coding	2870380	AN6639.2	XP_664243.1	hypothetical protein	-1.00986	5.06176	5.06884	5.05469	5.06884	5.05469	35.6773	29.4095
gene153	rna156	protein_coding	2870382	AN6640.2	XP_664244.1	hypothetical protein	4.72483	4.71205	3.72322	5.96348	3.72322	5.96348	13.7737	57.1468
gene155	rna158	protein_coding	2870393	AN6642.2	XP_664246.1	hypothetical protein	9.71877	5.75392	4.3428	7.62357	4.3428	7.62357	21.5552	187.138
gene156	rna159	protein_coding	2870394	AN6643.2	XP_664247.1	hypothetical protein	-2.53235	6.58157	7.28585	5.94537	7.28585	5.94537	162.566	56.6368
gene157	rna160	protein_coding	2870397	AN6644.2	XP_664248.1	hypothetical protein	-1.68676	7.0465	7.43372	6.67946	7.43372	6.67946	179.95	94.6567
gene158	rna161	protein_coding	2870398	AN6645.2	XP_664249.1	hypothetical protein	-2.08643	5.85584	6.41034	5.3493	6.41034	5.3493	89.1138	36.8809
gene159	rna162	protein_coding	2870400	AN6646.2	XP_664250.1	hypothetical protein	2.74367	1.71557	1.13561	2.59172	1.13561	2.59172	0.808857	4.89514
gene163	rna166	protein_coding	2870401	AN6650.2	XP_664254.1	hypothetical protein	-1.50326	3.16193	3.46961	2.88152	3.46961	2.88152	11.3047	5.90071
gene164	rna167	protein_coding	2870418	AN6651.2	XP_664255.1	hypothetical protein	-2.29039	5.08775	5.72055	4.52496	5.72055	4.52496	55.4113	19.8767
gene165	rna168	protein_coding	2870419	AN6652.2	XP_664256.1	hypothetical protein	2.36846	4.44297	3.86432	5.10827	3.86432	5.10827	15.1819	30.6703
gene166	rna169	protein_coding	2870422	AN6653.2	XP_664257.1	MASY_EMENI Malate synthase, glyoxysomal	9.98401	6.59714	5.14293	8.46255	5.14293	8.46255	37.2981	330.137
gene167	rna170	protein_coding	2870417	AN6654.2	XP_664258.1	hypothetical protein	1.8139	2.77472	2.37823	3.23732	2.37823	3.23732	4.17457	7.66304
gene168	rna171	protein_coding	2870421	AN6655.2	XP_664259.1	hypothetical protein	1.41983	7.0392	6.79089	7.2966	6.79089	7.2966	116.881	148.87
gene170	rna174	protein_coding	2870402	AN6657.2	XP_664261.1	hypothetical protein	2.89302	11.3876	10.6471	12.1797	10.6471	12.1797	1951.72	5579.69
gene171	rna175	protein_coding	2870426	AN6658.2	XP_664262.1	hypothetical protein	4.53429	4.03899	3.09316	5.27404	3.09316	5.27404	8.21781	34.8541
gene172	rna178	protein_coding	2870448	AN6659.2	XP_664263.1	hypothetical protein	-3.39336	3.30562	4.30246	2.53974	4.30246	2.53974	21.0207	4.72601
gene175	rna181	protein_coding	2870423	AN6662.2	XP_664266.1	hypothetical protein	-1.49054	2.84425	3.1467	2.57087	3.1467	2.57087	8.62711	4.81434
gene179	rna185	protein_coding	2870456	AN6666.2	XP_664270.1	hypothetical protein	-1.51653	1.38447	1.71707	1.11629	1.71707	1.11629	1.91908	1.62287
gene180	rna186	protein_coding	2870453	AN6667.2	XP_664271.1	hypothetical protein	2.53496	2.35859	1.78119	3.12316	1.78119	3.12316	2.0987	7.03616
gene182	rna188	protein_coding	2870454	AN6669.2	XP_664273.1	hypothetical protein	-1.5127	6.57022	6.87557	6.27844	6.87557	6.27844	123.228	72.3167
gene187	rna194	protein_coding	2870463	AN6674.2	XP_664278.1	hypothetical protein	1.10372	5.85932	5.78856	5.93094	5.78856	5.93094	58.3525	55.8645
gene188	rna195	protein_coding	2870462	AN6675.2	XP_664279.1	hypothetical protein	1.25456	5.66714	5.50591	5.83308	5.50591	5.83308	47.8271	52.12
gene189	rna196	protein_coding	2870465	AN6676.2	XP_664280.1	hypothetical protein	1.02795	6.50175	6.4819	6.52166	6.4819	6.52166	93.5635	85.7933
gene190	rna197	protein_coding	2870464	AN6677.2	XP_664281.1	hypothetical protein	-4.55915	3.17929	4.45676	2.26799	4.45676	2.26799	23.2456	3.95194
gene191	rna198	protein_coding	2870466	AN6678.2	XP_664282.1	hypothetical protein	1.26701	2.67509	2.50982	2.85124	2.50982	2.85124	4.78313	5.79083
gene192	rna199	protein_coding	2870467	AN6679.2	XP_664283.1	hypothetical protein	-5.39382	8.47323	9.77564	7.34433	9.77564	7.34433	1042.26	154.024
gene193	rna200	protein_coding	2870460	AN6680.2	XP_664284.1	hypothetical protein	-1.84438	5.79201	6.25038	5.36725	6.25038	5.36725	79.9692	37.3862
gene194	rna201	protein_coding	2870469	AN6681.2	XP_664285.1	hypothetical protein	-2.07287	5.60794	6.15835	5.10672	6.15835	5.10672	74.7584	30.6288
gene195	rna202	protein_coding	2870455	AN6682.2	XP_664286.1	hypothetical protein	-1.39284	2.40758	2.65843	2.1804	2.65843	2.1804	5.49543	3.66231
gene196	rna203	protein_coding	2870471	AN6683.2	XP_664287.1	hypothetical protein	1.53646	1.47556	1.19793	1.81753	1.19793	1.81753	0.905001	2.88358
gene197	rna204	protein_coding	2870468	AN6684.2	XP_664288.1	hypothetical protein	-1.22274	3.87495	4.02272	3.7326	4.02272	3.7326	17.0969	10.8948
gene198	rna205	protein_coding	2870472	AN6685.2	XP_664289.1	hypothetical protein	-1.58356	6.88426	7.22383	6.56066	7.22383	6.56066	155.764	88.2925
gene199	rna206	protein_coding	2870470	AN6686.2	XP_664290.1	hypothetical protein	1.94334	2.41848	1.98624	2.94478	1.98624	2.94478	2.73778	6.2235
gene200	rna207	protein_coding	2870474	AN6687.2	XP_664291.1	hypothetical protein	-2.28317	5.29673	5.92562	4.73458	5.92562	4.73458	64.3763	23.274
gene201	rna208	protein_coding	2870475	AN6688.2	XP_664292.1	hypothetical protein	-1.99346	7.77698	8.29052	7.29524	8.29052	7.29524	327.043	148.606
gene202	rna209	protein_coding	2870477	AN6689.2	XP_664293.1	hypothetical protein	1.06747	6.89205	6.84512	6.93931	6.84512	6.93931	120.51	116.14
gene203	rna210	protein_coding	2870478	AN6690.2	XP_664294.1	hypothetical protein	-1.50975	5.31299	5.61845	5.02414	5.61845	5.02414	51.8259	28.7804
gene204	rna211	protein_coding	2870473	AN6691.2	XP_664295.1	hypothetical protein	-1.65605	3.40252	3.7858	3.05805	3.7858	3.05805	14.3344	6.71749
gene205	rna212	protein_coding	2870482	AN6692.2	XP_664296.1	hypothetical protein	-2.48535	2.98911	3.71713	2.40368	3.71713	2.40368	13.7254	4.32911
gene206	rna213	protein_coding	2870480	AN6693.2	XP_664297.1	hypothetical protein	2.05796	11.2436	10.7351	11.7763	10.7351	11.7763	2049.66	3820.5
gene207	rna214	protein_coding	2870479	AN6694.2	XP_664298.1	hypothetical protein	-1.38118	4.69622	4.93495	4.46904	4.93495	4.46904	32.4769	19.0622
gene208	rna215	protein_coding	2870476	AN6695.2	XP_664299.1	hypothetical protein	-1.02174	4.98346	4.99899	4.96797	4.99899	4.96797	34.0177	27.5765
gene209	rna216	protein_coding	2870487	AN6696.2	XP_664300.1	hypothetical protein	-1.65338	3.24101	3.62395	2.89854	3.62395	2.89854	12.7853	5.98322
gene210	rna217	protein_coding	2870484	AN6697.2	XP_664301.1	hypothetical protein	1.01092	9.17744	9.1696	9.18527	9.1696	9.18527	628.615	527.749
gene211	rna218	protein_coding	2870481	AN6698.2	XP_664302.1	hypothetical protein	-4.57445	5.02618	6.24126	4.04766	6.24126	4.04766	79.3443	13.8367
gene212	rna219	protein_coding	2870485	AN6699.2	XP_664303.1	hypothetical protein	1.34145	6.19057	5.9823	6.4061	5.9823	6.4061	66.8803	78.9422
gene213	rna220	protein_coding	2870490	AN6700.2	XP_664304.1	hypothetical protein	1.83504	10.443	10.0143	10.8901	10.0143	10.8901	1280.94	1563.34
gene214	rna221	protein_coding	2870488	AN6701.2	XP_664305.1	hypothetical protein	1.24772	6.38198	6.22433	6.54363	6.22433	6.54363	78.2055	87.2677
gene215	rna222	protein_coding	2870486	AN6702.2	XP_664306.1	hypothetical protein	1.25271	5.09679	4.93685	5.26191	4.93685	5.26191	32.5407	34.5192
gene217	rna224	protein_coding	2870483	AN6704.2	XP_664308.1	hypothetical protein	3.14064	4.607	3.85485	5.50591	3.85485	5.50591	15.087	41.2889
gene218	rna225	protein_coding	2870489	AN6705.2	XP_664309.1	hypothetical protein	-1.68109	5.96807	6.35452	5.60512	6.35452	5.60512	85.8285	44.3074
gene219	rna226	protein_coding	2870364	AN6706.2	XP_664310.1	hypothetical protein	-1.64061	3.31142	3.68774	2.9735	3.68774	2.9735	13.3896	6.34223
gene220	rna227	protein_coding	2870362	AN6707.2	XP_664311.1	hypothetical protein	-6.00471	1.32034	3.14109	0.554999	3.14109	0.554999	8.55954	0.789293
gene221	rna228	protein_coding	2870361	AN6708.2	XP_664312.1	hypothetical protein	-3.98237	8.21799	9.27503	7.28141	9.27503	7.28141	678.864	147.601
gene222	rna229	protein_coding	2870366	AN6709.2	XP_664313.1	hypothetical protein	1.11732	6.02439	5.9449	6.10494	5.9449	6.10494	64.8553	63.7064
gene223	rna230	protein_coding	2870371	AN6710.2	XP_664314.1	hypothetical protein	-1.89831	4.82529	5.30975	4.38503	5.30975	4.38503	41.8643	17.7988
gene224	rna231	protein_coding	2870368	AN6711.2	XP_664315.1	hypothetical protein	-3.27232	6.20634	7.12014	5.40982	7.12014	5.40982	145.718	38.5746
gene225	rna232	protein_coding	2870370	AN6712.2	XP_664316.1	hypothetical protein	2.76543	6.5568	5.86398	7.33148	5.86398	7.33148	61.6065	152.408
gene226	rna233	protein_coding	2870365	AN6713.2	XP_664317.1	hypothetical protein	-1.57151	3.56118	3.90215	3.25	3.90215	3.25	15.6121	7.70117
gene227	rna234	protein_coding	2870367	AN6714.2	XP_664318.1	hypothetical protein	-1.05298	3.62709	3.66452	3.59005	3.66452	3.59005	13.148	9.80857
gene228	rna235	protein_coding	2870342	AN6715.2	XP_664319.1	hypothetical protein	-2.08659	3.80006	4.3675	3.30635	4.3675	3.30635	21.942	7.97163
gene229	rna236	protein_coding	2870344	AN6716.2	XP_664320.1	hypothetical protein	-1.42202	3.72817	3.99078	3.48284	3.99078	3.48284	16.7091	9.07701
gene230	rna237	protein_coding	2870369	AN6717.2	XP_664321.1	hypothetical protein	-1.52982	9.18496	9.49676	8.8834	9.49676	8.8834	814.557	437.853
gene231	rna238	protein_coding	2870345	AN6718.2	XP_664322.1	hypothetical protein	1.78431	2.99769	2.60897	3.44433	2.60897	3.44433	5.24076	8.78796
gene233	rna240	protein_coding	2870343	AN6720.2	XP_664324.1	hypothetical protein	1.25946	5.48661	5.32274	5.65554	5.32274	5.65554	42.1656	45.7154
gene234	rna241	protein_coding	2870351	AN6721.2	XP_664325.1	hypothetical protein	1.25941	5.76978	5.60581	5.93855	5.60581	5.93855	51.3086	56.27
gene235	rna242	protein_coding	2870350	AN6722.2	XP_664326.1	hypothetical protein	-4.96517	4.09161	5.40768	3.09584	5.40768	3.09584	44.6207	6.90415
gene236	rna243	protein_coding	2870348	AN6723.2	XP_664327.1	hypothetical protein	2.15058	2.42808	1.93775	3.04248	1.93775	3.04248	2.57664	6.64672
gene237	rna244	protein_coding	2870353	AN6724.2	XP_664328.1	hypothetical protein	3.1114	1.94788	1.29419	2.93175	1.29419	2.93175	1.06705	6.16068
gene238	rna245	protein_coding	2870352	AN6725.2	XP_664329.1	hypothetical protein	1.05818	5.80548	5.76483	5.84642	5.76483	5.84642	56.9988	52.5746
gene239	rna246	protein_coding	2870355	AN6726.2	XP_664330.1	PSA2_NEUCR Probable proteasome subunit alpha type 2	-1.84044	7.15535	7.6089	6.72885	7.6089	6.72885	202.806	98.2368
gene241	rna248	protein_coding	2870349	AN6728.2	XP_664332.1	hypothetical protein	-2.36284	3.19218	3.87214	2.63162	3.87214	2.63162	15.2593	5.04399
gene242	rna249	protein_coding	2870357	AN6729.2	XP_664333.1	hypothetical protein	1.17736	3.02146	2.90597	3.14153	2.90597	3.14153	7.00566	7.14171
gene243	rna250	protein_coding	2870356	AN6730.2	XP_664334.1	UAPC_EMENI PURINE PERMEASE	1.51653	6.12301	5.82998	6.43076	5.82998	6.43076	60.1608	80.2453
gene244	rna251	protein_coding	2870347	AN6731.2	XP_664335.1	hypothetical protein	1.89612	11.0341	10.5823	11.5053	10.5823	11.5053	1848.06	2876.53
gene245	rna252	protein_coding	2870359	AN6732.2	XP_664336.1	hypothetical protein	-2.31582	6.30609	6.94088	5.72935	6.94088	5.72935	127.768	48.6435
gene246	rna253	protein_coding	2870358	AN6733.2	XP_664337.1	hypothetical protein	1.65461	6.67484	6.32147	7.04796	6.32147	7.04796	83.5214	125.134
gene247	rna254	protein_coding	2870256	AN6734.2	XP_664338.1	hypothetical protein	-1.50307	6.06383	6.36491	5.777	6.36491	5.777	86.6745	50.2381
gene248	rna255	protein_coding	2870255	AN6735.2	XP_664339.1	hypothetical protein	-2.65568	5.50107	6.25054	4.84146	6.25054	4.84146	79.9831	25.0415
gene249	rna256	protein_coding	2870253	AN6736.2	XP_664340.1	hypothetical protein	1.4449	4.58171	4.32391	4.85488	4.32391	4.85488	21.3234	25.307
gene250	rna257	protein_coding	2870252	AN6737.2	XP_664341.1	hypothetical protein	-1.76832	5.79289	6.21865	5.39627	6.21865	5.39627	77.7773	38.0991
gene251	rna258	protein_coding	2870257	AN6738.2	XP_664342.1	hypothetical protein	-1.65043	4.9335	5.30815	4.5853	5.30815	4.5853	41.7869	20.8981
gene252	rna259	protein_coding	2870254	AN6739.2	XP_664343.1	hypothetical protein	2.83378	3.44653	2.77612	4.27885	2.77612	4.27885	6.21847	16.4009
gene253	rna260	protein_coding	2870259	AN6740.2	XP_664344.1	hypothetical protein	1.3044	5.48027	5.29193	5.67532	5.29193	5.67532	41.3769	46.4177
gene254	rna261	protein_coding	2870258	AN6741.2	XP_664345.1	hypothetical protein	1.41043	5.84557	5.60276	6.0989	5.60276	6.0989	51.2024	63.4194
gene256	rna263	protein_coding	2870264	AN6743.2	XP_664347.1	hypothetical protein	2.66463	4.02294	3.37762	4.79155	3.37762	4.79155	10.5213	24.1778
gene262	rna269	protein_coding	2870245	AN6749.2	XP_664353.1	hypothetical protein	1.35958	3.29708	3.08293	3.5261	3.08293	3.5261	8.16124	9.36334
gene263	rna270	protein_coding	2870247	AN6750.2	XP_664354.1	hypothetical protein	1.88431	6.9352	6.49323	7.40726	6.49323	7.40726	94.4175	161.092
gene264	rna271	protein_coding	2870246	AN6751.2	XP_664355.1	hypothetical protein	2.6518	1.8103	1.2387	2.64567	1.2387	2.64567	0.971711	5.09472
gene265	rna272	protein_coding	2870244	AN6752.2	XP_664356.1	hypothetical protein	-1.21195	4.31471	4.45561	4.17827	4.45561	4.17827	23.2168	15.2213
gene266	rna273	protein_coding	2870248	AN6753.2	XP_664357.1	hypothetical protein	1.1149	8.18138	8.1033	8.26021	8.1033	8.26021	290.819	291.085
gene267	rna274	protein_coding	2870243	AN6754.2	XP_664358.1	hypothetical protein	-1.36659	7.05252	7.28141	6.83083	7.28141	6.83083	161.862	106.201
gene268	rna275	protein_coding	2870251	AN6755.2	XP_664359.1	hypothetical protein	2.17436	2.65222	2.15046	3.27105	2.15046	3.27105	3.28153	7.78903
gene269	rna276	protein_coding	2870249	AN6756.2	XP_664360.1	hypothetical protein	2.92774	4.0508	3.34936	4.89915	3.34936	4.89915	10.2437	26.2407
gene270	rna277	protein_coding	2870250	AN6757.2	XP_664361.1	hypothetical protein	2.48683	4.17761	3.57183	4.88614	3.57183	4.88614	12.2452	26.0057
gene271	rna278	protein_coding	2870287	AN6758.2	XP_664362.1	hypothetical protein	2.78805	5.25654	4.56869	6.04795	4.56869	6.04795	25.0345	60.919
gene272	rna279	protein_coding	2870288	AN6759.2	XP_664363.1	hypothetical protein	2.56702	4.4659	3.83733	5.19742	3.83733	5.19742	14.868	32.8172
gene276	rna283	protein_coding	2870293	AN6763.2	XP_664367.1	hypothetical protein	1.64259	3.81588	3.47465	4.19062	3.47465	4.19062	11.356	15.3759
gene280	rna287	protein_coding	2870294	AN6767.2	XP_664371.1	hypothetical protein	-1.32353	1.56297	1.77819	1.3738	1.77819	1.3738	2.09354	2.03343
gene281	rna288	protein_coding	2870296	AN6768.2	XP_664372.1	hypothetical protein	-1.5283	1.63322	1.9676	1.35567	1.9676	1.35567	2.68607	2.00358
gene282	rna289	protein_coding	2870299	AN6769.2	XP_664373.1	hypothetical protein	1.68763	2.21033	1.86483	2.61983	1.86483	2.61983	2.35106	4.99911
gene285	rna292	protein_coding	2870298	AN6772.2	XP_664376.1	hypothetical protein	-1.46271	2.34567	2.63598	2.08734	2.63598	2.08734	5.37831	3.42383
gene287	rna294	protein_coding	2870302	AN6774.2	XP_664378.1	hypothetical protein	-1.12013	1.77796	1.86168	1.69801	1.86168	1.69801	2.33664	2.67804
gene292	rna300	protein_coding	2870308	AN6779.2	XP_664383.1	hypothetical protein	-2.0643	5.48806	6.03574	4.99008	6.03574	4.99008	69.2338	28.0222
gene296	rna304	protein_coding	2870311	AN6783.2	XP_664387.1	hypothetical protein	-1.43646	4.60505	4.87371	4.35119	4.87371	4.35119	31.2748	17.3478
gene298	rna306	protein_coding	2870318	AN6785.2	XP_664389.1	hypothetical protein	-2.26716	2.56181	3.21941	2.03853	3.21941	2.03853	9.12212	3.32477
gene299	rna307	protein_coding	2870330	AN6786.2	XP_664390.1	hypothetical protein	2.59814	4.61135	3.97376	5.35124	3.97376	5.35124	16.4774	36.9309
gene300	rna308	protein_coding	2870316	AN6787.2	XP_664391.1	hypothetical protein	-1.47388	7.01982	7.30521	6.74558	7.30521	6.74558	165.529	99.2935
gene303	rna311	protein_coding	2870334	AN6790.2	XP_664394.1	hypothetical protein	-1.8221	2.44931	2.92005	2.05445	2.92005	2.05445	7.08186	3.35312
gene304	rna312	protein_coding	2870317	AN6791.2	XP_664395.1	hypothetical protein	1.58767	3.74937	3.43072	4.09763	3.43072	4.09763	10.9766	14.2892
gene305	rna313	protein_coding	2870331	AN6792.2	XP_664396.1	hypothetical protein	5.95736	3.41048	2.35801	4.93269	2.35801	4.93269	4.07818	26.9058
gene306	rna314	protein_coding	2870332	AN6793.2	XP_664397.1	hypothetical protein	-1.08962	3.55035	3.6128	3.48898	3.6128	3.48898	12.6446	9.10668
gene307	rna315	protein_coding	2870336	AN6794.2	XP_664398.1	hypothetical protein	1.68208	3.82025	3.4635	4.21375	3.4635	4.21375	11.2493	15.6676
gene308	rna316	protein_coding	2870333	AN6795.2	XP_664399.1	hypothetical protein	1.26446	3.89572	3.73013	4.06865	3.73013	4.06865	13.8355	14.0226
gene309	rna317	protein_coding	2870335	AN6796.2	XP_664400.1	hypothetical protein	1.2268	7.84037	7.6943	7.9892	7.6943	7.9892	214.522	241.685
gene311	rna319	protein_coding	2870338	AN6798.2	XP_664402.1	hypothetical protein	1.54859	0.913477	0.650942	1.2819	0.650942	1.2819	0.271997	1.89198
gene312	rna320	protein_coding	2870339	AN6799.2	XP_664403.1	hypothetical protein	1.7983	2.14269	1.76079	2.60743	1.76079	2.60743	2.03525	4.95711
gene314	rna322	protein_coding	2870665	AN6801.2	XP_664405.1	hypothetical protein	1.03865	3.30026	3.27302	3.32773	3.27302	3.32773	9.62026	8.11807
gene316	rna324	protein_coding	2870668	AN6803.2	XP_664407.1	hypothetical protein	1.63434	0.572188	0.318674	1.02738	0.318674	1.02738	0.060604	1.49472
gene317	rna325	protein_coding	2870667	AN6804.2	XP_664408.1	hypothetical protein	1.53064	5.04732	4.74959	5.36372	4.74959	5.36372	28.5644	37.2603
gene318	rna326	protein_coding	2870669	AN6805.2	XP_664409.1	hypothetical protein	-1.79537	2.91404	3.3666	2.52232	3.3666	2.52232	10.433	4.64395
gene320	rna328	protein_coding	2870664	AN6807.2	XP_664411.1	hypothetical protein	1.10434	3.23808	3.16728	3.31046	3.16728	3.31046	8.74056	8.01153
gene322	rna330	protein_coding	2870671	AN6809.2	XP_664413.1	hypothetical protein	3.90734	4.3468	3.47349	5.43968	3.47349	5.43968	11.3473	39.4795
gene323	rna331	protein_coding	2870670	AN6810.2	XP_664414.1	hypothetical protein	1.46338	5.61724	5.3493	5.8986	5.3493	5.8986	42.8711	54.5719
gene325	rna333	protein_coding	2870491	AN6812.2	XP_664416.1	hypothetical protein	6.34847	5.06224	3.90165	6.56806	3.90165	6.56806	15.6082	88.597
gene327	rna335	protein_coding	2870493	AN6814.2	XP_664418.1	hypothetical protein	-1.62563	1.39169	1.78565	1.08465	1.78565	1.08465	2.11013	1.58153
gene328	rna336	protein_coding	2870495	AN6815.2	XP_664419.1	hypothetical protein	-1.06024	3.3464	3.38886	3.30447	3.38886	3.30447	10.6149	7.95275
gene329	rna337	protein_coding	2870494	AN6816.2	XP_664420.1	hypothetical protein	1.03405	5.18045	5.15635	5.20465	5.15635	5.20465	37.7377	32.9905
gene330	rna338	protein_coding	2870500	AN6817.2	XP_664421.1	hypothetical protein	1.78697	4.09265	3.69526	4.53278	3.69526	4.53278	13.4778	20.0382
gene331	rna339	protein_coding	2870496	AN6818.2	XP_664422.1	hypothetical protein	1.58951	1.84098	1.53679	2.20537	1.53679	2.20537	1.50591	3.75614
gene333	rna341	protein_coding	2870501	AN6820.2	XP_664424.1	hypothetical protein	3.08018	5.80322	5.04818	6.6712	5.04818	6.6712	35.0873	94.0583
gene334	rna342	protein_coding	2870503	AN6821.2	XP_664425.1	hypothetical protein	-1.99182	6.7092	7.22463	6.23054	7.22463	6.23054	155.798	69.9465
gene335	rna343	protein_coding	2870499	AN6822.2	XP_664426.1	hypothetical protein	-2.68523	1.5516	2.41991	0.994862	2.41991	0.994862	4.32347	1.45124
gene336	rna344	protein_coding	2870497	AN6823.2	XP_664427.1	hypothetical protein	-1.47196	6.29579	6.58083	6.02309	6.58083	6.02309	100.543	59.6263
gene337	rna345	protein_coding	2870504	AN6824.2	XP_664428.1	hypothetical protein	1.00742	5.26661	5.26129	5.27194	5.26129	5.27194	40.4195	34.7938
gene338	rna346	protein_coding	2870506	AN6825.2	XP_664429.1	hypothetical protein	-1.68775	4.87266	5.26481	4.50971	5.26481	4.50971	40.5476	19.684
gene339	rna347	protein_coding	2870502	AN6826.2	XP_664430.1	hypothetical protein	-2.3001	2.55001	3.22069	2.019	3.22069	2.019	9.13933	3.28181
gene340	rna348	protein_coding	2870505	AN6827.2	XP_664431.1	hypothetical protein	-2.22762	4.02062	4.63967	3.48417	4.63967	3.48417	26.1858	9.08754
gene341	rna349	protein_coding	2870509	AN6828.2	XP_664432.1	hypothetical protein	1.6092	3.46383	3.13761	3.82396	3.13761	3.82396	8.53713	11.7607
gene344	rna352	protein_coding	2870513	AN6831.2	XP_664435.1	hypothetical protein	-1.30542	3.41273	3.6104	3.22589	3.6104	3.22589	12.6156	7.61021
gene345	rna353	protein_coding	2870508	AN6832.2	XP_664436.1	hypothetical protein	1.34095	2.91489	2.71093	3.13418	2.71093	3.13418	5.83153	7.09824
gene347	rna355	protein_coding	2870525	AN6834.2	XP_664438.1	hypothetical protein	-1.12427	1.32404	1.41122	1.24224	1.41122	1.24224	1.26369	1.83299
gene348	rna356	protein_coding	2870529	AN6835.2	XP_664439.1	hypothetical protein	1.19231	4.03468	3.90979	4.16355	3.90979	4.16355	15.7132	15.0613
gene349	rna357	protein_coding	2870527	AN6836.2	XP_664440.1	hypothetical protein	-1.31629	3.70723	3.91076	3.51429	3.91076	3.51429	15.7281	9.28605
gene350	rna358	protein_coding	2870512	AN6837.2	XP_664441.1	hypothetical protein	1.82696	3.78363	3.3738	4.24325	3.3738	4.24325	10.4865	15.9995
gene351	rna359	protein_coding	2870526	AN6838.2	XP_664442.1	TBB2_EMENI TUBULIN BETA-2 CHAIN	-1.87772	8.61914	9.08561	8.17662	9.08561	8.17662	594.865	274.693
gene353	rna361	protein_coding	2870528	AN6840.2	XP_664444.1	hypothetical protein	-1.39571	4.93619	5.18254	4.70155	5.18254	4.70155	38.4259	22.7329
gene354	rna362	protein_coding	2870535	AN6841.2	XP_664445.1	hypothetical protein	1.39184	4.92657	4.69384	5.17083	4.69384	5.17083	27.3548	32.1293
gene355	rna363	protein_coding	2870533	AN6842.2	XP_664446.1	hypothetical protein	-3.78253	5.60301	6.64427	4.72492	6.64427	4.72492	105.9	23.1402
gene356	rna364	protein_coding	2870531	AN6843.2	XP_664447.1	hypothetical protein	-2.89831	6.21638	7.0312	5.49599	7.0312	5.49599	136.316	41.0032
gene357	rna365	protein_coding	2870532	AN6844.2	XP_664448.1	hypothetical protein	-2.57362	5.84817	6.56969	5.20589	6.56969	5.20589	99.5843	33.0277
gene358	rna366	protein_coding	2870547	AN6845.2	XP_664449.1	hypothetical protein	-1.68321	3.36811	3.7646	3.01338	3.7646	3.01338	14.1565	6.48831
gene359	rna367	protein_coding	2870534	AN6846.2	XP_664450.1	hypothetical protein	-1.09873	2.64586	2.71465	2.57882	2.71465	2.57882	5.84683	4.84271
gene360	rna368	protein_coding	2870546	AN6847.2	XP_664451.1	hypothetical protein	1.56701	3.73126	3.4213	4.06931	3.4213	4.06931	10.8965	14.024
gene362	rna371	protein_coding	2870549	AN6849.2	XP_664453.1	hypothetical protein	2.59029	4.58136	3.94596	5.31907	3.94596	5.31907	16.0988	36.0137
gene363	rna372	protein_coding	2870550	AN6850.2	XP_664454.1	hypothetical protein	2.69433	2.24468	1.64083	3.07075	1.64083	3.07075	1.7263	6.77421
gene364	rna373	protein_coding	2870556	AN6851.2	XP_664455.1	hypothetical protein	2.28274	4.11601	3.56347	4.75423	3.56347	4.75423	12.1548	23.5704
gene365	rna374	protein_coding	2870552	AN6852.2	XP_664456.1	hypothetical protein	2.70557	1.60872	1.0437	2.47963	1.0437	2.47963	0.686201	4.5224
gene366	rna375	protein_coding	2870555	AN6853.2	XP_664457.1	hypothetical protein	-1.34321	4.28688	4.50501	4.07932	4.50501	4.07932	24.0133	14.1008
gene367	rna376	protein_coding	2870551	AN6854.2	XP_664458.1	hypothetical protein	-1.25676	3.96121	4.12949	3.79978	4.12949	3.79978	18.621	11.5131
gene368	rna377	protein_coding	2870554	AN6855.2	XP_664459.1	hypothetical protein	-1.23955	3.37136	3.52983	3.22001	3.52983	3.22001	11.8507	7.57074
gene369	rna378	protein_coding	2870558	AN6856.2	XP_664460.1	hypothetical protein	1.83859	7.1133	6.68755	7.56616	6.68755	7.56616	109.164	180.721
gene370	rna379	protein_coding	2870557	AN6857.2	XP_664461.1	hypothetical protein	-1.18633	5.24223	5.36693	5.12043	5.36693	5.12043	43.378	31.0162
gene371	rna380	protein_coding	2870553	AN6858.2	XP_664462.1	hypothetical protein	1.5991	4.53771	4.21169	4.88895	4.21169	4.88895	19.6407	26.0509
gene372	rna381	protein_coding	2870559	AN6859.2	XP_664463.1	hypothetical protein	1.05556	6.5532	6.51431	6.59233	6.51431	6.59233	95.7455	89.8072
gene374	rna383	protein_coding	2870563	AN6861.2	XP_664465.1	hypothetical protein	-1.26356	3.91191	4.08429	3.7468	4.08429	3.7468	17.9823	11.0648
gene375	rna384	protein_coding	2870564	AN6862.2	XP_664466.1	hypothetical protein	25.5748	6.93728	4.98244	9.65909	4.98244	9.65909	33.6393	678.668
gene376	rna385	protein_coding	2870565	AN6863.2	XP_664467.1	hypothetical protein	-1.98906	3.95646	4.48348	3.49139	4.48348	3.49139	23.6472	9.12057
gene377	rna386	protein_coding	2870562	AN6864.2	XP_664468.1	hypothetical protein	-1.57694	5.36202	5.70064	5.04352	5.70064	5.04352	54.8155	29.2086
gene378	rna387	protein_coding	2870560	AN6865.2	XP_664469.1	hypothetical protein	-9.31306	3.36507	5.33985	2.1206	5.33985	2.1206	42.6146	3.51089
gene379	rna388	protein_coding	2870568	AN6866.2	XP_664470.1	hypothetical protein	-2.66023	4.77033	5.52804	4.11649	5.52804	4.11649	48.3681	14.475
gene380	rna389	protein_coding	2870567	AN6867.2	XP_664471.1	hypothetical protein	1.11695	6.14271	6.06345	6.22301	6.06345	6.22301	70.3149	69.5319
gene381	rna390	protein_coding	2870569	AN6868.2	XP_664472.1	hypothetical protein	-1.74467	2.20799	2.64567	1.84272	2.64567	1.84272	5.4254	2.92753
gene387	rna397	protein_coding	2870576	AN6874.2	XP_664478.1	hypothetical protein	1.49213	4.03247	3.7541	4.33147	3.7541	4.33147	14.0058	17.0528
gene388	rna398	protein_coding	2870577	AN6875.2	XP_664479.1	hypothetical protein	1.60909	6.47399	6.13995	6.8262	6.13995	6.8262	73.8019	105.821
gene391	rna401	protein_coding	2870581	AN6878.2	XP_664482.1	hypothetical protein	-1.21885	2.49281	2.63965	2.35413	2.63965	2.35413	5.39716	4.16853
gene392	rna402	protein_coding	2870580	AN6879.2	XP_664483.1	hypothetical protein	1.92482	4.78735	4.33823	5.28295	4.33823	5.28295	21.498	34.9632
gene393	rna403	protein_coding	2870582	AN6880.2	XP_664484.1	hypothetical protein	1.86506	3.99053	3.56617	4.46539	3.56617	4.46539	12.1807	18.9927
gene394	rna405	protein_coding	2870575	AN6881.2	XP_664485.1	hypothetical protein	9.22906	5.49461	4.1206	7.32678	4.1206	7.32678	18.5156	151.958
gene396	rna407	protein_coding	2870583	AN6883.2	XP_664487.1	hypothetical protein	1.08608	0.624843	0.56811	0.687242	0.56811	0.687242	0.209488	0.987115
gene399	rna410	protein_coding	2870585	AN6886.2	XP_664490.1	hypothetical protein	1.22254	4.46098	4.3184	4.60828	4.3184	4.60828	21.2382	21.3044
gene400	rna411	protein_coding	2870587	AN6887.2	XP_664491.1	hypothetical protein	-1.1567	3.77127	3.87774	3.66772	3.87774	3.66772	15.3197	10.3943
gene401	rna412	protein_coding	2870599	AN6888.2	XP_664492.1	hypothetical protein	2.15291	4.07419	3.55843	4.66472	3.55843	4.66472	12.1307	22.168
gene402	rna413	protein_coding	2870598	AN6889.2	XP_664493.1	hypothetical protein	-1.272	3.4821	3.65998	3.31288	3.65998	3.31288	13.1216	8.03108
gene403	rna414	protein_coding	2870601	AN6890.2	XP_664494.1	hypothetical protein	2.01996	5.40581	4.92238	5.93671	4.92238	5.93671	32.1621	56.2065
gene404	rna415	protein_coding	2870603	AN6891.2	XP_664495.1	hypothetical protein	-2.14779	6.55601	7.13058	6.02773	7.13058	6.02773	146.649	59.7961
gene405	rna416	protein_coding	2870600	AN6892.2	XP_664496.1	hypothetical protein	1.81571	6.6747	6.25828	7.11882	6.25828	7.11882	80.3134	130.672
gene406	rna417	protein_coding	2870602	AN6893.2	XP_664497.1	hypothetical protein	-1.46408	5.04037	5.32286	4.77287	5.32286	4.77287	42.1673	23.8743
gene407	rna418	protein_coding	2870606	AN6894.2	XP_664498.1	hypothetical protein	-1.19103	4.7108	4.83859	4.58638	4.83859	4.58638	30.5158	20.912
gene408	rna419	protein_coding	2870605	AN6895.2	XP_664499.1	hypothetical protein	-2.38594	2.22897	2.94283	1.68827	2.94283	1.68827	7.1889	2.65688
gene410	rna421	protein_coding	2870604	AN6897.2	XP_664501.1	hypothetical protein	1.81433	7.15764	6.74081	7.60025	6.74081	7.60025	113.379	185.009
gene411	rna422	protein_coding	2870609	AN6898.2	XP_664502.1	hypothetical protein	1.08275	5.29254	5.2355	5.3502	5.2355	5.3502	39.7941	36.9014
gene412	rna423	protein_coding	2870610	AN6899.2	XP_664503.1	hypothetical protein	-1.05143	2.97966	3.01605	2.9437	3.01605	2.9437	7.7265	6.22017
gene413	rna424	protein_coding	2870611	AN6900.2	XP_664504.1	TPIS_EMENI TRIOSEPHOSPHATE ISOMERASE (TIM)	-1.53437	8.90993	9.22411	8.60646	9.22411	8.60646	660.466	367.017
gene414	rna425	protein_coding	2870608	AN6901.2	XP_664505.1	hypothetical protein	-1.54858	3.49175	3.82145	3.1905	3.82145	3.1905	14.6916	7.39
gene415	rna426	protein_coding	2870607	AN6902.2	XP_664506.1	hypothetical protein	-7.61551	4.91308	6.59117	3.66222	6.59117	3.66222	101.377	10.3305
gene416	rna427	protein_coding	2870614	AN6903.2	XP_664507.1	hypothetical protein	-2.74474	5.24911	6.02773	4.57106	6.02773	4.57106	69.0132	20.6791
gene417	rna428	protein_coding	2870613	AN6904.2	XP_664508.1	hypothetical protein	-2.91585	6.34067	7.15945	5.61553	7.15945	5.61553	149.7	44.6037
gene418	rna429	protein_coding	2870619	AN6905.2	XP_664509.1	hypothetical protein	-1.26236	3.9673	4.13892	3.80279	4.13892	3.80279	18.7395	11.5372
gene419	rna430	protein_coding	2870617	AN6906.2	XP_664510.1	hypothetical protein	-2.22817	6.56975	7.17305	6.01719	7.17305	6.01719	150.676	59.3491
gene420	rna431	protein_coding	2870618	AN6907.2	XP_664511.1	hypothetical protein	-1.20213	5.50217	5.63657	5.37098	5.63657	5.37098	52.5959	37.5001
gene421	rna432	protein_coding	2870615	AN6908.2	XP_664512.1	hypothetical protein	1.70274	6.7633	6.39026	7.15812	6.39026	7.15812	88.3672	134.575
gene422	rna433	protein_coding	2870624	AN6909.2	XP_664513.1	hypothetical protein	-3.5463	2.61138	3.67959	1.85328	3.67959	1.85328	13.3083	2.94642
gene423	rna434	protein_coding	2870625	AN6910.2	XP_664514.1	hypothetical protein	-1.08939	3.99393	4.05617	3.93265	4.05617	3.93265	17.5902	12.7418
gene424	rna435	protein_coding	2870626	AN6911.2	XP_664515.1	hypothetical protein	1.01886	4.33483	4.32138	4.34833	4.32138	4.34833	21.2726	17.3139
gene425	rna436	protein_coding	2870620	AN6912.2	XP_664516.1	hypothetical protein	-6.91614	3.59567	5.25177	2.4618	5.25177	2.4618	40.158	4.48079
gene426	rna437	protein_coding	2870616	AN6913.2	XP_664517.1	hypothetical protein	1.54988	5.75948	5.45206	6.08422	5.45206	6.08422	46.0139	62.9718
gene427	rna438	protein_coding	2870623	AN6914.2	XP_664518.1	hypothetical protein	1.27994	5.31111	5.13605	5.49213	5.13605	5.49213	37.1181	40.9467
gene428	rna439	protein_coding	2870622	AN6915.2	XP_664519.1	hypothetical protein	1.36566	4.78322	4.5637	5.0133	4.5637	5.0133	24.9462	28.5082
gene430	rna441	protein_coding	2870621	AN6917.2	XP_664521.1	hypothetical protein	1.7379	2.99704	2.62477	3.42211	2.62477	3.42211	5.31804	8.64811
gene431	rna442	protein_coding	2870631	AN6918.2	XP_664522.1	hypothetical protein	-1.44942	2.58891	2.87045	2.33498	2.87045	2.33498	6.78838	4.11964
gene432	rna443	protein_coding	2870627	AN6919.2	XP_664523.1	hypothetical protein	1.04446	5.19599	5.16471	5.22746	5.16471	5.22746	38.0205	33.5526
gene433	rna444	protein_coding	2870630	AN6920.2	XP_664524.1	hypothetical protein	-1.59368	6.13218	6.47757	5.8052	6.47757	5.8052	93.3773	51.0747
gene434	rna445	protein_coding	2870632	AN6921.2	XP_664525.1	hypothetical protein	-2.53153	8.98555	9.6805	8.34049	9.6805	8.34049	963.867	309.219
gene435	rna446	protein_coding	2870634	AN6922.2	XP_664526.1	hypothetical protein	-1.77651	6.46703	6.89483	6.06578	6.89483	6.06578	124.519	61.8057
gene436	rna447	protein_coding	2870633	AN6923.2	XP_664527.1	hypothetical protein	2.73065	3.3977	2.74949	4.19874	2.74949	4.19874	6.0627	15.4763
gene437	rna448	protein_coding	2870635	AN6924.2	XP_664528.1	hypothetical protein	2.1224	4.23065	3.72249	4.80819	3.72249	4.80819	13.7624	24.434
gene438	rna449	protein_coding	2870636	AN6925.2	XP_664529.1	hypothetical protein	-4.61178	1.78117	3.19752	0.992198	3.19752	0.992198	8.98547	1.4495
gene440	rna451	protein_coding	2870629	AN6927.2	XP_664531.1	hypothetical protein	-1.2521	4.8868	5.05166	4.72731	5.05166	4.72731	35.1964	23.1896
gene444	rna455	protein_coding	2870386	AN6931.2	XP_664535.1	hypothetical protein	-1.37554	3.97225	4.2089	3.7489	4.2089	3.7489	19.6225	11.0762
gene445	rna456	protein_coding	2870384	AN6932.2	XP_664536.1	UAPA_EMENI URIC ACID-XANTHINE PERMEASE (UAPA TRANSPORTER)	1.79319	1.58726	1.22095	2.06347	1.22095	2.06347	0.945093	3.38028
gene446	rna457	protein_coding	2870383	AN6933.2	XP_664537.1	hypothetical protein	2.98105	4.6616	3.93981	5.51563	3.93981	5.51563	16.0363	41.666
gene447	rna458	protein_coding	2870387	AN6934.2	XP_664538.1	hypothetical protein	-9.12395	1.60487	3.85737	0.667711	3.85737	0.667711	15.1077	0.967488
gene449	rna460	protein_coding	2870385	AN6936.2	XP_664540.1	hypothetical protein	-1.2654	1.46861	1.64819	1.3086	1.64819	1.3086	1.74761	1.92288
gene451	rna462	protein_coding	2870404	AN6938.2	XP_664542.1	hypothetical protein	-1.06056	3.18792	3.23062	3.14579	3.23062	3.14579	9.19844	7.14317
gene452	rna463	protein_coding	2870405	AN6939.2	XP_664543.1	hypothetical protein	-1.70525	4.37168	4.77359	4.00361	4.77359	4.00361	29.0644	13.4102
gene453	rna464	protein_coding	2870388	AN6940.2	XP_664544.1	hypothetical protein	-3.02445	5.68259	6.53674	4.94006	6.53674	4.94006	97.2655	27.0275
gene454	rna465	protein_coding	2870408	AN6941.2	XP_664545.1	hypothetical protein	-1.35374	4.48376	4.70756	4.27061	4.70756	4.27061	27.6292	16.2883
gene455	rna466	protein_coding	2870406	AN6942.2	XP_664546.1	hypothetical protein	-1.34402	0.871864	1.11085	0.684294	1.11085	0.684294	0.78314	0.986167
gene459	rna470	protein_coding	2870410	AN6946.2	XP_664550.1	hypothetical protein	1.0727	1.52381	1.47403	1.57527	1.47403	1.57527	1.37692	2.4096
gene463	rna474	protein_coding	2870412	AN6950.2	XP_664554.1	hypothetical protein	1.25444	3.38665	3.22707	3.55412	3.22707	3.55412	9.1768	9.53727
gene466	rna477	protein_coding	2870428	AN6953.2	XP_664557.1	hypothetical protein	2.33057	1.81929	1.3086	2.52928	1.3086	2.52928	1.09915	4.67583
gene467	rna478	protein_coding	2870431	AN6954.2	XP_664558.1	hypothetical protein	1.21102	3.67534	3.53983	3.81605	3.53983	3.81605	11.9397	11.6753
gene473	rna484	protein_coding	2870438	AN6960.2	XP_664564.1	hypothetical protein	1.02772	1.17803	1.15847	1.19793	1.15847	1.19793	0.84546	1.76266
gene477	rna488	protein_coding	2870440	AN6964.2	XP_664568.1	hypothetical protein	2.67073	3.42157	2.78556	4.20279	2.78556	4.20279	6.27834	15.5097
gene479	rna490	protein_coding	2870433	AN6966.2	XP_664570.1	hypothetical protein	2.54451	1.36482	0.848348	2.19573	0.848348	2.19573	0.458508	3.70601
gene481	rna492	protein_coding	2870441	AN6968.2	XP_664572.1	hypothetical protein	1.52405	3.05516	2.76629	3.3742	2.76629	3.3742	6.15874	8.35636
gene485	rna496	protein_coding	2870447	AN6972.2	XP_664576.1	hypothetical protein	-1.6187	1.08442	1.48613	0.791297	1.48613	0.791297	1.40744	1.13772
gene486	rna497	protein_coding	2870947	AN5798.2	XP_663402.1	hypothetical protein	-1.35841	5.02504	5.25085	4.80893	5.25085	4.80893	40.1177	24.4427
gene487	rna498	protein_coding	2870946	AN5799.2	XP_663403.1	hypothetical protein	-1.64478	6.71294	7.08148	6.36358	7.08148	6.36358	141.174	76.431
gene488	rna499	protein_coding	2870950	AN5800.2	XP_663404.1	hypothetical protein	-6.17173	10.3808	11.7763	9.15061	11.7763	9.15061	3218.57	513.706
gene489	rna500	protein_coding	2870949	AN5801.2	XP_663405.1	hypothetical protein	-3.47234	4.82932	5.81005	4.01414	5.81005	4.01414	59.3273	13.5413
gene490	rna501	protein_coding	2870948	AN5802.2	XP_663406.1	hypothetical protein	-2.85318	6.67298	7.47198	5.95941	7.47198	5.95941	184.204	56.94
gene491	rna502	protein_coding	2870951	AN5803.2	XP_663407.1	hypothetical protein	-1.53102	7.58303	7.8965	7.28201	7.8965	7.28201	246.312	147.637
gene492	rna503	protein_coding	2870952	AN5804.2	XP_663408.1	hypothetical protein	1.91836	5.09469	4.64638	5.58625	4.64638	5.58625	26.3935	43.8397
gene493	rna504	protein_coding	2870954	AN5805.2	XP_663409.1	hypothetical protein	1.1294	4.95728	4.87028	5.04583	4.87028	5.04583	31.2221	29.2754
gene494	rna505	protein_coding	2871080	AN5806.2	XP_663410.1	hypothetical protein	1.13456	5.1598	5.06954	5.25167	5.06954	5.25167	35.691	34.2671
gene495	rna506	protein_coding	2871082	AN5807.2	XP_663411.1	hypothetical protein	1.06198	5.23472	5.19153	5.27828	5.19153	5.27828	38.6828	34.9024
gene496	rna507	protein_coding	2871081	AN5808.2	XP_663412.1	hypothetical protein	1.18131	3.05433	2.9365	3.17689	2.9365	3.17689	7.15746	7.30845
gene498	rna509	protein_coding	2871083	AN5810.2	XP_663414.1	hypothetical protein	-2.51427	6.80569	7.50318	6.17304	7.50318	6.17304	187.853	66.9111
gene499	rna510	protein_coding	2871085	AN5811.2	XP_663415.1	hypothetical protein	-1.04834	3.78411	3.81832	3.7502	3.81832	3.7502	14.6752	11.0913
gene500	rna511	protein_coding	2871086	AN5812.2	XP_663416.1	hypothetical protein	1.09737	6.59683	6.53014	6.66419	6.53014	6.66419	96.926	93.8383
gene501	rna512	protein_coding	2870953	AN5813.2	XP_663417.1	hypothetical protein	-3.09068	4.7812	5.66395	4.03603	5.66395	4.03603	53.7681	13.7376
gene502	rna513	protein_coding	2870938	AN5814.2	XP_663418.1	hypothetical protein	-1.60817	5.4473	5.80078	5.11536	5.80078	5.11536	58.7963	30.8459
gene503	rna514	protein_coding	2871084	AN5815.2	XP_663419.1	hypothetical protein	-3.26862	6.01696	6.93165	5.22297	6.93165	5.22297	127.42	33.4607
gene505	rna516	protein_coding	2870941	AN5817.2	XP_663421.1	hypothetical protein	-3.19342	3.73203	4.6624	2.9873	4.6624	2.9873	26.7147	6.37197
gene506	rna517	protein_coding	2870939	AN5818.2	XP_663422.1	hypothetical protein	5.33096	3.38251	2.38427	4.79867	2.38427	4.79867	4.19087	24.3155
gene507	rna518	protein_coding	2870940	AN5819.2	XP_663423.1	hypothetical protein	-1.49528	6.86178	7.15812	6.57771	7.15812	6.57771	149.466	89.187
gene508	rna519	protein_coding	2870943	AN5820.2	XP_663424.1	hypothetical protein	1	7.706	7.706	7.706	7.706	7.706	216.016	199.9
gene509	rna520	protein_coding	2870944	AN5821.2	XP_663425.1	hypothetical protein	-1.02766	3.09423	3.11397	3.07461	3.11397	3.07461	8.3694	6.79155
gene510	rna521	protein_coding	2870945	AN5822.2	XP_663426.1	hypothetical protein	1.64654	5.40544	5.05768	5.77712	5.05768	5.77712	35.4438	50.2433
gene511	rna522	protein_coding	2870942	AN5823.2	XP_663427.1	hypothetical protein	-2.88744	7.02099	7.82743	6.29764	7.82743	6.29764	234.735	73.5505
gene512	rna523	protein_coding	2871191	AN5824.2	XP_663428.1	hypothetical protein	-2.3934	5.18889	5.85647	4.5974	5.85647	4.5974	61.3196	21.149
gene513	rna524	protein_coding	2871190	AN5825.2	XP_663429.1	hypothetical protein	1.14748	6.27181	6.17336	6.37183	6.17336	6.37183	75.6846	76.8653
gene514	rna525	protein_coding	2871193	AN5826.2	XP_663430.1	hypothetical protein	-1.31699	4.12952	4.33291	3.93568	4.33291	3.93568	21.4719	12.7765
gene515	rna526	protein_coding	2871194	AN5827.2	XP_663431.1	hypothetical protein	1.78974	3.46426	3.06973	3.90948	3.06973	3.90948	8.08036	12.5123
gene516	rna527	protein_coding	2871192	AN5828.2	XP_663432.1	hypothetical protein	-1.93135	5.7845	6.27876	5.32915	6.27876	5.32915	81.1936	36.3267
gene517	rna528	protein_coding	2870710	AN5829.2	XP_663433.1	hypothetical protein	1.29577	5.81476	5.63086	6.00466	5.63086	6.00466	52.3518	58.8006
gene518	rna529	protein_coding	2871195	AN5830.2	XP_663434.1	hypothetical protein	1.76942	7.65195	7.25137	8.07465	7.25137	8.07465	159.825	253.482
gene519	rna530	protein_coding	2870711	AN5831.2	XP_663435.1	hypothetical protein	4.14866	4.75961	3.84269	5.89533	3.84269	5.89533	14.9237	54.4428
gene520	rna531	protein_coding	2870713	AN5832.2	XP_663436.1	hypothetical protein	-1.16873	5.80237	5.91593	5.69099	5.91593	5.69099	63.9768	47.0903
gene521	rna532	protein_coding	2870712	AN5833.2	XP_663437.1	hypothetical protein	-1.1678	1.06023	1.17801	0.954218	1.17801	0.954218	0.876036	1.38376
gene522	rna533	protein_coding	2870715	AN5834.2	XP_663438.1	hypothetical protein	1.04454	10.3713	10.3399	10.4028	10.3399	10.4028	1588.57	1102.49
gene523	rna534	protein_coding	2870716	AN5835.2	XP_663439.1	hypothetical protein	1.3514	7.24719	7.03322	7.46766	7.03322	7.46766	136.595	168.883
gene524	rna535	protein_coding	2870743	AN5836.2	XP_663440.1	STUA_EMENI CELL PATTERN FORMATION-ASSOCIATED PROTEIN	1.19109	5.3101	5.18546	5.43774	5.18546	5.43774	38.4768	39.4269
gene525	rna536	protein_coding	2870744	AN5837.2	XP_663441.1	hypothetical protein	-1.04923	1.74142	1.77643	1.7071	1.77643	1.7071	2.08775	2.68417
gene527	rna538	protein_coding	2870747	AN5839.2	XP_663443.1	hypothetical protein	-1.46671	4.9095	5.19356	4.64097	5.19356	4.64097	38.744	21.8652
gene528	rna539	protein_coding	2870745	AN5840.2	XP_663444.1	hypothetical protein	-3.37651	6.65831	7.59369	5.83815	7.59369	5.83815	200.551	52.3559
gene530	rna541	protein_coding	2870742	AN5842.2	XP_663446.1	hypothetical protein	3.07512	2.56886	1.88332	3.50396	1.88332	3.50396	2.40538	9.18985
gene531	rna542	protein_coding	2870749	AN5843.2	XP_663447.1	hypothetical protein	6.8835	4.32904	3.15563	5.93878	3.15563	5.93878	8.66588	56.2754
gene532	rna543	protein_coding	2870748	AN5844.2	XP_663448.1	hypothetical protein	4.39193	3.7591	2.84029	4.97514	2.84029	4.97514	6.58951	27.6936
gene533	rna544	protein_coding	2871167	AN5845.2	XP_663449.1	hypothetical protein	3.66217	6.41219	5.54385	7.41655	5.54385	7.41655	49.0191	162.047
gene534	rna545	protein_coding	2870751	AN5846.2	XP_663450.1	hypothetical protein	7.40486	6.02805	4.75441	7.64288	4.75441	7.64288	28.6451	190.444
gene535	rna546	protein_coding	2870750	AN5847.2	XP_663451.1	hypothetical protein	3.85134	5.65688	4.76721	6.71257	4.76721	6.71257	28.9359	97.1201
gene536	rna547	protein_coding	2871168	AN5848.2	XP_663452.1	hypothetical protein	1.51731	4.64666	4.35562	4.95714	4.35562	4.95714	21.7855	27.3449
gene537	rna548	protein_coding	2871169	AN5849.2	XP_663453.1	hypothetical protein	1.52252	4.93552	4.6416	5.24806	4.6416	5.24806	26.2433	34.1514
gene539	rna550	protein_coding	2871171	AN5851.2	XP_663455.1	hypothetical protein	1.32552	4.46051	4.26186	4.66842	4.26186	4.66842	20.4193	22.246
gene540	rna552	protein_coding	2871065	AN5852.2	XP_663456.1	hypothetical protein	-1.1338	2.19914	2.29159	2.11042	2.29159	2.11042	3.78222	3.486
gene541	rna553	protein_coding	2871064	AN5853.2	XP_663457.1	hypothetical protein	2.59466	2.40417	1.81284	3.18838	1.81284	3.18838	2.18574	7.37833
gene543	rna555	protein_coding	2871066	AN5855.2	XP_663459.1	hypothetical protein	-1.15102	3.5523	3.65521	3.45229	3.65521	3.45229	13.0561	8.84194
gene544	rna556	protein_coding	2871070	AN5856.2	XP_663460.1	hypothetical protein	1.81609	5.36855	4.95535	5.81619	4.95535	5.81619	33.0184	51.3674
gene545	rna557	protein_coding	2871072	AN5857.2	XP_663461.1	hypothetical protein	3.02487	6.74818	5.99681	7.59369	5.99681	7.59369	67.4606	184.127
gene546	rna558	protein_coding	2871068	AN5858.2	XP_663462.1	hypothetical protein	1.6645	7.22975	6.87154	7.60663	6.87154	7.60663	122.972	185.718
gene547	rna559	protein_coding	2871069	AN5859.2	XP_663463.1	hypothetical protein	-2.9313	1.25172	2.24839	0.69685	2.24839	0.69685	3.61517	0.998882
gene548	rna560	protein_coding	2871109	AN5860.2	XP_663464.1	hypothetical protein	2.41202	11.7111	11.0932	12.3635	11.0932	12.3635	2535.42	6806.67
gene549	rna561	protein_coding	2871110	AN5861.2	XP_663465.1	hypothetical protein	-1.22036	6.60444	6.74965	6.46235	6.74965	6.46235	114.076	81.9884
gene550	rna562	protein_coding	2871112	AN5862.2	XP_663466.1	hypothetical protein	-2.45336	6.10979	6.79138	5.49662	6.79138	5.49662	116.9	41.0142
gene553	rna565	protein_coding	2871115	AN5865.2	XP_663469.1	hypothetical protein	-4.76047	6.24144	7.46766	5.21656	7.46766	5.21656	183.43	33.251
gene554	rna566	protein_coding	2871116	AN5866.2	XP_663470.1	hypothetical protein	-1.77291	5.67436	6.10243	5.27631	6.10243	5.27631	72.0886	34.8825
gene555	rna567	protein_coding	2870695	AN5867.2	XP_663471.1	hypothetical protein	-1.04996	6.34815	6.38341	6.31307	6.38341	6.31307	88.0847	74.1675
gene556	rna568	protein_coding	2871111	AN5868.2	XP_663472.1	hypothetical protein	1.22211	3.19912	3.0577	3.34707	3.0577	3.34707	7.98568	8.23186
gene557	rna569	protein_coding	2870697	AN5869.2	XP_663473.1	hypothetical protein	-1.04754	6.27948	6.31307	6.24607	6.31307	6.24607	83.1046	70.3471
gene558	rna570	protein_coding	2870698	AN5870.2	XP_663474.1	hypothetical protein	1.04007	3.97375	3.94551	4.00219	3.94551	4.00219	16.089	13.3934
gene559	rna571	protein_coding	2870696	AN5871.2	XP_663475.1	hypothetical protein	-10.3718	3.13561	5.24806	1.87347	5.24806	1.87347	40.0868	2.97574
gene560	rna572	protein_coding	2870699	AN5872.2	XP_663476.1	hypothetical protein	-2.39079	6.56547	7.22426	5.96677	7.22426	5.96677	155.774	57.2941
gene561	rna573	protein_coding	2871071	AN5873.2	XP_663477.1	hypothetical protein	1.15381	4.60549	4.50345	4.70986	4.50345	4.70986	23.9741	22.8946
gene563	rna575	protein_coding	2870718	AN5875.2	XP_663479.1	hypothetical protein	-4.28957	4.08272	5.2661	3.16526	5.2661	3.16526	40.5561	7.27761
gene564	rna576	protein_coding	2870717	AN5876.2	XP_663480.1	hypothetical protein	-1.50558	0.958393	1.29797	0.707655	1.29797	0.707655	1.0753	1.00654
gene565	rna577	protein_coding	2870719	AN5877.2	XP_663481.1	hypothetical protein	-1.05073	2.83079	2.86671	2.79532	2.86671	2.79532	6.76424	5.55221
gene566	rna578	protein_coding	2870721	AN5878.2	XP_663482.1	hypothetical protein	-3.91458	3.29502	4.42336	2.45451	4.42336	2.45451	22.7088	4.45817
gene567	rna579	protein_coding	2870722	AN5879.2	XP_663483.1	hypothetical protein	1.14547	8.08314	7.98577	8.1817	7.98577	8.1817	263.918	276.065
gene568	rna580	protein_coding	2870720	AN5880.2	XP_663484.1	hypothetical protein	-2.17667	6.91527	7.49905	6.37693	7.49905	6.37693	187.634	77.0602
gene569	rna581	protein_coding	2870767	AN5881.2	XP_663485.1	hypothetical protein	1.49555	4.27785	3.99735	4.57803	3.99735	4.57803	16.7887	20.7796
gene570	rna582	protein_coding	2870724	AN5882.2	XP_663486.1	hypothetical protein	1.79791	4.17157	3.76982	4.61614	3.76982	4.61614	14.2074	21.4192
gene571	rna583	protein_coding	2870768	AN5883.2	XP_663487.1	hypothetical protein	-1.24304	6.9813	7.14	6.82613	7.14	6.82613	147.671	105.815
gene572	rna584	protein_coding	2870723	AN5884.2	XP_663488.1	hypothetical protein	-8.6852	5.06365	6.85757	3.73901	6.85757	3.73901	121.677	10.962
gene573	rna585	protein_coding	2870769	AN5885.2	XP_663489.1	hypothetical protein	1.17699	1.82634	1.71257	1.94767	1.71257	1.94767	1.91331	3.12299
gene574	rna586	protein_coding	2870766	AN5886.2	XP_663490.1	hypothetical protein	-2.6992	5.31556	6.07987	4.64734	6.07987	4.64734	70.8173	21.9257
gene577	rna589	protein_coding	2870702	AN5889.2	XP_663493.1	hypothetical protein	-1.13356	3.86015	3.95164	3.77078	3.95164	3.77078	16.1836	11.2436
gene578	rna590	protein_coding	2870770	AN5890.2	XP_663494.1	hypothetical protein	2.47764	3.26973	2.6801	3.98907	2.6801	3.98907	5.64901	13.2557
gene579	rna591	protein_coding	2870703	AN5891.2	XP_663495.1	hypothetical protein	2.1866	6.38798	5.84852	6.97721	5.84852	6.97721	60.9499	118.883
gene580	rna592	protein_coding	2870765	AN5892.2	XP_663496.1	hypothetical protein	-1.47043	3.41922	3.70863	3.15239	3.70863	3.15239	13.6561	7.19366
gene581	rna593	protein_coding	2870704	AN5893.2	XP_663497.1	FLBA_EMENI Developmental regulator flbA	3.49641	6.02517	5.18951	6.99539	5.18951	6.99539	38.6207	120.273
gene582	rna594	protein_coding	2870707	AN5894.2	XP_663498.1	hypothetical protein	2.08035	4.58921	4.09112	5.14795	4.09112	5.14795	18.0845	31.7187
gene583	rna595	protein_coding	2870706	AN5895.2	XP_663499.1	hypothetical protein	-3.01255	8.05352	8.8882	7.29722	8.8882	7.29722	508.985	148.881
gene584	rna596	protein_coding	2870705	AN5896.2	XP_663500.1	hypothetical protein	-1.80555	1.15866	1.66079	0.808344	1.66079	0.808344	1.76883	1.16152
gene585	rna597	protein_coding	2870709	AN5897.2	XP_663501.1	hypothetical protein	-2.57405	6.63307	7.35006	5.98602	7.35006	5.98602	170.344	58.0264
gene586	rna598	protein_coding	2870815	AN5898.2	XP_663502.1	hypothetical protein	-1.19518	5.53497	5.66508	5.40785	5.66508	5.40785	53.8048	38.5033
gene587	rna599	protein_coding	2870708	AN5899.2	XP_663503.1	hypothetical protein	1.26787	5.10654	4.9382	5.28061	4.9382	5.28061	32.5856	34.9501
gene588	rna600	protein_coding	2870817	AN5900.2	XP_663504.1	hypothetical protein	2.32612	5.637	5.06083	6.27876	5.06083	6.27876	35.5366	72.3415
gene589	rna601	protein_coding	2870816	AN5901.2	XP_663505.1	hypothetical protein	-2.10683	3.46409	4.04308	2.96801	4.04308	2.96801	17.3739	6.31702
gene590	rna602	protein_coding	2870820	AN5902.2	XP_663506.1	hypothetical protein	-1.42698	4.5506	4.8143	4.30133	4.8143	4.30133	30.0127	16.6641
gene591	rna603	protein_coding	2870818	AN5903.2	XP_663507.1	hypothetical protein	-1.89414	2.07092	2.58233	1.66079	2.58233	1.66079	5.12404	2.61074
gene592	rna604	protein_coding	2870819	AN5904.2	XP_663508.1	hypothetical protein	-1.98967	8.37493	8.88588	7.89335	8.88588	7.89335	507.956	228.228
gene594	rna606	protein_coding	2870899	AN5906.2	XP_663510.1	hypothetical protein	-2.03653	6.32499	6.85882	5.83271	6.85882	5.83271	121.783	52.1025
gene595	rna607	protein_coding	2870900	AN5907.2	XP_663511.1	hypothetical protein	-5.27904	9.00486	10.2846	7.88435	10.2846	7.88435	1529.64	226.079
gene596	rna608	protein_coding	2870898	AN5908.2	XP_663512.1	hypothetical protein	1.02777	7.63718	7.61745	7.65697	7.61745	7.65697	204.741	191.902
gene597	rna609	protein_coding	2870902	AN5909.2	XP_663513.1	hypothetical protein	-2.74517	3.60388	4.40521	2.94832	4.40521	2.94832	22.5497	6.23727
gene598	rna610	protein_coding	2870903	AN5910.2	XP_663514.1	hypothetical protein	-3.76861	3.22963	4.32545	2.41142	4.32545	2.41142	21.3322	4.35678
gene599	rna611	protein_coding	2870901	AN5911.2	XP_663515.1	hypothetical protein	1.61501	4.82655	4.49315	5.18469	4.49315	5.18469	23.7975	32.5355
gene600	rna612	protein_coding	2870904	AN5912.2	XP_663516.1	hypothetical protein	-2.07889	5.27847	5.83271	4.77689	5.83271	4.77689	60.1684	23.9208
gene601	rna613	protein_coding	2870907	AN5913.2	XP_663517.1	hypothetical protein	-1.46764	1.24113	1.54836	0.994862	1.54836	0.994862	1.53401	1.45124
gene603	rna615	protein_coding	2870906	AN5915.2	XP_663519.1	hypothetical protein	-1.82095	3.53674	3.99542	3.13073	3.99542	3.13073	16.7621	7.07311
gene604	rna616	protein_coding	2870992	AN5916.2	XP_663520.1	hypothetical protein	-2.56372	4.955	5.68044	4.32221	5.68044	4.32221	54.2027	16.9594
gene605	rna617	protein_coding	2870990	AN5917.2	XP_663521.1	hypothetical protein	-3.13497	4.62327	5.52039	3.87194	5.52039	3.87194	48.1935	12.1842
gene607	rna619	protein_coding	2870991	AN5919.2	XP_663523.1	hypothetical protein	1.94673	5.59897	5.13903	6.10008	5.13903	6.10008	37.2303	63.4789
gene608	rna620	protein_coding	2870989	AN5920.2	XP_663524.1	hypothetical protein	1.53904	4.79878	4.49784	5.11987	4.49784	5.11987	23.8549	30.9978
gene609	rna621	protein_coding	2871172	AN5921.2	XP_663525.1	hypothetical protein	1.04306	3.69596	3.66567	3.72649	3.66567	3.72649	13.1594	10.8312
gene610	rna622	protein_coding	2870993	AN5922.2	XP_663526.1	hypothetical protein	1.17649	5.21972	5.1038	5.33828	5.1038	5.33828	36.4717	36.5844
gene612	rna624	protein_coding	2871176	AN5924.2	XP_663528.1	hypothetical protein	-1.11886	4.34374	4.42551	4.26348	4.42551	4.26348	22.7532	16.2035
gene613	rna625	protein_coding	2871178	AN5925.2	XP_663529.1	hypothetical protein	1.37059	4.46203	4.24042	4.69522	4.24042	4.69522	20.0511	22.6549
gene614	rna626	protein_coding	2871179	AN5926.2	XP_663530.1	hypothetical protein	-1.07264	4.97781	5.02865	4.92749	5.02865	4.92749	34.5963	26.7989
gene615	rna627	protein_coding	2871181	AN5927.2	XP_663531.1	hypothetical protein	-1.09368	4.23815	4.30324	4.17405	4.30324	4.17405	21.0228	15.1697
gene617	rna629	protein_coding	2871180	AN5929.2	XP_663533.1	hypothetical protein	-2.01054	5.20789	5.73599	4.72841	5.73599	4.72841	55.9027	23.1984
gene619	rna631	protein_coding	2870997	AN5931.2	XP_663535.1	hypothetical protein	1.4544	7.54152	7.27614	7.81657	7.27614	7.81657	161.507	215.816
gene620	rna632	protein_coding	2871177	AN5932.2	XP_663536.1	hypothetical protein	-2.31896	4.26231	4.91202	3.69854	4.91202	3.69854	31.9548	10.5994
gene621	rna633	protein_coding	2870998	AN5933.2	XP_663537.1	hypothetical protein	-1.11983	2.73209	2.81495	2.65167	2.81495	2.65167	6.45244	5.11553
gene622	rna634	protein_coding	2870995	AN5934.2	XP_663538.1	hypothetical protein	-1.03239	2.85893	2.88202	2.83603	2.88202	2.83603	6.87507	5.74341
gene623	rna635	protein_coding	2870996	AN5935.2	XP_663539.1	hypothetical protein	-2.37611	7.78703	8.43632	7.18771	8.43632	7.18771	366.932	138.098
gene625	rna637	protein_coding	2870821	AN5937.2	XP_663541.1	hypothetical protein	-4.5231	2.60835	3.91508	1.73776	3.91508	1.73776	15.7871	2.74959
gene626	rna638	protein_coding	2870824	AN5938.2	XP_663542.1	hypothetical protein	6.26639	2.4345	1.44733	4.09497	1.44733	4.09497	1.3332	14.27
gene627	rna639	protein_coding	2870825	AN5939.2	XP_663543.1	hypothetical protein	-2.18771	2.61227	3.23732	2.1079	3.23732	2.1079	9.26576	3.47885
gene628	rna640	protein_coding	2870829	AN5940.2	XP_663544.1	hypothetical protein	-2.15157	4.21447	4.80325	3.69786	4.80325	3.69786	29.6993	10.593
gene629	rna641	protein_coding	2870828	AN5941.2	XP_663545.1	hypothetical protein	2.59173	2.76795	2.16496	3.53888	2.16496	3.53888	3.34426	9.44582
gene630	rna642	protein_coding	2870827	AN5942.2	XP_663546.1	hypothetical protein	8.67158	5.37164	4.03492	7.15121	4.03492	7.15121	17.2601	133.838
gene631	rna643	protein_coding	2870830	AN5943.2	XP_663547.1	hypothetical protein	3.61593	6.59165	5.72935	7.58372	5.72935	7.58372	55.696	183.003
gene632	rna644	protein_coding	2870823	AN5944.2	XP_663548.1	hypothetical protein	1.96459	6.04356	5.57605	6.55028	5.57605	6.55028	50.1344	87.7955
gene633	rna645	protein_coding	2870826	AN5945.2	XP_663549.1	hypothetical protein	-1.82981	5.76606	6.21836	5.34666	6.21836	5.34666	77.7543	36.8147
gene634	rna646	protein_coding	2871031	AN5946.2	XP_663550.1	hypothetical protein	1.01216	3.02209	3.01338	3.03082	3.01338	3.03082	7.70669	6.57156
gene635	rna647	protein_coding	2871029	AN5947.2	XP_663551.1	hypothetical protein	6.2354	4.30589	3.18351	5.82399	3.18351	5.82399	8.88165	51.6897
gene636	rna648	protein_coding	2871030	AN5948.2	XP_663552.1	hypothetical protein	2.04737	4.72921	4.24049	5.27426	4.24049	5.27426	20.0512	34.8645
gene637	rna649	protein_coding	2871034	AN5949.2	XP_663553.1	hypothetical protein	1.58511	3.70581	3.38839	4.05297	3.38839	4.05297	10.6104	13.8785
gene638	rna650	protein_coding	2871033	AN5950.2	XP_663554.1	hypothetical protein	-1.31801	5.41023	5.61307	5.21471	5.61307	5.21471	51.6253	33.2213
gene639	rna651	protein_coding	2871032	AN5951.2	XP_663555.1	hypothetical protein	-3.2618	3.71394	4.66343	2.95777	4.66343	2.95777	26.7453	6.27547
gene640	rna652	protein_coding	2870933	AN5952.2	XP_663556.1	hypothetical protein	-2.31461	3.24938	3.91067	2.69991	3.91067	2.69991	15.7268	5.23397
gene641	rna653	protein_coding	2870932	AN5953.2	XP_663557.1	hypothetical protein	-1.06501	5.68667	5.73228	5.64142	5.73228	5.64142	55.8043	45.3518
gene642	rna654	protein_coding	2870930	AN5954.2	XP_663558.1	hypothetical protein	-3.69761	5.89001	6.90836	5.02177	6.90836	5.02177	125.597	28.7243
gene643	rna655	protein_coding	2870931	AN5955.2	XP_663559.1	hypothetical protein	1.77942	4.74154	4.34402	5.17543	4.34402	5.17543	21.58	32.2649
gene644	rna656	protein_coding	2870934	AN5956.2	XP_663560.1	hypothetical protein	1.09737	3.74469	3.67826	3.81231	3.67826	3.81231	13.3029	11.6335
gene645	rna657	protein_coding	2870937	AN5957.2	XP_663561.1	hypothetical protein	-2.94405	6.88823	7.71103	6.15323	7.71103	6.15323	216.446	66.2114
gene646	rna658	protein_coding	2870935	AN5958.2	XP_663562.1	hypothetical protein	1.00718	4.00577	4.00061	4.01093	4.00061	4.01093	16.8143	13.5156
gene647	rna659	protein_coding	2870891	AN5959.2	XP_663563.1	hypothetical protein	1.73665	6.53927	6.15323	6.94953	6.15323	6.94953	74.3647	116.634
gene648	rna660	protein_coding	2870892	AN5960.2	XP_663564.1	RS14_NEUCR 40S ribosomal protein S14 (CRP2)	-5.58069	9.51608	10.8368	8.35634	10.8368	8.35634	2255.69	311.222
gene649	rna661	protein_coding	2870893	AN5961.2	XP_663565.1	hypothetical protein	1.27376	3.99626	3.82553	4.17462	3.82553	4.17462	14.7322	15.1783
gene653	rna665	protein_coding	2870840	AN5965.2	XP_663569.1	hypothetical protein	1.92864	3.99351	3.54772	4.49531	3.54772	4.49531	12.0457	19.5
gene654	rna666	protein_coding	2870894	AN5966.2	XP_663570.1	hypothetical protein	2.99334	7.13685	6.38966	7.97142	6.38966	7.97142	88.3651	239.899
gene656	rna668	protein_coding	2870841	AN5968.2	XP_663572.1	hypothetical protein	1.21697	1.06608	0.9338	1.21709	0.9338	1.21709	0.556646	1.78927
gene657	rna669	protein_coding	2870936	AN5969.2	XP_663573.1	hypothetical protein	-1.0967	8.86161	8.92844	8.79528	8.92844	8.79528	532.245	414.985
gene658	rna670	protein_coding	2870843	AN5970.2	XP_663574.1	hypothetical protein	-1.63197	6.28449	6.64772	5.94111	6.64772	5.94111	106.114	56.4053
gene659	rna671	protein_coding	2870846	AN5971.2	XP_663575.1	hypothetical protein	-2.70469	7.76482	8.51565	7.08019	8.51565	7.08019	388.274	127.888
gene660	rna672	protein_coding	2870842	AN5972.2	XP_663576.1	hypothetical protein	-2.22774	5.88624	6.49232	5.33674	6.49232	5.33674	94.3721	36.5454
gene661	rna673	protein_coding	2870883	AN5973.2	XP_663577.1	hypothetical protein	1.89951	6.92263	6.47527	7.4009	6.47527	7.4009	93.2634	160.117
gene662	rna674	protein_coding	2870845	AN5974.2	XP_663578.1	hypothetical protein	-1.12182	4.72186	4.80551	4.63967	4.80551	4.63967	29.7709	21.857
gene663	rna675	protein_coding	2870882	AN5975.2	XP_663579.1	hypothetical protein	-1.81431	9.34264	9.78223	8.92281	9.78223	8.92281	1046.23	442.633
gene664	rna676	protein_coding	2870885	AN5976.2	XP_663580.1	hypothetical protein	-6.26001	1.7371	3.50667	0.860507	3.50667	0.860507	11.6466	1.2414
gene665	rna677	protein_coding	2870881	AN5977.2	XP_663581.1	hypothetical protein	-1.21443	6.99756	7.13911	6.85882	7.13911	6.85882	147.658	108.719
gene666	rna678	protein_coding	2870886	AN5978.2	XP_663582.1	hypothetical protein	-1.44805	6.74348	7.01583	6.48171	7.01583	6.48171	134.915	83.4802
gene667	rna679	protein_coding	2870887	AN5979.2	XP_663583.1	RS17_NEUCR 40S ribosomal protein S17 (CRP3)	-4.59282	9.74837	10.9099	8.71051	10.9099	8.71051	2342.67	392.031
gene668	rna680	protein_coding	2870844	AN5980.2	XP_663584.1	hypothetical protein	1.40191	4.92247	4.6848	5.1722	4.6848	5.1722	27.1966	32.1418
gene669	rna681	protein_coding	2870884	AN5981.2	XP_663585.1	hypothetical protein	2.33265	4.93995	4.36661	5.58858	4.36661	5.58858	21.9207	43.9021
gene670	rna682	protein_coding	2870889	AN5982.2	XP_663586.1	hypothetical protein	-1.01077	6.33297	6.3407	6.32524	6.3407	6.32524	84.8536	74.8301
gene671	rna683	protein_coding	2870908	AN5983.2	XP_663587.1	hypothetical protein	1.41158	3.72453	3.48417	3.98148	3.48417	3.98148	11.4134	13.1704
gene672	rna684	protein_coding	2870910	AN5984.2	XP_663588.1	hypothetical protein	-2.93924	1.57831	2.53724	0.981799	2.53724	0.981799	4.89786	1.43493
gene673	rna685	protein_coding	2870888	AN5985.2	XP_663589.1	hypothetical protein	-1.11937	2.81276	2.89528	2.73259	2.89528	2.73259	6.95027	5.36217
gene674	rna686	protein_coding	2870890	AN5986.2	XP_663590.1	hypothetical protein	-2.09308	4.35123	4.91655	3.85092	4.91655	3.85092	32.068	11.9941
gene676	rna688	protein_coding	2870913	AN5988.2	XP_663592.1	hypothetical protein	-1.05747	4.9751	5.01557	4.93495	5.01557	4.93495	34.3967	26.9504
gene677	rna689	protein_coding	2870916	AN5989.2	XP_663593.1	hypothetical protein	-1.35249	5.18553	5.40792	4.9723	5.40792	4.9723	44.629	27.654
gene678	rna690	protein_coding	2870914	AN5990.2	XP_663594.1	hypothetical protein	-5.07343	1.35769	2.96471	0.621753	2.96471	0.621753	7.35271	0.907341
gene679	rna691	protein_coding	2870915	AN5991.2	XP_663595.1	hypothetical protein	1.54978	3.22148	2.92092	3.55298	2.92092	3.55298	7.08857	9.52733
gene680	rna692	protein_coding	2870912	AN5992.2	XP_663596.1	hypothetical protein	-3.51064	4.07851	5.08377	3.27204	5.08377	3.27204	36.0059	7.79767
gene682	rna694	protein_coding	2871105	AN5994.2	XP_663598.1	hypothetical protein	1.04249	6.38077	6.35083	6.41086	6.35083	6.41086	85.5397	79.3045
gene683	rna695	protein_coding	2871103	AN5995.2	XP_663599.1	hypothetical protein	-1.39296	6.04557	6.28937	5.81122	6.28937	5.81122	81.7072	51.2516
gene684	rna696	protein_coding	2871104	AN5996.2	XP_663600.1	hypothetical protein	-5.79154	10.1085	11.4546	8.92064	11.4546	8.92064	2880.09	442.118
gene685	rna697	protein_coding	2871106	AN5997.2	XP_663601.1	RS15_PODAN 40S RIBOSOMAL PROTEIN S15 (S12)	-7.21017	9.01203	10.549	7.69898	10.549	7.69898	1794.3	199.079
gene686	rna698	protein_coding	2871041	AN5998.2	XP_663602.1	hypothetical protein	-1.88606	2.43978	2.94003	2.02465	2.94003	2.02465	7.17888	3.29848
gene687	rna699	protein_coding	2871108	AN5999.2	XP_663603.1	hypothetical protein	-2.05859	6.742	7.28292	6.24126	7.28292	6.24126	162.012	70.2293
gene689	rna701	protein_coding	2871042	AN6001.2	XP_663605.1	hypothetical protein	1.71349	1.33301	0.999992	1.77693	0.999992	1.77693	0.627228	2.80135
gene690	rna702	protein_coding	2871107	AN6002.2	XP_663606.1	hypothetical protein	1.08948	2.52397	2.46291	2.58655	2.46291	2.58655	4.54571	4.88232
gene691	rna703	protein_coding	2871046	AN6003.2	XP_663607.1	hypothetical protein	-1.95354	3.22443	3.74346	2.77737	3.74346	2.77737	13.9198	5.50968
gene692	rna704	protein_coding	2871044	AN6004.2	XP_663608.1	hypothetical protein	2.19578	9.90617	9.35504	10.4898	9.35504	10.4898	725.411	1194.13
gene693	rna705	protein_coding	2871048	AN6005.2	XP_663609.1	hypothetical protein	3.06605	5.38562	4.63773	6.25411	4.63773	6.25411	26.1444	70.8309
gene694	rna706	protein_coding	2871131	AN6006.2	XP_663610.1	hypothetical protein	-3.70765	5.93283	6.95291	5.06241	6.95291	5.06241	128.986	29.5318
gene695	rna707	protein_coding	2871132	AN6007.2	XP_663611.1	hypothetical protein	1.44004	4.12752	3.87284	4.39896	3.87284	4.39896	15.2614	17.9904
gene696	rna708	protein_coding	2871045	AN6008.2	XP_663612.1	hypothetical protein	2.16524	6.00665	5.47519	6.58971	5.47519	6.58971	46.671	89.7789
gene697	rna709	protein_coding	2871130	AN6009.2	XP_663613.1	hypothetical protein	1.98685	7.00505	6.52729	7.51777	6.52729	7.51777	96.6598	174.952
gene698	rna710	protein_coding	2871135	AN6010.2	XP_663614.1	hypothetical protein	1.67826	9.8951	9.52866	10.2756	9.52866	10.2756	838.107	1008.61
gene700	rna712	protein_coding	2871133	AN6012.2	XP_663616.1	hypothetical protein	-1.26255	3.9567	4.12845	3.7921	4.12845	3.7921	18.6206	11.4625
gene701	rna713	protein_coding	2871137	AN6013.2	XP_663617.1	hypothetical protein	-2.45304	2.72112	3.44433	2.14976	3.44433	2.14976	11.1061	3.60057
gene702	rna714	protein_coding	2870982	AN6014.2	XP_663618.1	hypothetical protein	-1.50383	6.08159	6.38302	5.79438	6.38302	5.79438	88.0681	50.7647
gene703	rna715	protein_coding	2871047	AN6015.2	XP_663619.1	hypothetical protein	-1.54323	0.406916	0.826335	0.20038	0.826335	0.20038	0.436692	0.269121
gene705	rna717	protein_coding	2870983	AN6017.2	XP_663621.1	hypothetical protein	-1.54086	6.16196	6.48171	5.85798	6.48171	5.85798	93.5422	52.9076
gene706	rna718	protein_coding	2870984	AN6018.2	XP_663622.1	hypothetical protein	3.12581	1.22398	0.652337	2.29657	0.652337	2.29657	0.273967	4.03323
gene711	rna723	protein_coding	2870987	AN6023.2	XP_663627.1	hypothetical protein	2.86171	2.39316	1.75203	3.26891	1.75203	3.26891	2.01354	7.7759
gene718	rna730	protein_coding	2871098	AN6030.2	XP_663634.1	hypothetical protein	-1.17375	1.15672	1.27804	1.04691	1.27804	1.04691	1.03851	1.5264
gene719	rna731	protein_coding	2871101	AN6031.2	XP_663635.1	hypothetical protein	1.28792	6.24894	6.06908	6.43412	6.06908	6.43412	70.5059	80.5479
gene720	rna732	protein_coding	2871184	AN6032.2	XP_663636.1	hypothetical protein	1.35749	4.25421	4.03944	4.48039	4.03944	4.48039	17.3135	19.2299
gene721	rna733	protein_coding	2871186	AN6033.2	XP_663637.1	hypothetical protein	-1.92674	6.22395	6.71498	5.76882	6.71498	5.76882	111.34	50.0441
gene722	rna734	protein_coding	2871187	AN6034.2	XP_663638.1	hypothetical protein	-1.54314	4.09657	4.42143	3.79557	4.42143	3.79557	22.6694	11.4979
gene723	rna735	protein_coding	2871185	AN6035.2	XP_663639.1	hypothetical protein	1.3887	2.93349	2.70617	3.17991	2.70617	3.17991	5.79778	7.33146
gene724	rna736	protein_coding	2871188	AN6036.2	XP_663640.1	hypothetical protein	-3.35427	2.83105	3.83559	2.08959	3.83559	2.08959	14.8593	3.42843
gene725	rna737	protein_coding	2871189	AN6037.2	XP_663641.1	G6PI_ASPOR Glucose-6-phosphate isomerase (GPI) (Phosphoglucose isomerase) (PGI) (Phosphohexose isomerase) (PHI)	-2.69214	8.1356	8.88128	7.45253	8.88128	7.45253	506.188	166.537
gene727	rna739	protein_coding	2870865	AN6039.2	XP_663643.1	hypothetical protein	-2.92885	5.98837	6.8135	5.26317	6.8135	5.26317	118.442	34.5576
gene728	rna740	protein_coding	2870866	AN6040.2	XP_663644.1	hypothetical protein	-5.83925	3.33326	4.84093	2.29515	4.84093	2.29515	30.5469	4.02514
gene729	rna741	protein_coding	2870864	AN6041.2	XP_663645.1	hypothetical protein	-1.31593	3.73693	3.94022	3.54413	3.94022	3.54413	16.0435	9.47308
gene730	rna742	protein_coding	2870868	AN6042.2	XP_663646.1	hypothetical protein	-3.05434	4.2806	5.16115	3.55029	5.16115	3.55029	37.8675	9.49525
gene731	rna743	protein_coding	2871007	AN6043.2	XP_663647.1	hypothetical protein	1.0884	2.63034	2.56995	2.69215	2.56995	2.69215	5.06693	5.20534
gene732	rna744	protein_coding	2870870	AN6044.2	XP_663648.1	hypothetical protein	1.35763	5.17299	4.95714	5.39823	4.95714	5.39823	33.0425	38.1734
gene733	rna745	protein_coding	2871008	AN6045.2	XP_663649.1	hypothetical protein	-1.19542	6.46528	6.59532	6.3378	6.59532	6.3378	101.831	75.3516
gene734	rna746	protein_coding	2870869	AN6046.2	XP_663650.1	hypothetical protein	5.00569	4.07136	3.07209	5.39566	3.07209	5.39566	8.08712	38.0981
gene735	rna747	protein_coding	2870871	AN6047.2	XP_663651.1	hypothetical protein	3.05434	3.10325	2.40064	4.0115	2.40064	4.0115	4.24836	13.5178
gene736	rna748	protein_coding	2871011	AN6048.2	XP_663652.1	hypothetical protein	1.45576	9.25575	8.98882	9.5306	8.98882	9.5306	553.249	649.646
gene737	rna749	protein_coding	2871009	AN6049.2	XP_663653.1	hypothetical protein	1.20934	5.39409	5.25872	5.53294	5.25872	5.53294	40.355	42.2358
gene738	rna750	protein_coding	2871013	AN6050.2	XP_663654.1	hypothetical protein	1.39081	3.14249	2.91352	3.38945	2.91352	3.38945	7.05065	8.45336
gene740	rna752	protein_coding	2871024	AN6052.2	XP_663656.1	hypothetical protein	-1.54677	1.62152	1.96639	1.33713	1.96639	1.33713	2.68088	1.96308
gene741	rna753	protein_coding	2871015	AN6053.2	XP_663657.1	hypothetical protein	1.22396	5.95225	5.80825	6.09981	5.80825	6.09981	59.2575	63.4713
gene742	rna754	protein_coding	2871012	AN6054.2	XP_663658.1	hypothetical protein	1.372	4.68211	4.45953	4.91581	4.45953	4.91581	23.3091	26.5669
gene743	rna755	protein_coding	2871016	AN6055.2	XP_663659.1	hypothetical protein	-1.27497	4.46634	4.645	4.29454	4.645	4.29454	26.3489	16.5746
gene746	rna758	protein_coding	2871010	AN6058.2	XP_663662.1	hypothetical protein	1.28424	8.62194	8.44337	8.80428	8.44337	8.80428	367.898	418.299
gene747	rna759	protein_coding	2871028	AN6059.2	XP_663663.1	hypothetical protein	2.16742	3.83338	3.31579	4.43176	3.31579	4.43176	9.96033	18.5056
gene748	rna760	protein_coding	2871026	AN6060.2	XP_663664.1	hypothetical protein	1.29044	6.6218	6.44042	6.80829	6.44042	6.80829	91.0927	104.474
gene749	rna761	protein_coding	2871148	AN6061.2	XP_663665.1	hypothetical protein	2.00755	6.80943	6.32524	7.33068	6.32524	7.33068	83.7879	152.36
gene750	rna762	protein_coding	2871152	AN6062.2	XP_663666.1	hypothetical protein	-1.36421	3.93037	4.16079	3.71271	4.16079	3.71271	18.9785	10.699
gene752	rna764	protein_coding	2871155	AN6064.2	XP_663668.1	hypothetical protein	-2.06525	5.06619	5.61629	4.56997	5.61629	4.56997	51.7403	20.6624
gene753	rna765	protein_coding	2871149	AN6065.2	XP_663669.1	hypothetical protein	-1.01978	4.13982	4.15397	4.12571	4.15397	4.12571	18.871	14.5492
gene754	rna766	protein_coding	2871150	AN6066.2	XP_663670.1	hypothetical protein	-2.07405	4.7782	5.33331	4.28086	5.33331	4.28086	42.3829	16.4256
gene755	rna767	protein_coding	2871153	AN6067.2	XP_663671.1	hypothetical protein	-2.35339	7.39219	8.03529	6.80055	8.03529	6.80055	273.992	103.678
gene756	rna768	protein_coding	2871019	AN6068.2	XP_663672.1	hypothetical protein	-1.40177	3.73137	3.98294	3.4957	3.98294	3.4957	16.6238	9.13326
gene757	rna769	protein_coding	2871154	AN6069.2	XP_663673.1	hypothetical protein	-1.27282	3.93477	4.11262	3.7646	4.11262	3.7646	18.4104	11.1875
gene758	rna770	protein_coding	2871027	AN6070.2	XP_663674.1	hypothetical protein	-2.25692	4.7899	5.41294	4.23858	5.41294	4.23858	44.7246	15.95
gene759	rna771	protein_coding	2871017	AN6071.2	XP_663675.1	hypothetical protein	-1.05542	6.62409	6.66311	6.5853	6.66311	6.5853	107.311	89.4976
gene760	rna772	protein_coding	2871023	AN6072.2	XP_663676.1	hypothetical protein	-4.97906	2.35054	3.77822	1.46234	3.77822	1.46234	14.2608	2.21499
gene761	rna773	protein_coding	2871018	AN6073.2	XP_663677.1	hypothetical protein	-1.37291	7.81817	8.05013	7.5929	8.05013	7.5929	277.473	184.022
gene762	rna774	protein_coding	2871020	AN6074.2	XP_663678.1	hypothetical protein	-1.54444	4.78125	5.10506	4.47798	5.10506	4.47798	36.4999	19.2058
gene763	rna775	protein_coding	2871022	AN6075.2	XP_663679.1	hypothetical protein	-3.22365	4.36456	5.28983	3.60113	5.28983	3.60113	41.3479	9.86221
gene765	rna777	protein_coding	2870857	AN6077.2	XP_663681.1	hypothetical protein	-1.59087	7.09867	7.44147	6.77166	7.44147	6.77166	180.759	101.538
gene766	rna778	protein_coding	2870856	AN6078.2	XP_663682.1	hypothetical protein	-4.61966	2.49157	3.82905	1.62127	3.82905	1.62127	14.7851	2.52888
gene767	rna779	protein_coding	2870855	AN6079.2	XP_663683.1	hypothetical protein	-1.06668	5.25977	5.30654	5.21341	5.30654	5.21341	41.7333	33.2183
gene768	rna780	protein_coding	2870859	AN6080.2	XP_663684.1	hypothetical protein	-2.70013	5.4116	6.17535	4.74232	6.17535	4.74232	75.7671	23.389
gene769	rna781	protein_coding	2870863	AN6081.2	XP_663685.1	hypothetical protein	1.01724	5.72903	5.71672	5.74137	5.71672	5.74137	55.2728	49.0369
gene770	rna782	protein_coding	2870860	AN6082.2	XP_663686.1	hypothetical protein	-3.6075	10.714	11.6794	9.82844	11.6794	9.82844	3155.79	758.358
gene771	rna783	protein_coding	2870861	AN6083.2	XP_663687.1	hypothetical protein	-2.06606	8.37526	8.91505	7.86816	8.91505	7.86816	526.433	223.378
gene772	rna784	protein_coding	2870858	AN6084.2	XP_663688.1	hypothetical protein	8.07268	6.40452	5.0728	8.08584	5.0728	8.08584	35.7711	254.492
gene773	rna785	protein_coding	2870862	AN6085.2	XP_663689.1	hypothetical protein	-1.79665	2.91677	3.36989	2.52458	3.36989	2.52458	10.4631	4.6591
gene774	rna786	protein_coding	2870926	AN6086.2	XP_663690.1	hypothetical protein	1.71692	5.3418	4.9661	5.74592	4.9661	5.74592	33.2322	49.2353
gene775	rna787	protein_coding	2870927	AN6087.2	XP_663691.1	hypothetical protein	-1.2664	5.62753	5.80048	5.45975	5.80048	5.45975	58.7728	40.018
gene776	rna788	protein_coding	2870929	AN6088.2	XP_663692.1	hypothetical protein	-1.05623	5.08622	5.12583	5.0469	5.12583	5.0469	36.882	29.3086
gene777	rna789	protein_coding	2870917	AN6089.2	XP_663693.1	HS60_PARBR Heat shock protein 60, mitochondrial precursor (60 kDa chaperonin) (Protein Cpn60)	-1.09383	8.03647	8.10143	7.97204	8.10143	7.97204	290.472	239.939
gene778	rna790	protein_coding	2870928	AN6090.2	XP_663694.1	hypothetical protein	-3.29538	2.09832	3.12802	1.40758	3.12802	1.40758	8.48269	2.11593
gene779	rna791	protein_coding	2870918	AN6091.2	XP_663695.1	hypothetical protein	1.22559	3.16806	3.02472	3.31819	3.02472	3.31819	7.78974	8.05755
gene780	rna792	protein_coding	2870921	AN6092.2	XP_663696.1	hypothetical protein	5.42994	4.08577	3.04369	5.48463	3.04369	5.48463	7.87842	40.7559
gene781	rna793	protein_coding	2870922	AN6093.2	XP_663697.1	hypothetical protein	2.46702	2.60245	2.03135	3.33412	2.03135	3.33412	2.87818	8.14921
gene782	rna794	protein_coding	2870923	AN6094.2	XP_663698.1	hypothetical protein	1.03949	3.59338	3.56555	3.62143	3.56555	3.62143	12.1772	10.0087
gene783	rna795	protein_coding	2870925	AN6095.2	XP_663699.1	hypothetical protein	2.22725	5.12854	4.58333	5.7386	4.58333	5.7386	25.2891	48.9555
gene788	rna800	protein_coding	2870919	AN6100.2	XP_663704.1	hypothetical protein	1.53477	1.13583	0.868105	1.48613	0.868105	1.48613	0.478841	2.25974
gene789	rna801	protein_coding	2870775	AN6101.2	XP_663705.1	hypothetical protein	1.39551	0.54029	0.35096	0.831756	0.35096	0.831756	0.074474	1.19633
gene790	rna802	protein_coding	2870774	AN6102.2	XP_663706.1	hypothetical protein	1.54758	2.74806	2.45104	3.08106	2.45104	3.08106	4.49613	6.82346
gene792	rna804	protein_coding	2870780	AN6104.2	XP_663708.1	hypothetical protein	-1.11107	7.8957	7.97204	7.82009	7.97204	7.82009	260.66	216.415
gene793	rna805	protein_coding	2870777	AN6105.2	XP_663709.1	hypothetical protein	2.64893	6.33638	5.67252	7.07793	5.67252	7.07793	53.9678	127.586
gene794	rna806	protein_coding	2870776	AN6106.2	XP_663710.1	hypothetical protein	-1.2845	2.25748	2.4453	2.0841	2.4453	2.0841	4.46605	3.41944
gene795	rna807	protein_coding	2870779	AN6107.2	XP_663711.1	hypothetical protein	-1.14229	5.83996	5.93671	5.74478	5.93671	5.74478	64.5862	49.1771
gene796	rna808	protein_coding	2871123	AN6108.2	XP_663712.1	hypothetical protein	1.02627	3.32796	3.30931	3.34671	3.30931	3.34671	9.91496	8.23059
gene797	rna809	protein_coding	2871124	AN6109.2	XP_663713.1	hypothetical protein	-1.74318	5.38241	5.79818	4.99646	5.79818	4.99646	58.6753	28.1606
gene798	rna810	protein_coding	2871125	AN6110.2	XP_663714.1	hypothetical protein	-2.69453	5.03971	5.8052	4.37517	5.8052	4.37517	59.0417	17.6669
gene799	rna811	protein_coding	2871127	AN6111.2	XP_663715.1	hypothetical protein	-1.71555	5.94505	6.34712	5.56845	6.34712	5.56845	85.2049	43.1448
gene800	rna812	protein_coding	2871129	AN6112.2	XP_663716.1	hypothetical protein	-1.21786	5.32008	5.46415	5.1798	5.46415	5.1798	46.4127	32.3619
gene801	rna813	protein_coding	2870849	AN6113.2	XP_663717.1	hypothetical protein	-1.1713	2.26915	2.38607	2.15795	2.38607	2.15795	4.19782	3.61777
gene802	rna814	protein_coding	2870848	AN6114.2	XP_663718.1	hypothetical protein	2.84369	2.36755	1.7308	3.23856	1.7308	3.23856	1.94794	7.66639
gene803	rna815	protein_coding	2870847	AN6115.2	XP_663719.1	hypothetical protein	-2.19903	1.84712	2.50104	1.36417	2.50104	1.36417	4.7333	2.01288
gene804	rna816	protein_coding	2871128	AN6116.2	XP_663720.1	hypothetical protein	6.5592	1.09661	0.387762	3.10128	0.387762	3.10128	0.095784	6.93159
gene806	rna818	protein_coding	2871126	AN6118.2	XP_663722.1	hypothetical protein	-2.94499	2.90455	3.78637	2.2281	3.78637	2.2281	14.3394	3.84087
gene807	rna819	protein_coding	2870850	AN6119.2	XP_663723.1	hypothetical protein	1.82516	5.6959	5.2784	6.14642	5.2784	6.14642	40.9536	65.7554
gene808	rna820	protein_coding	2870854	AN6120.2	XP_663724.1	hypothetical protein	1.32412	4.99646	4.79805	5.20308	4.79805	5.20308	29.5767	32.9823
gene810	rna822	protein_coding	2871058	AN6122.2	XP_663726.1	hypothetical protein	2.23711	4.97965	4.4326	5.59423	4.4326	5.59423	22.8818	44.0498
gene811	rna823	protein_coding	2871060	AN6123.2	XP_663727.1	hypothetical protein	-1.33867	1.98374	2.20527	1.78447	2.20527	1.78447	3.47147	2.82177
gene812	rna824	protein_coding	2871062	AN6124.2	XP_663728.1	hypothetical protein	1.10317	4.63619	4.5659	4.70756	4.5659	4.70756	25.0001	22.8464
gene813	rna825	protein_coding	2871059	AN6125.2	XP_663729.1	hypothetical protein	1.30376	6.23116	6.04276	6.42544	6.04276	6.42544	69.4795	79.9076
gene814	rna826	protein_coding	2871063	AN6126.2	XP_663730.1	hypothetical protein	-1.04021	7.29271	7.32121	7.26433	7.32121	7.26433	167.178	145.167
gene815	rna827	protein_coding	2871061	AN6127.2	XP_663731.1	hypothetical protein	-1.0766	3.06147	3.11518	3.00869	3.11518	3.00869	8.38137	6.47197
gene816	rna828	protein_coding	2871057	AN6128.2	XP_663732.1	hypothetical protein	6.37398	4.56482	3.42024	6.09243	3.42024	6.09243	10.8888	63.2169
gene817	rna829	protein_coding	2871207	AN6129.2	XP_663733.1	hypothetical protein	-1.03382	0.666266	0.690689	0.642706	0.690689	0.642706	0.307154	0.927105
gene820	rna832	protein_coding	2871210	AN6132.2	XP_663736.1	hypothetical protein	-1.48655	6.54297	6.8352	6.26324	6.8352	6.26324	119.987	71.4028
gene824	rna836	protein_coding	2871214	AN6136.2	XP_663740.1	hypothetical protein	1.52735	5.52634	5.22926	5.84029	5.22926	5.84029	39.6545	52.3916
gene825	rna837	protein_coding	2871213	AN6137.2	XP_663741.1	hypothetical protein	1.21291	6.21727	6.07959	6.35807	6.07959	6.35807	70.8056	76.2643
gene826	rna838	protein_coding	2871215	AN6138.2	XP_663742.1	BIMA_EMENI Protein bimA	-1.11827	5.06613	5.14741	4.98613	5.14741	4.98613	37.4114	27.9256
gene827	rna839	protein_coding	2871206	AN6139.2	XP_663743.1	hypothetical protein	-1.30413	5.66428	5.85906	5.47597	5.85906	5.47597	61.4501	40.5141
gene828	rna840	protein_coding	2870872	AN6140.2	XP_663744.1	hypothetical protein	-1.9118	2.88126	3.3864	2.45147	3.3864	2.45147	10.5863	4.44204
gene829	rna841	protein_coding	2871211	AN6141.2	XP_663745.1	hypothetical protein	-1.89338	4.89004	5.37216	4.4512	5.37216	4.4512	43.5224	18.8272
gene830	rna842	protein_coding	2870874	AN6142.2	XP_663746.1	hypothetical protein	-1.98283	4.48932	5.01017	4.02261	5.01017	4.02261	34.2912	13.5971
gene831	rna843	protein_coding	2870873	AN6143.2	XP_663747.1	hypothetical protein	-2.25798	4.64049	5.26504	4.09002	5.26504	4.09002	40.5491	14.2181
gene832	rna844	protein_coding	2870875	AN6144.2	XP_663748.1	hypothetical protein	1.46295	1.43447	1.18604	1.73492	1.18604	1.73492	0.887905	2.74642
gene833	rna845	protein_coding	2870877	AN6145.2	XP_663749.1	hypothetical protein	-1.52584	5.95307	6.26567	5.65607	6.26567	5.65607	80.6476	45.7237
gene834	rna846	protein_coding	2870880	AN6146.2	XP_663750.1	hypothetical protein	-4.06682	5.23615	6.345	4.32109	6.345	4.32109	85.1436	16.9435
gene835	rna847	protein_coding	2870879	AN6147.2	XP_663751.1	hypothetical protein	-1.02434	4.23387	4.25126	4.21656	4.25126	4.21656	20.2426	15.7051
gene837	rna849	protein_coding	2871118	AN6149.2	XP_663753.1	hypothetical protein	-1.46815	5.19891	5.48329	4.92929	5.48329	4.92929	46.9933	26.8331
gene838	rna850	protein_coding	2871120	AN6150.2	XP_663754.1	hypothetical protein	-1.2338	4.51393	4.66803	4.36491	4.66803	4.36491	26.8039	17.5414
gene844	rna856	protein_coding	2870753	AN6156.2	XP_663760.1	hypothetical protein	-1.58192	2.97263	3.32183	2.66015	3.32183	2.66015	10.0078	5.14423
gene845	rna857	protein_coding	2870752	AN6157.2	XP_663761.1	PYRF_EMENI Orotidine 5''-phosphate decarboxylase (OMP decarboxylase) (OMPDCase) (OMPdecase) (Uridine 5''-monophosphate synthase) (UMP synthase)	-3.04151	5.19758	6.06154	4.45676	6.06154	4.45676	70.2006	18.8885
gene846	rna858	protein_coding	2870754	AN6158.2	XP_663762.1	hypothetical protein	-1.41398	5.53407	5.78959	5.28983	5.78959	5.28983	58.3603	35.1377
gene847	rna859	protein_coding	2870756	AN6159.2	XP_663763.1	hypothetical protein	1.56016	4.11368	3.80532	4.44702	3.80532	4.44702	14.5462	18.7641
gene848	rna860	protein_coding	2870757	AN6160.2	XP_663764.1	hypothetical protein	-1.8424	4.5018	4.96411	4.08253	4.96411	4.08253	33.1886	14.1348
gene849	rna861	protein_coding	2870755	AN6161.2	XP_663765.1	hypothetical protein	-1.0286	3.20301	3.22342	3.18273	3.22342	3.18273	9.1567	7.34453
gene852	rna864	protein_coding	2871139	AN6164.2	XP_663768.1	hypothetical protein	1.33481	4.88389	4.68002	5.09665	4.68002	5.09665	27.1091	30.3366
gene853	rna865	protein_coding	2871138	AN6165.2	XP_663769.1	hypothetical protein	-2.61601	4.85608	5.59906	4.21169	5.59906	4.21169	51.0831	15.6329
gene854	rna866	protein_coding	2871140	AN6166.2	XP_663770.1	hypothetical protein	-1.14084	5.65176	5.7476	5.55751	5.7476	5.55751	56.3508	42.9505
gene855	rna867	protein_coding	2871142	AN6167.2	XP_663771.1	hypothetical protein	-2.16708	4.3771	4.97038	3.85463	4.97038	3.85463	33.333	12.0107
gene856	rna868	protein_coding	2871143	AN6168.2	XP_663772.1	hypothetical protein	2.00947	5.9318	5.44971	6.45653	5.44971	6.45653	45.976	81.7933
gene857	rna869	protein_coding	2871146	AN6169.2	XP_663773.1	hypothetical protein	3.01281	7.44256	6.6894	8.28051	6.6894	8.28051	109.261	295.869
gene858	rna870	protein_coding	2871144	AN6170.2	XP_663774.1	hypothetical protein	-1.69806	4.62104	5.01874	4.25485	5.01874	4.25485	34.44	16.1028
gene859	rna871	protein_coding	2870733	AN6171.2	XP_663775.1	hypothetical protein	-6.73607	4.45667	6.04019	3.28828	6.04019	3.28828	69.4251	7.86764
gene860	rna872	protein_coding	2871145	AN6172.2	XP_663776.1	hypothetical protein	-1.41565	3.93293	4.19164	3.69018	4.19164	3.69018	19.3791	10.5503
gene861	rna873	protein_coding	2870734	AN6173.2	XP_663777.1	hypothetical protein	2.32237	3.2023	2.65167	3.86726	2.65167	3.86726	5.45697	12.1377
gene862	rna874	protein_coding	2870736	AN6174.2	XP_663778.1	hypothetical protein	1.31807	3.29917	3.10597	3.5044	3.10597	3.5044	8.32541	9.19595
gene863	rna875	protein_coding	2870735	AN6175.2	XP_663779.1	hypothetical protein	1.41223	3.94712	3.70598	4.20396	3.70598	4.20396	13.6197	15.5185
gene866	rna878	protein_coding	2870738	AN6178.2	XP_663782.1	hypothetical protein	2.44514	5.28514	4.67939	5.96931	4.67939	5.96931	27.0875	57.4761
gene867	rna879	protein_coding	2871073	AN6179.2	XP_663783.1	hypothetical protein	-1.48646	7.16766	7.4593	6.88742	7.4593	6.88742	183.008	111.302
gene868	rna880	protein_coding	2870739	AN6180.2	XP_663784.1	hypothetical protein	-3.32158	1.62022	2.70304	0.97117	2.70304	0.97117	5.79397	1.41735
gene869	rna881	protein_coding	2871075	AN6181.2	XP_663785.1	RL44_PICJA 60S RIBOSOMAL PROTEIN L44 (L41)	-3.61326	10.114	11.083	9.2297	11.083	9.2297	2531.5	540.532
gene870	rna882	protein_coding	2870740	AN6182.2	XP_663786.1	hypothetical protein	-2.05951	5.57587	6.12132	5.07902	6.12132	5.07902	72.927	29.9836
gene871	rna883	protein_coding	2871076	AN6183.2	XP_663787.1	hypothetical protein	1.68507	5.45766	5.09422	5.84703	5.09422	5.84703	36.2795	52.5781
gene872	rna884	protein_coding	2871074	AN6184.2	XP_663788.1	hypothetical protein	1.17392	3.65631	3.54247	3.7738	3.54247	3.7738	11.9793	11.2795
gene873	rna885	protein_coding	2870725	AN6185.2	XP_663789.1	hypothetical protein	1.18777	4.20161	4.07932	4.32757	4.07932	4.32757	17.9232	17.0051
gene874	rna886	protein_coding	2871078	AN6186.2	XP_663790.1	hypothetical protein	2.16466	3.76817	3.25206	4.3662	3.25206	4.3662	9.42259	17.5572
gene875	rna887	protein_coding	2870726	AN6187.2	XP_663791.1	hypothetical protein	1.48166	2.50108	2.2335	2.80072	2.2335	2.80072	3.55542	5.5667
gene876	rna888	protein_coding	2871077	AN6188.2	XP_663792.1	hypothetical protein	-2.81456	5.09042	5.89132	4.39841	5.89132	4.39841	62.6901	17.9885
gene877	rna889	protein_coding	2870731	AN6189.2	XP_663793.1	hypothetical protein	-1.78861	3.23261	3.67912	2.84029	3.67912	2.84029	13.3076	5.75786
gene878	rna890	protein_coding	2870732	AN6190.2	XP_663794.1	hypothetical protein	1.21257	4.74594	4.60894	4.88701	4.60894	4.88701	25.6822	26.0166
gene879	rna891	protein_coding	2870730	AN6191.2	XP_663795.1	hypothetical protein	-1.95338	4.68751	5.19531	4.22934	5.19531	4.22934	38.7757	15.805
gene880	rna892	protein_coding	2870727	AN6192.2	XP_663796.1	hypothetical protein	1.19422	5.34947	5.22297	5.47904	5.22297	5.47904	39.478	40.596
gene881	rna893	protein_coding	2870781	AN6193.2	XP_663797.1	hypothetical protein	1.05071	7.57313	7.53753	7.6089	7.53753	7.6089	192.303	185.98
gene882	rna894	protein_coding	2870728	AN6194.2	XP_663798.1	hypothetical protein	-1.14063	5.95725	6.05292	5.86309	6.05292	5.86309	69.928	53.1585
gene883	rna895	protein_coding	2870784	AN6195.2	XP_663799.1	CREA_EMENI DNA-binding protein creA (Carbon catabolite repressor)	5.79705	7.14206	5.98602	8.52134	5.98602	8.52134	67.0611	344.462
gene884	rna896	protein_coding	2870729	AN6196.2	XP_663800.1	hypothetical protein	2.09208	5.56746	5.0604	6.12534	5.0604	6.12534	35.5228	64.762
gene885	rna897	protein_coding	2870783	AN6197.2	XP_663801.1	NUDF_EMENI Nuclear migration protein nudF	-1.60375	5.02474	5.37701	4.69556	5.37701	4.69556	43.7269	22.6577
gene886	rna898	protein_coding	2870787	AN6198.2	XP_663802.1	hypothetical protein	1.85504	3.90543	3.48506	4.37651	3.48506	4.37651	11.4176	17.6694
gene887	rna899	protein_coding	2870785	AN6199.2	XP_663803.1	hypothetical protein	-1.47764	4.56616	4.85649	4.29319	4.85649	4.29319	30.849	16.5541
gene888	rna900	protein_coding	2870788	AN6200.2	XP_663804.1	hypothetical protein	-3.33561	4.75625	5.70396	3.966	5.70396	3.966	54.8942	13.0548
gene889	rna901	protein_coding	2870789	AN6201.2	XP_663805.1	hypothetical protein	2.55618	4.94079	4.30996	5.66395	4.30996	5.66395	21.1164	45.9365
gene890	rna902	protein_coding	2870799	AN6202.2	XP_663806.1	RL3_NEUCR 60S ribosomal protein L3	-5.80324	10.0609	11.409	8.87209	11.409	8.87209	2860.29	436.009
gene891	rna903	protein_coding	2870786	AN6203.2	XP_663807.1	hypothetical protein	1.59626	5.59144	5.26426	5.93895	5.26426	5.93895	40.5295	56.2824
gene892	rna904	protein_coding	2870801	AN6204.2	XP_663808.1	hypothetical protein	5.60651	3.60859	2.5733	5.0604	2.5733	5.0604	5.07903	29.4859
gene893	rna905	protein_coding	2870782	AN6205.2	XP_663809.1	hypothetical protein	2.10399	3.932	3.43188	4.50501	3.43188	4.50501	10.9817	19.6116
gene894	rna906	protein_coding	2870803	AN6206.2	XP_663810.1	hypothetical protein	1.79824	4.09498	3.6935	4.54009	3.6935	4.54009	13.4479	20.1673
gene895	rna907	protein_coding	2870800	AN6207.2	XP_663811.1	hypothetical protein	1.40417	7.18	6.93931	7.42903	6.93931	7.42903	127.581	163.9
gene896	rna908	protein_coding	2870805	AN6208.2	XP_663812.1	hypothetical protein	1.61222	6.76988	6.43412	7.12317	6.43412	7.12317	90.6883	131.289
gene897	rna909	protein_coding	2870806	AN6209.2	XP_663813.1	hypothetical protein	-4.65095	6.29677	7.50241	5.28488	7.50241	5.28488	187.665	35.0012
gene898	rna910	protein_coding	2870804	AN6210.2	XP_663814.1	hypothetical protein	1.17056	4.86651	4.75423	4.98143	4.75423	4.98143	28.6428	27.8338
gene899	rna911	protein_coding	2870807	AN6211.2	XP_663815.1	hypothetical protein	1.28476	6.54659	6.36834	6.72984	6.36834	6.72984	86.9363	98.2584
gene900	rna912	protein_coding	2870759	AN6212.2	XP_663816.1	hypothetical protein	1.45227	3.18449	2.92669	3.465	2.92669	3.465	7.11892	8.94178
gene901	rna913	protein_coding	2870761	AN6213.2	XP_663817.1	hypothetical protein	-1.05943	4.42755	4.4694	4.3861	4.4694	4.3861	23.4532	17.819
gene902	rna914	protein_coding	2870802	AN6214.2	XP_663818.1	hypothetical protein	-3.38405	4.03768	5.01171	3.25296	5.01171	3.25296	34.3126	7.70945
gene903	rna915	protein_coding	2870760	AN6215.2	XP_663819.1	hypothetical protein	-1.38398	4.65834	4.89865	4.42982	4.89865	4.42982	31.6742	18.4846
gene904	rna916	protein_coding	2870764	AN6216.2	XP_663820.1	hypothetical protein	1.31068	5.92983	5.73788	6.1282	5.73788	6.1282	56.0318	64.8885
gene905	rna917	protein_coding	2870808	AN6217.2	XP_663821.1	hypothetical protein	1.89544	5.76302	5.32018	6.24272	5.32018	6.24272	42.0939	70.2409
gene906	rna918	protein_coding	2870762	AN6218.2	XP_663822.1	hypothetical protein	1.1533	3.73994	3.63847	3.84424	3.63847	3.84424	12.9179	11.9347
gene907	rna919	protein_coding	2870763	AN6219.2	XP_663823.1	hypothetical protein	-1.46069	4.64252	4.92388	4.37723	4.92388	4.37723	32.1958	17.6858
gene908	rna921	protein_coding	2870809	AN6220.2	XP_663824.1	hypothetical protein	1.36186	5.11026	4.89233	5.33791	4.89233	5.33791	31.5407	36.5691
gene909	rna923	protein_coding	2870811	AN6221.2	XP_663825.1	hypothetical protein	-2.53365	4.39458	5.11606	3.77485	5.11606	3.77485	36.7453	11.2899
gene910	rna924	protein_coding	2870813	AN6222.2	XP_663826.1	hypothetical protein	1.52354	4.8917	4.5974	5.20483	4.5974	5.20483	25.4581	32.9952
gene911	rna925	protein_coding	2870812	AN6223.2	XP_663827.1	hypothetical protein	1.59148	3.55391	3.2345	3.90487	3.2345	3.90487	9.24135	12.4833
gene912	rna926	protein_coding	2870790	AN6224.2	XP_663828.1	hypothetical protein	-1.15459	5.27399	5.3787	5.17132	5.3787	5.17132	43.7409	32.1332
gene913	rna927	protein_coding	2870791	AN6225.2	XP_663829.1	hypothetical protein	-2.16875	5.5517	6.13815	5.02128	6.13815	5.02128	73.7394	28.7045
gene914	rna928	protein_coding	2870794	AN6226.2	XP_663830.1	hypothetical protein	2.4536	4.00445	3.40901	4.70391	3.40901	4.70391	10.7629	22.7604
gene915	rna929	protein_coding	2870793	AN6227.2	XP_663831.1	hypothetical protein	-1.63913	5.39206	5.76029	5.04736	5.76029	5.04736	56.7935	29.3232
gene916	rna930	protein_coding	2870797	AN6228.2	XP_663832.1	hypothetical protein	-1.04711	6.05913	6.09243	6.02602	6.09243	6.02602	71.5035	59.743
gene917	rna931	protein_coding	2870810	AN6229.2	XP_663833.1	hypothetical protein	1.33485	2.71303	2.51268	2.92936	2.51268	2.92936	4.79499	6.14499
gene918	rna932	protein_coding	2870796	AN6230.2	XP_663834.1	hypothetical protein	3.71579	7.72228	6.83328	8.72695	6.83328	8.72695	119.884	397.658
gene919	rna933	protein_coding	2870792	AN6231.2	XP_663835.1	hypothetical protein	-1.2151	7.5707	7.71255	7.43147	7.71255	7.43147	216.595	164.175
gene920	rna934	protein_coding	2870795	AN6232.2	XP_663836.1	VATB_NEUCR Vacuolar ATP synthase subunit B (V-ATPase B subunit) (Vacuolar proton pump B subunit) (V-ATPase 57 kDa subunit)	-1.11906	6.62092	6.70256	6.54027	6.70256	6.54027	110.276	86.9927
gene921	rna935	protein_coding	2871049	AN6233.2	XP_663837.1	hypothetical protein	-2.85729	1.91574	2.81732	1.30267	2.81732	1.30267	6.4592	1.91352
gene922	rna936	protein_coding	2871052	AN6234.2	XP_663838.1	hypothetical protein	-2.79764	3.2765	4.10159	2.61738	4.10159	2.61738	18.2149	4.98942
gene924	rna938	protein_coding	2871051	AN6236.2	XP_663840.1	hypothetical protein	-1.11066	4.3263	4.40267	4.25126	4.40267	4.25126	22.5172	16.0728
gene925	rna939	protein_coding	2870798	AN6237.2	XP_663841.1	hypothetical protein	-1.98772	4.46071	4.98371	3.99259	4.98371	3.99259	33.664	13.2821
gene926	rna940	protein_coding	2871056	AN6238.2	XP_663842.1	hypothetical protein	-1.42289	2.80798	3.07389	2.56507	3.07389	2.56507	8.10678	4.80453
gene927	rna941	protein_coding	2871050	AN6239.2	XP_663843.1	hypothetical protein	-2.21404	3.64247	4.26066	3.11397	4.26066	3.11397	20.3978	6.99996
gene929	rna943	protein_coding	2870831	AN6241.2	XP_663845.1	hypothetical protein	1.5358	6.27886	5.97699	6.59598	5.97699	6.59598	66.515	89.9977
gene931	rna945	protein_coding	2870833	AN6243.2	XP_663847.1	hypothetical protein	2.38854	4.64856	4.06273	5.31886	4.06273	5.31886	17.6943	36.0104
gene932	rna946	protein_coding	2870832	AN6244.2	XP_663848.1	hypothetical protein	-5.76949	3.45737	4.94548	2.41704	4.94548	2.41704	32.7847	4.36749
gene933	rna947	protein_coding	2870837	AN6245.2	XP_663849.1	hypothetical protein	-1.63948	4.83918	5.20892	4.49569	5.20892	4.49569	39.1258	19.5093
gene934	rna948	protein_coding	2870834	AN6246.2	XP_663850.1	hypothetical protein	-1.30091	9.57737	9.76902	9.38949	9.76902	9.38949	1036.56	599.311
gene935	rna949	protein_coding	2870838	AN6247.2	XP_663851.1	hypothetical protein	3.77005	4.97267	4.10669	6.02127	4.10669	6.02127	18.3047	59.5907
gene936	rna950	protein_coding	2871036	AN6248.2	XP_663852.1	hypothetical protein	-1.65039	6.86829	7.23919	6.51638	7.23919	6.51638	157.897	85.5323
gene937	rna951	protein_coding	2870836	AN6249.2	XP_663853.1	hypothetical protein	2.35289	6.41443	5.82684	7.06128	5.82684	7.06128	60.0884	126.094
gene938	rna952	protein_coding	2871035	AN6250.2	XP_663854.1	hypothetical protein	-1.68323	5.25399	5.64302	4.89179	5.64302	4.89179	52.8286	26.0969
gene939	rna953	protein_coding	2871040	AN6251.2	XP_663855.1	hypothetical protein	-1.81964	5.46518	5.91404	5.05039	5.91404	5.05039	63.8577	29.3667
gene940	rna954	protein_coding	2870835	AN6252.2	XP_663856.1	hypothetical protein	-1.40692	4.53103	4.78399	4.29145	4.78399	4.29145	29.3542	16.5438
gene941	rna955	protein_coding	2871038	AN6253.2	XP_663857.1	hypothetical protein	-1.80411	5.41588	5.85822	5.00694	5.85822	5.00694	61.4091	28.369
gene942	rna956	protein_coding	2871156	AN6254.2	XP_663858.1	hypothetical protein	-2.05152	5.97581	6.5166	5.4799	6.5166	5.4799	95.8612	40.6259
gene943	rna957	protein_coding	2871039	AN6255.2	XP_663859.1	hypothetical protein	1.49894	11.4037	11.1155	11.6994	11.1155	11.6994	2563.18	3447.01
gene944	rna958	protein_coding	2871037	AN6256.2	XP_663860.1	hypothetical protein	-1.39865	4.42747	4.67609	4.19206	4.67609	4.19206	27.0036	15.3868
gene945	rna959	protein_coding	2871160	AN6257.2	XP_663861.1	hypothetical protein	1.03779	5.13244	5.10576	5.15927	5.10576	5.15927	36.5226	31.8928
gene946	rna960	protein_coding	2871157	AN6258.2	XP_663862.1	hypothetical protein	1.21854	3.43054	3.29092	3.57608	3.29092	3.57608	9.77764	9.71266
gene947	rna963	protein_coding	2871162	AN6259.2	XP_663863.1	hypothetical protein	-2.22334	1.77955	2.44692	1.29419	2.44692	1.29419	4.47281	1.90958
gene948	rna965	protein_coding	2871159	AN6260.2	XP_663864.1	hypothetical protein	1.26953	5.05863	4.88942	5.23371	4.88942	5.23371	31.4675	33.7403
gene949	rna966	protein_coding	2871158	AN6261.2	XP_663865.1	hypothetical protein	-1.30194	3.20941	3.40539	3.02472	3.40539	3.02472	10.7328	6.53504
gene950	rna967	protein_coding	2871166	AN6262.2	XP_663866.1	hypothetical protein	1.36731	6.37793	6.15625	6.6076	6.15625	6.6076	74.5574	90.5923
gene951	rna968	protein_coding	2871165	AN6263.2	XP_663867.1	hypothetical protein	1.6975	3.99635	3.63283	4.39624	3.63283	4.39624	12.8749	17.9559
gene952	rna969	protein_coding	2871164	AN6264.2	XP_663868.1	hypothetical protein	2.067	5.90338	5.4028	6.45034	5.4028	6.45034	44.5118	81.5468
gene953	rna970	protein_coding	2871161	AN6265.2	XP_663869.1	hypothetical protein	-5.23587	2.88657	4.31807	1.92964	4.31807	1.92964	21.2321	3.10108
gene954	rna971	protein_coding	2871002	AN6266.2	XP_663870.1	hypothetical protein	-5.45818	4.75695	6.13616	3.68774	6.13616	3.68774	73.6498	10.5396
gene955	rna972	protein_coding	2871163	AN6267.2	XP_663871.1	hypothetical protein	-1.20635	6.0473	6.18414	5.91349	6.18414	5.91349	76.1702	55.0506
gene956	rna973	protein_coding	2871004	AN6268.2	XP_663872.1	hypothetical protein	1.39017	5.19739	4.96519	5.44045	4.96519	5.44045	33.2086	39.5063
gene957	rna974	protein_coding	2870999	AN6269.2	XP_663873.1	hypothetical protein	-1.30111	6.25845	6.4512	6.07146	6.4512	6.07146	91.7104	62.1914
gene958	rna975	protein_coding	2871001	AN6270.2	XP_663874.1	hypothetical protein	-1.19266	4.08898	4.21804	3.96387	4.21804	3.96387	19.7171	13.0221
gene959	rna976	protein_coding	2871000	AN6271.2	XP_663875.1	hypothetical protein	-1.66192	4.90008	5.28019	4.54734	5.28019	4.54734	41.027	20.2706
gene960	rna977	protein_coding	2871003	AN6272.2	XP_663876.1	hypothetical protein	-1.1224	5.73665	5.82055	5.65396	5.82055	5.65396	59.7953	45.6577
gene961	rna978	protein_coding	2871006	AN6273.2	XP_663877.1	hypothetical protein	1.64315	5.44159	5.09513	5.8116	5.09513	5.8116	36.3098	51.2616
gene962	rna979	protein_coding	2871197	AN6274.2	XP_663878.1	hypothetical protein	9.32434	6.23327	4.82747	8.04847	4.82747	8.04847	30.259	251.275
rna962	rna962	tRNA	.	.	.	tRNA-Asn	5.38683	1.79687	0.954218	3.38366	0.954218	3.38366	0.574831	8.42962
gene963	rna980	protein_coding	2871196	AN6275.2	XP_663879.1	hypothetical protein	1.80493	4.3565	3.9513	4.80325	3.9513	4.80325	16.1781	24.3931
gene964	rna981	protein_coding	2871199	AN6276.2	XP_663880.1	hypothetical protein	-1.36993	5.92044	6.15185	5.69775	6.15185	5.69775	74.3239	47.3648
gene965	rna982	protein_coding	2871005	AN6277.2	XP_663881.1	hypothetical protein	-4.35151	7.32926	8.46638	6.34487	8.46638	6.34487	374.93	75.6999
gene966	rna983	protein_coding	2871198	AN6278.2	XP_663882.1	hypothetical protein	1.73743	4.77278	4.39091	5.18786	4.39091	5.18786	22.3012	32.5793
gene967	rna984	protein_coding	2871201	AN6279.2	XP_663883.1	hypothetical protein	1.27157	5.25939	5.08894	5.43555	5.08894	5.43555	36.1794	39.3111
gene968	rna985	protein_coding	2871200	AN6280.2	XP_663884.1	hypothetical protein	1.40542	4.39576	4.15711	4.6481	4.15711	4.6481	18.9199	21.9391
gene969	rna986	protein_coding	2871202	AN6281.2	XP_663885.1	hypothetical protein	-1.47252	2.95634	3.24863	2.69034	3.24863	2.69034	9.38396	5.20514
gene970	rna987	protein_coding	2871204	AN6282.2	XP_663886.1	hypothetical protein	-1.00457	5.17323	5.17652	5.16994	5.17652	5.16994	38.3143	32.1118
gene971	rna988	protein_coding	2870957	AN6283.2	XP_663887.1	hypothetical protein	1.44172	4.28332	4.02754	4.55533	4.02754	4.55533	17.1699	20.3967
gene972	rna989	protein_coding	2871203	AN6284.2	XP_663888.1	hypothetical protein	1.84451	4.63912	4.21847	5.10171	4.21847	5.10171	19.7178	30.5103
gene973	rna990	protein_coding	2870956	AN6285.2	XP_663889.1	hypothetical protein	-2.83256	4.48588	5.29937	3.79726	5.29937	3.79726	41.5784	11.5036
gene974	rna991	protein_coding	2870958	AN6286.2	XP_663890.1	hypothetical protein	-1.36373	6.54876	6.77636	6.32881	6.77636	6.32881	115.897	75.1237
gene975	rna992	protein_coding	2870961	AN6287.2	XP_663891.1	hypothetical protein	2.03859	6.24054	5.74787	6.77544	5.74787	6.77544	56.3635	101.727
gene976	rna993	protein_coding	2870960	AN6288.2	XP_663892.1	MOB1_NEUCR Probable maintenance of ploidy protein mob1	-3.11381	4.34957	5.24541	3.60673	5.24541	3.60673	40.046	9.91924
gene977	rna994	protein_coding	2870955	AN6289.2	XP_663893.1	hypothetical protein	1.05148	3.50309	3.46707	3.53948	3.46707	3.53948	11.2886	9.44923
gene978	rna995	protein_coding	2870973	AN6290.2	XP_663894.1	hypothetical protein	1.5911	4.78165	4.45836	5.12838	4.45836	5.12838	23.2802	31.2485
gene979	rna996	protein_coding	2870959	AN6291.2	XP_663895.1	hypothetical protein	-2.35095	3.56908	4.23858	3.00533	4.23858	3.00533	20.0237	6.45036
gene981	rna998	protein_coding	2870974	AN6293.2	XP_663897.1	hypothetical protein	1.66256	3.17059	2.82503	3.55843	2.82503	3.55843	6.50941	9.5706
gene982	rna999	protein_coding	2870978	AN6294.2	XP_663898.1	hypothetical protein	1.80118	5.16732	4.76025	5.60919	4.76025	5.60919	28.7342	44.4123
gene983	rna1000	protein_coding	2870976	AN6295.2	XP_663899.1	hypothetical protein	1.36686	3.6693	3.45078	3.90165	3.45078	3.90165	11.1609	12.4494
gene984	rna1001	protein_coding	2871089	AN6296.2	XP_663900.1	hypothetical protein	1.35824	4.23381	4.0187	4.46044	4.0187	4.46044	17.0231	18.9179
gene985	rna1002	protein_coding	2870980	AN6297.2	XP_663901.1	hypothetical protein	2.33443	4.36972	3.80077	5.02383	3.80077	5.02383	14.5184	28.7746
gene986	rna1003	protein_coding	2871088	AN6298.2	XP_663902.1	hypothetical protein	1.55506	1.78317	1.4929	2.12987	1.4929	2.12987	1.42807	3.54226
gene987	rna1004	protein_coding	2870979	AN6299.2	XP_663903.1	hypothetical protein	1.37969	2.632	2.41004	2.87439	2.41004	2.87439	4.28128	5.87851
gene988	rna1005	protein_coding	2870977	AN6300.2	XP_663904.1	RFC5_NEUCR Probable activator 1 subunit 5 (Replication factor C subunit 5) (Replication factor C5)	-2.72523	3.46647	4.2643	2.81792	4.2643	2.81792	20.4576	5.66437
gene989	rna1006	protein_coding	2870975	AN6301.2	XP_663905.1	hypothetical protein	3.33495	5.59696	4.79516	6.53283	4.79516	6.53283	29.5303	86.3208
gene990	rna1007	protein_coding	2871091	AN6302.2	XP_663906.1	hypothetical protein	-2.58041	7.03405	7.75101	6.38341	7.75101	6.38341	223.987	77.2335
gene991	rna1008	protein_coding	2871090	AN6303.2	XP_663907.1	hypothetical protein	1.71577	5.103	4.72841	5.50726	4.72841	5.50726	28.0401	41.3381
gene992	rna1009	protein_coding	2871093	AN6304.2	XP_663908.1	hypothetical protein	-1.36402	4.3279	4.55762	4.10976	4.55762	4.10976	24.8681	14.3943
gene993	rna1010	protein_coding	2871096	AN6305.2	XP_663909.1	hypothetical protein	2.38398	6.51367	5.91707	7.17044	5.91707	7.17044	63.9842	135.977
gene994	rna1011	protein_coding	2871095	AN6306.2	XP_663910.1	hypothetical protein	-2.61677	7.26969	7.99662	6.60883	7.99662	6.60883	266.201	90.6223
gene995	rna1012	protein_coding	2871092	AN6307.2	XP_663911.1	hypothetical protein	-1.51753	5.14963	5.45928	4.85755	5.45928	4.85755	46.1944	25.3727
gene996	rna1013	protein_coding	2871216	AN6308.2	XP_663912.1	hypothetical protein	1.8809	3.26993	2.84582	3.75724	2.84582	3.75724	6.62702	11.1507
gene997	rna1014	protein_coding	2871218	AN6309.2	XP_663913.1	hypothetical protein	1.27927	2.91438	2.74213	3.09745	2.74213	3.09745	6.00899	6.90789
gene998	rna1015	protein_coding	2871094	AN6310.2	XP_663914.1	hypothetical protein	-2.08222	4.30957	4.87099	3.81286	4.87099	3.81286	31.2388	11.6361
gene999	rna1016	protein_coding	2871219	AN6311.2	XP_663915.1	hypothetical protein	-1.46531	4.6517	4.93546	4.38426	4.93546	4.38426	32.4949	17.7937
gene1000	rna1017	protein_coding	2871217	AN6312.2	XP_663916.1	hypothetical protein	1.74147	4.68786	4.30475	5.10506	4.30475	5.10506	21.0394	30.588
gene1001	rna1018	protein_coding	2871220	AN6313.2	XP_663917.1	hypothetical protein	1.10605	4.9853	4.91312	5.05854	4.91312	5.05854	31.9796	29.4499
gene1004	rna1021	protein_coding	2870963	AN6316.2	XP_663920.1	hypothetical protein	1.03798	2.16418	2.13745	2.19123	2.13745	2.19123	3.24183	3.69765
gene1005	rna1022	protein_coding	2870964	AN6317.2	XP_663921.1	hypothetical protein	2.40505	8.51307	7.90354	9.1696	7.90354	9.1696	247.484	525.715
gene1006	rna1023	protein_coding	2870968	AN6318.2	XP_663922.1	hypothetical protein	2.38166	8.75495	8.15131	9.40328	8.15131	9.40328	299.743	600.236
gene1007	rna1024	protein_coding	2870966	AN6319.2	XP_663923.1	hypothetical protein	2.2321	2.52682	2.01315	3.17155	2.01315	3.17155	2.82106	7.292
gene1008	rna1025	protein_coding	2870970	AN6320.2	XP_663924.1	hypothetical protein	-1.09511	0.760526	0.828884	0.697805	0.828884	0.697805	0.440269	0.999155
gene1009	rna1026	protein_coding	2870969	AN6321.2	XP_663925.1	hypothetical protein	1.69825	0.874211	0.572013	1.33606	0.572013	1.33606	0.211655	1.95879
gene1010	rna1027	protein_coding	2870967	AN6322.2	XP_663926.1	hypothetical protein	1.27325	5.12724	4.95594	5.30445	4.95594	5.30445	33.0384	35.57
gene1011	rna1028	protein_coding	2870972	AN6323.2	XP_663927.1	hypothetical protein	-1.59576	3.98611	4.33746	3.66321	4.33746	3.66321	21.4953	10.3449
gene1012	rna1029	protein_coding	2871224	AN6324.2	XP_663928.1	hypothetical protein	2.15113	2.01264	1.53456	2.63965	1.53456	2.63965	1.50102	5.07075
gene1013	rna1030	protein_coding	2871223	AN6325.2	XP_663929.1	hypothetical protein	-1.88848	4.60577	5.08716	4.16994	5.08716	4.16994	36.1256	15.1447
gene1014	rna1031	protein_coding	2871225	AN6326.2	XP_663930.1	hypothetical protein	2.0122	6.10491	5.62132	6.63009	5.62132	6.63009	51.9822	92.0077
gene1015	rna1032	protein_coding	2871226	AN6327.2	XP_663931.1	hypothetical protein	1.30089	1.35466	1.17814	1.55764	1.17814	1.55764	0.876053	2.38877
gene1016	rna1033	protein_coding	2870971	AN6328.2	XP_663932.1	hypothetical protein	-4.16133	4.09817	5.25379	3.19674	5.25379	3.19674	40.1816	7.42038
gene1017	rna1034	protein_coding	2871222	AN6329.2	XP_663933.1	hypothetical protein	-1.22056	4.32991	4.47606	4.18852	4.47606	4.18852	23.5306	15.3379
gene1018	rna1035	protein_coding	2871227	AN6330.2	XP_663934.1	EF2_NEUCR Elongation factor 2 (EF-2) (Colonial temperature-sensitive 3)	-1.37115	9.63603	9.86641	9.41103	9.86641	9.41103	1126.62	604.269
gene1019	rna1036	protein_coding	2871230	AN6331.2	XP_663935.1	hypothetical protein	-2.04296	5.01335	5.55509	4.52443	5.55509	4.52443	49.3918	19.8624
gene1020	rna1037	protein_coding	2871232	AN6332.2	XP_663936.1	hypothetical protein	1.06668	3.22312	3.17689	3.27002	3.17689	3.27002	8.84376	7.78321
gene1021	rna1038	protein_coding	2871228	AN6333.2	XP_663937.1	hypothetical protein	-1.37955	3.05697	3.29786	2.83367	3.29786	2.83367	9.8379	5.73658
gene1022	rna1039	protein_coding	2871229	AN6334.2	XP_663938.1	hypothetical protein	-2.73323	4.13427	4.92272	3.47211	4.92272	3.47211	32.1764	8.98837
gene1023	rna1040	protein_coding	2871231	AN6335.2	XP_663939.1	hypothetical protein	-1.51725	4.66208	4.9725	4.37104	4.9725	4.37104	33.3986	17.6157
gene1024	rna1041	protein_coding	2871233	AN6336.2	XP_663940.1	hypothetical protein	1.59483	4.10788	3.78496	4.45836	3.78496	4.45836	14.3181	18.9044
gene1025	rna1042	protein_coding	2871235	AN6337.2	XP_663941.1	hypothetical protein	1.50345	10.0415	9.75167	10.3399	9.75167	10.3399	1012.68	1055.79
gene1026	rna1043	protein_coding	2871234	AN6338.2	XP_663942.1	hypothetical protein	-1.81843	7.8373	8.28051	7.41781	8.28051	7.41781	324.685	162.125
gene1027	rna1044	protein_coding	2871236	AN6339.2	XP_663943.1	hypothetical protein	1.33802	3.63369	3.4297	3.84981	3.4297	3.84981	10.9623	11.9754
gene1028	rna1045	protein_coding	2871239	AN6340.2	XP_663944.1	KLPA_EMENI KINESIN-LIKE PROTEIN KLPA	-1.95164	4.20889	4.71879	3.7541	4.71879	3.7541	27.8519	11.1321
gene1029	rna1046	protein_coding	2871240	AN6341.2	XP_663945.1	hypothetical protein	-1.43126	5.99311	6.25733	5.74004	6.25733	5.74004	80.2955	48.9893
gene1030	rna1047	protein_coding	2871238	AN6342.2	XP_663946.1	hypothetical protein	-1.16672	4.51591	4.62851	4.40605	4.62851	4.40605	26.0239	18.0789
gene1031	rna1048	protein_coding	2871243	AN6343.2	XP_663947.1	hypothetical protein	1.29389	4.37106	4.18915	4.56087	4.18915	4.56087	19.3571	20.5131
gene1032	rna1049	protein_coding	2871245	AN6344.2	XP_663948.1	hypothetical protein	-2.51637	2.05617	2.82691	1.49557	2.82691	1.49557	6.51788	2.27239
gene1033	rna1050	protein_coding	2871241	AN6345.2	XP_663949.1	hypothetical protein	-2.89566	3.24712	4.10341	2.56952	4.10341	2.56952	18.2366	4.80999
gene1034	rna1051	protein_coding	2871247	AN6346.2	XP_663950.1	hypothetical protein	-3.2232	6.57831	7.47651	5.78802	7.47651	5.78802	184.731	50.4583
gene1035	rna1052	protein_coding	2871242	AN6347.2	XP_663951.1	hypothetical protein	1.09515	4.34126	4.27619	4.40732	4.27619	4.40732	20.6215	18.1068
gene1036	rna1053	protein_coding	2871248	AN6348.2	XP_663952.1	hypothetical protein	-2.64695	6.49774	7.23774	5.83341	7.23774	5.83341	157.663	52.1368
gene1037	rna1054	protein_coding	2871237	AN6349.2	XP_663953.1	hypothetical protein	-1.85889	4.76829	5.23644	4.34199	5.23644	4.34199	39.8347	17.2398
gene1038	rna1055	protein_coding	2871244	AN6350.2	XP_663954.1	hypothetical protein	1.0574	0.637155	0.598163	0.678689	0.598163	0.678689	0.226241	0.977837
gene1039	rna1056	protein_coding	2871246	AN6351.2	XP_663955.1	hypothetical protein	-1.35315	5.71454	5.93686	5.50054	5.93686	5.50054	64.5989	41.1067
gene1040	rna1057	protein_coding	2871250	AN6352.2	XP_663956.1	hypothetical protein	1.87532	4.41179	3.98148	4.88861	3.98148	4.88861	16.6078	26.0456
gene1041	rna1058	protein_coding	2871249	AN6353.2	XP_663957.1	hypothetical protein	-2.23192	2.68268	3.32363	2.16534	3.32363	2.16534	10.0164	3.63153
gene1042	rna1059	protein_coding	2871251	AN6354.2	XP_663958.1	hypothetical protein	-1.36783	5.56232	5.79285	5.34096	5.79285	5.34096	58.4271	36.6253
gene1047	rna1064	protein_coding	2871261	AN6359.2	XP_663963.1	SCOB_EMENI Sulfur metabolite repression control protein	1.7064	6.42566	6.05174	6.8227	6.05174	6.8227	69.885	105.595
gene1048	rna1065	protein_coding	2871254	AN6360.2	XP_663964.1	hypothetical protein	1.98874	5.68978	5.21542	6.20728	5.21542	6.20728	39.3263	68.6661
gene1049	rna1066	protein_coding	2871259	AN6361.2	XP_663965.1	hypothetical protein	1.10801	2.80817	2.73516	2.88313	2.73516	2.88313	5.96093	5.9029
gene1050	rna1067	protein_coding	2871262	AN6362.2	XP_663966.1	hypothetical protein	-1.19229	3.44511	3.57431	3.32058	3.57431	3.32058	12.2644	8.0793
gene1051	rna1068	protein_coding	2871260	AN6363.2	XP_663967.1	hypothetical protein	-5.16345	4.18818	5.53654	3.1682	5.53654	3.1682	48.7639	7.28808
gene1052	rna1069	protein_coding	2871258	AN6364.2	XP_663968.1	hypothetical protein	-3.22919	4.1898	5.11987	3.4287	5.11987	3.4287	36.7873	8.70276
gene1053	rna1070	protein_coding	2871264	AN6365.2	XP_663969.1	hypothetical protein	-2.07414	4.88939	5.44389	4.39138	5.44389	4.39138	45.6946	17.8972
gene1054	rna1071	protein_coding	2871257	AN6366.2	XP_663970.1	hypothetical protein	1.34597	7.74541	7.53404	7.96269	7.53404	7.96269	191.995	238.343
gene1055	rna1072	protein_coding	2871265	AN6367.2	XP_663971.1	hypothetical protein	1.43216	5.92258	5.66914	6.18734	5.66914	6.18734	53.8713	67.6237
gene1056	rna1073	protein_coding	2871266	AN6368.2	XP_663972.1	hypothetical protein	-2.81796	5.97671	6.77058	5.27592	6.77058	5.27592	115.396	34.8761
gene1057	rna1074	protein_coding	2871268	AN6369.2	XP_663973.1	hypothetical protein	1.3563	1.81976	1.61315	2.05283	1.61315	2.05283	1.6661	3.35078
gene1058	rna1075	protein_coding	2871267	AN6370.2	XP_663974.1	hypothetical protein	2.50276	4.17554	3.5659	4.88942	3.5659	4.88942	12.1802	26.0566
gene1059	rna1076	protein_coding	2871263	AN6371.2	XP_663975.1	hypothetical protein	-2.70557	5.1395	5.90737	4.47144	5.90737	4.47144	63.5015	19.0905
gene1060	rna1077	protein_coding	2871270	AN6372.2	XP_663976.1	hypothetical protein	1.76984	6.39114	5.99259	6.81621	5.99259	6.81621	67.2774	104.949
gene1061	rna1078	protein_coding	2871269	AN6373.2	XP_663977.1	hypothetical protein	1.16226	5.21971	5.11237	5.3293	5.11237	5.3293	36.6646	36.3341
gene1062	rna1079	protein_coding	2871271	AN6374.2	XP_663978.1	hypothetical protein	-2.36534	4.20031	4.867	3.62495	4.867	3.62495	31.1017	10.0369
gene1063	rna1080	protein_coding	2871272	AN6375.2	XP_663979.1	hypothetical protein	1.09832	4.43205	4.36491	4.50021	4.36491	4.50021	21.8979	19.5611
gene1064	rna1081	protein_coding	2871273	AN6376.2	XP_663980.1	hypothetical protein	-1.41005	6.73393	6.98637	6.49062	6.98637	6.49062	132.51	83.8981
gene1065	rna1082	protein_coding	2871275	AN6377.2	XP_663981.1	hypothetical protein	-1.05008	0.972362	1.00825	0.937749	1.00825	0.937749	0.638109	1.35031
gene1066	rna1083	protein_coding	2871276	AN6378.2	XP_663982.1	hypothetical protein	-1.10915	3.95482	4.03025	3.88079	4.03025	3.88079	17.2037	12.2815
gene1067	rna1084	protein_coding	2871274	AN6379.2	XP_663983.1	hypothetical protein	1.0633	5.47162	5.42753	5.51608	5.42753	5.51608	45.1952	41.6812
gene1068	rna1085	protein_coding	2871278	AN6380.2	XP_663984.1	hypothetical protein	1.03911	6.53927	6.51165	6.567	6.51165	6.567	95.583	88.4686
gene1069	rna1086	protein_coding	2871277	AN6381.2	XP_663985.1	hypothetical protein	-1.06455	1.86021	1.90588	1.81563	1.90588	1.81563	2.45037	2.88288
gene1070	rna1087	protein_coding	2871280	AN6382.2	XP_663986.1	hypothetical protein	1.34649	1.50202	1.30267	1.73187	1.30267	1.73187	1.08867	2.73729
gene1071	rna1088	protein_coding	2871282	AN6383.2	XP_663987.1	hypothetical protein	-4.78374	1.26713	2.82625	0.56811	2.82625	0.56811	6.51234	0.817333
gene1074	rna1091	protein_coding	2871284	AN6386.2	XP_663990.1	hypothetical protein	1.22595	7.31666	7.17119	7.46508	7.17119	7.46508	150.542	168.465
gene1075	rna1092	protein_coding	2871283	AN6387.2	XP_663991.1	hypothetical protein	2.18943	3.91632	3.39163	4.52219	3.39163	4.52219	10.6249	19.8417
gene1076	rna1093	protein_coding	2871287	AN6388.2	XP_663992.1	hypothetical protein	2.46653	2.39957	1.83513	3.13761	1.83513	3.13761	2.24722	7.12107
gene1077	rna1094	protein_coding	2871286	AN6389.2	XP_663993.1	hypothetical protein	-1.39927	0.923107	1.19673	0.712048	1.19673	0.712048	0.904009	1.01256
gene1078	rna1095	protein_coding	2871289	AN6390.2	XP_663994.1	hypothetical protein	1.60426	2.22249	1.90753	2.58944	1.90753	2.58944	2.45203	4.89159
gene1079	rna1096	protein_coding	2871291	AN6391.2	XP_663995.1	P2A1_EMENI Serine/threonine protein phosphatase PP2A catalytic subunit (Protein phosphatase 2a)	1.218	6.30584	6.16519	6.4497	6.16519	6.4497	75.1814	81.4914
gene1080	rna1097	protein_coding	2871290	AN6392.2	XP_663996.1	hypothetical protein	1.00782	3.42408	3.41846	3.4297	3.41846	3.4297	10.871	8.70672
gene1081	rna1098	protein_coding	2871288	AN6393.2	XP_663997.1	hypothetical protein	-1.95729	3.18205	3.70314	2.73429	3.70314	2.73429	13.5704	5.36395
gene1082	rna1099	protein_coding	2871292	AN6394.2	XP_663998.1	hypothetical protein	1.06913	3.2006	3.15274	3.24918	3.15274	3.24918	8.6513	7.70004
gene1083	rna1100	protein_coding	2871281	AN6395.2	XP_663999.1	hypothetical protein	-1.15113	1.61688	1.72159	1.51854	1.72159	1.51854	1.93175	2.30451
gene1084	rna1101	protein_coding	2871294	AN6396.2	XP_664000.1	hypothetical protein	-1.02082	2.19388	2.2088	2.17907	2.2088	2.17907	3.4837	3.65691
gene1085	rna1102	protein_coding	2871293	AN6397.2	XP_664001.1	hypothetical protein	3.32695	3.30885	2.55348	4.28768	2.55348	4.28768	4.97708	16.4964
gene1086	rna1103	protein_coding	2871296	AN6398.2	XP_664002.1	hypothetical protein	6.82493	4.18661	3.02448	5.79529	3.02448	5.79529	7.7881	50.8256
gene1088	rna1105	protein_coding	2871300	AN6400.2	XP_664004.1	hypothetical protein	-3.68847	1.57642	2.77768	0.894661	2.77768	0.894661	6.22257	1.29246
gene1092	rna1109	protein_coding	2871304	AN6404.2	XP_664008.1	hypothetical protein	1.44785	1.22543	0.987218	1.52113	0.987218	1.52113	0.607428	2.31147
gene1093	rna1110	protein_coding	2871301	AN6405.2	XP_664009.1	hypothetical protein	-1.08426	4.86168	4.92038	4.80367	4.92038	4.80367	32.128	24.4048
gene1098	rna1115	protein_coding	2871309	AN6410.2	XP_664014.1	hypothetical protein	-1.11436	0.76482	0.846906	0.690689	0.846906	0.690689	0.457796	0.99301
gene1099	rna1116	protein_coding	2871311	AN6411.2	XP_664015.1	hypothetical protein	-1.139	6.34875	6.44333	6.25556	6.44333	6.25556	91.4285	70.861
gene1100	rna1117	protein_coding	2871308	AN6412.2	XP_664016.1	hypothetical protein	-1.20042	6.41292	6.54604	6.2825	6.54604	6.2825	97.7565	72.6348
gene1106	rna1123	protein_coding	2871316	AN6418.2	XP_664022.1	hypothetical protein	1.0988	0.57538	0.511414	0.647347	0.511414	0.647347	0.17325	0.933887
gene1111	rna1128	protein_coding	2871323	AN6423.2	XP_664027.1	hypothetical protein	1.03179	8.17604	8.1535	8.19865	8.1535	8.19865	300.356	277.625
gene1112	rna1129	protein_coding	2871318	AN6424.2	XP_664028.1	hypothetical protein	-1.42051	5.84776	6.10645	5.60004	6.10645	5.60004	72.3585	44.1517
gene1114	rna1131	protein_coding	2871324	AN6426.2	XP_664030.1	hypothetical protein	-21.3434	5.58841	8.2166	3.80088	8.2166	3.80088	313.607	11.5163
gene1118	rna1135	protein_coding	2871329	AN6430.2	XP_664034.1	hypothetical protein	1.70163	3.59115	3.2281	3.99502	3.2281	3.99502	9.18454	13.3153
gene1119	rna1136	protein_coding	2871330	AN6431.2	XP_664035.1	hypothetical protein	1.11956	0.347047	0.275014	0.437947	0.275014	0.437947	0.053021	0.635633
gene1124	rna1141	protein_coding	2871335	AN6436.2	XP_664040.1	hypothetical protein	1.17139	1.75181	1.64141	1.86963	1.64141	1.86963	1.72848	2.96262
gene1125	rna1142	protein_coding	2871332	AN6437.2	XP_664041.1	hypothetical protein	2.39974	4.96247	4.37104	5.63392	4.37104	5.63392	22.0013	45.0921
gene1126	rna1143	protein_coding	2871333	AN6438.2	XP_664042.1	hypothetical protein	-1.30941	1.85968	2.06428	1.67536	2.06428	1.67536	2.9923	2.63997
gene1129	rna1146	protein_coding	2871337	AN6441.2	XP_664045.1	hypothetical protein	2.62148	4.27599	3.63694	5.02732	3.63694	5.02732	12.9129	28.8859
gene1130	rna1147	protein_coding	2871341	AN6442.2	XP_664046.1	hypothetical protein	-1.10292	6.43948	6.51054	6.36921	6.51054	6.36921	95.462	76.6712
gene1131	rna1148	protein_coding	2871340	AN6443.2	XP_664047.1	hypothetical protein	1.40187	5.48386	5.2456	5.73295	5.2456	5.73295	40.0498	48.7801
gene1148	rna1165	protein_coding	2871359	AN6460.2	XP_664064.1	hypothetical protein	1.02181	6.35988	6.34433	6.37546	6.34433	6.37546	85.0983	77.0057
gene1151	rna1168	protein_coding	2871362	AN6463.2	XP_664067.1	hypothetical protein	1.39064	1.89459	1.67159	2.14733	1.67159	2.14733	1.79235	3.58815
gene1155	rna1172	protein_coding	2871363	AN6467.2	XP_664071.1	hypothetical protein	-1.09945	0.84549	0.916641	0.779862	0.916641	0.779862	0.533244	1.12004
gene1156	rna1173	protein_coding	2871364	AN6468.2	XP_664072.1	hypothetical protein	-1.01814	0.825417	0.838485	0.812553	0.838485	0.812553	0.452139	1.1674
gene1159	rna1176	protein_coding	2871370	AN6471.2	XP_664075.1	hypothetical protein	-6.72606	4.03238	5.63521	2.88544	5.63521	2.88544	52.5531	5.91548
gene1160	rna1177	protein_coding	2871373	AN6472.2	XP_664076.1	hypothetical protein	1.95969	2.55188	2.11231	3.08293	2.11231	3.08293	3.16553	6.83713
gene1165	rna1182	protein_coding	2871374	AN6477.2	XP_664081.1	hypothetical protein	4.50666	5.5436	4.56295	6.73501	4.56295	6.73501	24.9243	98.5243
gene1168	rna1185	protein_coding	2871378	AN6480.2	XP_664084.1	hypothetical protein	1.01312	0.880513	0.871163	0.889963	0.871163	0.889963	0.48362	1.286
gene1169	rna1186	protein_coding	2871379	AN6481.2	XP_664085.1	hypothetical protein	1.04397	0.615526	0.58527	0.647347	0.58527	0.647347	0.217682	0.933887
gene1171	rna1188	protein_coding	2871375	AN6483.2	XP_664087.1	hypothetical protein	3.25049	1.87052	1.2044	2.90506	1.2044	2.90506	0.908111	6.01151
gene1175	rna1192	protein_coding	3684065	AN9468.2	XP_868850.1	hypothetical protein	-4.27581	9.20522	10.3128	8.2166	10.3128	8.2166	1560.61	280.265
gene1176	rna1193	protein_coding	3684066	AN9469.2	XP_868851.1	hypothetical protein	-2.42535	6.37802	7.04905	5.77086	7.04905	5.77086	137.847	50.0621
gene1177	rna1194	protein_coding	3684067	AN9470.2	XP_868852.1	URIC_EMENI Uricase (Urate oxidase)	1.66355	9.59634	9.23623	9.9705	9.23623	9.9705	667.74	815.834
gene1178	rna1195	protein_coding	3684068	AN9471.2	XP_868853.1	hypothetical protein	1.52291	5.36563	5.07079	5.67762	5.07079	5.67762	35.7456	46.5179
gene1179	rna1196	protein_coding	3684069	AN9472.2	XP_868854.1	hypothetical protein	1.76964	3.24894	2.8632	3.68665	2.8632	3.68665	6.73094	10.5281
gene1186	rna1203	protein_coding	2869304	AN7855.2	XP_681124.1	hypothetical protein	3.66166	3.56446	2.74912	4.62162	2.74912	4.62162	6.05911	21.5225
gene1187	rna1204	protein_coding	2869277	AN7856.2	XP_681125.1	hypothetical protein	3.83467	3.62905	2.78678	4.72588	2.78678	4.72588	6.29003	23.1622
gene1188	rna1205	protein_coding	2869312	AN7857.2	XP_681126.1	hypothetical protein	1.05726	1.08156	1.04214	1.12247	1.04214	1.12247	0.684564	1.63729
gene1191	rna1208	protein_coding	2868895	AN7860.2	XP_681129.1	hypothetical protein	-1.48288	0.759247	1.0949	0.526493	1.0949	0.526493	0.759299	0.762133
gene1196	rna1213	protein_coding	2869049	AN7865.2	XP_681134.1	hypothetical protein	1.0361	2.1226	2.09717	2.14833	2.09717	2.14833	3.11359	3.59448
gene1198	rna1215	protein_coding	2868952	AN7867.2	XP_681136.1	hypothetical protein	6.76561	2.11949	1.14956	3.90778	1.14956	3.90778	0.826564	12.4919
gene1201	rna1218	protein_coding	2869302	AN7870.2	XP_681139.1	hypothetical protein	1.33898	2.18538	1.98494	2.40607	1.98494	2.40607	2.73728	4.3383
gene1203	rna1220	protein_coding	2869291	AN7872.2	XP_681141.1	hypothetical protein	1.12107	2.74135	2.66015	2.82503	2.66015	2.82503	5.5028	5.68696
gene1204	rna1221	protein_coding	2868965	AN7873.2	XP_681142.1	hypothetical protein	2.74451	1.96113	1.36371	2.82026	1.36371	2.82026	1.19939	5.67084
gene1205	rna1222	protein_coding	2869212	AN7874.2	XP_681143.1	hypothetical protein	-1.83119	2.44065	2.91574	2.04297	2.91574	2.04297	7.05917	3.32792
gene1208	rna1225	protein_coding	2869180	AN7877.2	XP_681146.1	hypothetical protein	-3.73439	3.94944	5.01263	3.11176	5.01263	3.11176	34.3457	6.98736
gene1210	rna1227	protein_coding	2869038	AN7879.2	XP_681148.1	hypothetical protein	-1.09829	1.81628	1.88517	1.74991	1.88517	1.74991	2.40614	2.76144
gene1211	rna1228	protein_coding	2869007	AN7880.2	XP_681149.1	hypothetical protein	1.96165	0.809477	0.458149	1.43022	0.458149	1.43022	0.134765	2.15413
gene1212	rna1229	protein_coding	2869072	AN7881.2	XP_681150.1	hypothetical protein	1.90982	1.6784	1.27536	2.2088	1.27536	2.2088	1.03095	3.76641
gene1213	rna1230	protein_coding	2869206	AN7882.2	XP_681151.1	hypothetical protein	-1.47127	0.721965	1.05236	0.4953	1.05236	0.4953	0.692578	0.703404
gene1215	rna1232	protein_coding	2868928	AN7884.2	XP_681153.1	hypothetical protein	2.43714	1.92083	1.38287	2.66806	1.38287	2.66806	1.22766	5.1553
gene1220	rna1237	protein_coding	2869173	AN7889.2	XP_681158.1	hypothetical protein	1.52669	4.30296	4.00857	4.61898	4.00857	4.61898	16.8808	21.4593
gene1221	rna1238	protein_coding	2869220	AN7890.2	XP_681159.1	hypothetical protein	1.14462	3.88125	3.78504	3.97991	3.78504	3.97991	14.3196	13.1562
gene1222	rna1239	protein_coding	2869079	AN7891.2	XP_681160.1	hypothetical protein	6.26152	3.39774	2.32306	4.96957	2.32306	4.96957	3.9263	27.6107
gene1223	rna1240	protein_coding	2869184	AN7892.2	XP_681161.1	hypothetical protein	-2.27397	10.833	11.4418	10.2566	11.4418	10.2566	2867.21	995.178
gene1230	rna1247	protein_coding	2869190	AN7899.2	XP_681168.1	hypothetical protein	2.07478	1.13367	0.723474	1.77643	0.723474	1.77643	0.34364	2.80081
gene1235	rna1252	protein_coding	2869319	AN7904.2	XP_681173.1	hypothetical protein	6.76638	2.69504	1.64825	4.40663	1.64825	4.40663	1.74778	18.0907
gene1238	rna1255	protein_coding	2868959	AN7907.2	XP_681176.1	hypothetical protein	1.11823	1.87165	1.79278	1.954	1.79278	1.954	2.13438	3.13396
gene1240	rna1257	protein_coding	2868938	AN7909.2	XP_681178.1	hypothetical protein	1.48053	0.268435	0.107044	0.673156	0.107044	0.673156	0.026318	0.971168
gene1244	rna1261	protein_coding	2868914	AN7913.2	XP_681182.1	hypothetical protein	1.22993	3.43008	3.28405	3.58262	3.28405	3.58262	9.74412	9.76795
gene1245	rna1262	protein_coding	2869245	AN7914.2	XP_681183.1	hypothetical protein	5.56485	2.34801	1.4163	3.89264	1.4163	3.89264	1.27184	12.3594
gene1246	rna1263	protein_coding	2869248	AN7915.2	XP_681184.1	hypothetical protein	6.83418	3.57992	2.45261	5.22538	2.45261	5.22538	4.49894	33.4928
gene1248	rna1265	protein_coding	2868907	AN7917.2	XP_681186.1	hypothetical protein	2.44788	2.03464	1.4889	2.78043	1.4889	2.78043	1.41626	5.52405
gene1250	rna1267	protein_coding	2869233	AN7919.2	XP_681188.1	hypothetical protein	1.38355	0.673067	0.478456	0.946836	0.478456	0.946836	0.149716	1.37137
gene1252	rna1269	protein_coding	2868972	AN7921.2	XP_681190.1	hypothetical protein	2.13362	3.47189	2.96801	4.06131	2.96801	4.06131	7.36729	13.9226
gene1253	rna1270	protein_coding	2869032	AN7922.2	XP_681191.1	hypothetical protein	-1.60085	2.77934	3.13941	2.46057	3.13941	2.46057	8.54997	4.47378
gene1254	rna1271	protein_coding	2869046	AN7923.2	XP_681192.1	hypothetical protein	1.53458	4.72866	4.42982	5.04766	4.42982	5.04766	22.8412	29.3245
gene1255	rna1272	protein_coding	2869311	AN7924.2	XP_681193.1	hypothetical protein	1.44451	3.96846	3.71203	4.24261	3.71203	4.24261	13.6886	15.998
gene1256	rna1273	protein_coding	2869279	AN7925.2	XP_681194.1	hypothetical protein	-2.81167	2.24211	3.10858	1.61716	3.10858	1.61716	8.33642	2.51961
gene1265	rna1282	protein_coding	2869131	AN7934.2	XP_681203.1	hypothetical protein	1.96032	3.48137	3.02953	4.00061	3.02953	4.00061	7.81972	13.3827
gene1266	rna1283	protein_coding	2869195	AN7935.2	XP_681204.1	hypothetical protein	-1.67874	3.73142	4.12377	3.3764	4.12377	3.3764	18.5747	8.3666
gene1267	rna1284	protein_coding	2869087	AN7936.2	XP_681205.1	hypothetical protein	1.69118	5.57154	5.2054	5.96343	5.2054	5.96343	39.0299	57.1446
gene1268	rna1286	protein_coding	2869103	AN7937.2	XP_681206.1	hypothetical protein	-7.19649	9.27172	10.804	7.95674	10.804	7.95674	2194.72	237.738
gene1273	rna1291	protein_coding	2869093	AN7942.2	XP_681211.1	hypothetical protein	1.30455	2.66285	2.47797	2.86152	2.47797	2.86152	4.62204	5.84424
gene1275	rna1293	protein_coding	2869118	AN7944.2	XP_681213.1	hypothetical protein	-1.68923	5.30156	5.69322	4.93685	5.69322	4.93685	54.5624	26.9711
gene1276	rna1294	protein_coding	2868968	AN7945.2	XP_681214.1	hypothetical protein	10.9681	3.55852	2.2281	5.68335	2.2281	5.68335	3.5345	46.7313
gene1280	rna1298	protein_coding	2869074	AN7949.2	XP_681218.1	hypothetical protein	3.68781	4.42064	3.57838	5.46115	3.57838	5.46115	12.2857	40.019
gene1281	rna1299	protein_coding	2869200	AN7950.2	XP_681219.1	hypothetical protein	4.65459	11.1735	10.1191	12.3377	10.1191	12.3377	1361.02	6784.75
gene1282	rna1300	protein_coding	2869129	AN7951.2	XP_681220.1	hypothetical protein	1.75958	3.90452	3.51813	4.33336	3.51813	4.33336	11.737	17.0802
gene1284	rna1302	protein_coding	2868915	AN7953.2	XP_681222.1	hypothetical protein	1.55202	2.31032	2.01491	2.64905	2.01491	2.64905	2.82492	5.10253
gene1293	rna1311	protein_coding	2869033	AN7962.2	XP_681231.1	hypothetical protein	5.92843	1.44345	0.647954	3.2156	0.647954	3.2156	0.269626	7.53804
gene1301	rna1319	protein_coding	2869254	AN7970.2	XP_681239.1	hypothetical protein	1.21581	0.570331	0.446535	0.728448	0.446535	0.728448	0.129387	1.03408
gene1302	rna1320	protein_coding	2869071	AN7971.2	XP_681240.1	hypothetical protein	1.04477	3.84863	3.81717	3.88035	3.81717	3.88035	14.6591	12.2789
gene1306	rna1324	protein_coding	2869028	AN7975.2	XP_681244.1	hypothetical protein	-1.88024	4.35181	4.83103	3.92012	4.83103	3.92012	30.3808	12.6035
gene1307	rna1325	protein_coding	2868902	AN7976.2	XP_681245.1	hypothetical protein	1.09108	3.4387	3.3764	3.50215	3.3764	3.50215	10.5136	9.17045
gene1316	rna1334	protein_coding	2868987	AN7985.2	XP_681254.1	hypothetical protein	-2.01285	0.99912	1.62394	0.614703	1.62394	0.614703	1.68918	0.89936
gene1318	rna1336	protein_coding	2869293	AN7987.2	XP_681256.1	hypothetical protein	1.45653	1.41667	1.17114	1.71367	1.17114	1.71367	0.862558	2.68945
gene1320	rna1338	protein_coding	2869315	AN7989.2	XP_681258.1	hypothetical protein	6.5225	4.78632	3.62108	6.32651	3.62108	6.32651	12.7535	74.9377
gene1321	rna1339	protein_coding	2868951	AN7990.2	XP_681259.1	hypothetical protein	8.48309	6.91344	5.54108	8.62568	5.54108	8.62568	48.9184	372.266
gene1323	rna1341	protein_coding	2868888	AN7992.2	XP_681261.1	hypothetical protein	2.04253	9.27376	8.77288	9.80323	8.77288	9.80323	467.319	754.614
gene1324	rna1342	protein_coding	2869047	AN7993.2	XP_681262.1	hypothetical protein	-2.00198	4.58963	5.11758	4.11615	5.11758	4.11615	36.7569	14.4739
gene1325	rna1343	protein_coding	2869170	AN7994.2	XP_681263.1	hypothetical protein	-4.68896	2.62758	3.96886	1.73959	3.96886	1.73959	16.3965	2.75213
gene1326	rna1344	protein_coding	2869236	AN7995.2	XP_681264.1	hypothetical protein	1.25764	4.22073	4.05861	4.38933	4.05861	4.38933	17.6284	17.8752
gene1327	rna1345	protein_coding	2869331	AN7996.2	XP_681265.1	hypothetical protein	-7.21006	2.05513	3.92585	1.07584	3.92585	1.07584	15.8971	1.56573
gene1328	rna1346	protein_coding	2869035	AN7997.2	XP_681266.1	hypothetical protein	-2.16741	1.55293	2.20812	1.09214	2.20812	1.09214	3.48263	1.58946
gene1329	rna1347	protein_coding	2869062	AN7998.2	XP_681267.1	hypothetical protein	1.91624	4.32698	3.8832	4.82148	3.8832	4.82148	15.3921	24.6624
gene1331	rna1349	protein_coding	2868963	AN8000.2	XP_681269.1	hypothetical protein	1.21474	5.55113	5.41258	5.69322	5.41258	5.69322	44.7153	47.1814
gene1332	rna1350	protein_coding	2869066	AN8001.2	XP_681270.1	hypothetical protein	1.93374	4.73887	4.28699	5.23839	4.28699	5.23839	20.7858	33.8482
gene1333	rna1351	protein_coding	2869266	AN8002.2	XP_681271.1	hypothetical protein	-1.00356	4.64477	4.64734	4.64222	4.64734	4.64222	26.3938	21.878
gene1334	rna1352	protein_coding	2869063	AN8003.2	XP_681272.1	hypothetical protein	1.23348	3.45994	3.31189	3.61462	3.31189	3.61462	9.92289	9.96954
gene1335	rna1353	protein_coding	2869065	AN8004.2	XP_681273.1	hypothetical protein	1.31946	4.90575	4.70986	5.1098	4.70986	5.1098	27.6626	30.6964
gene1339	rna1358	protein_coding	2869060	AN8008.2	XP_681277.1	hypothetical protein	-1.24397	2.0678	2.23127	1.91632	2.23127	1.91632	3.55054	3.07958
gene1340	rna1359	protein_coding	2869053	AN8009.2	XP_681278.1	NMT1_ASPPA NMT1 protein homolog	-7.47156	12.0105	13.5485	10.6471	13.5485	10.6471	9914.37	1315.89
gene1341	rna1360	protein_coding	2869281	AN8010.2	XP_681279.1	GYS_NEUCR Glycogen [starch] synthase	-2.69355	6.95359	7.70498	6.27547	7.70498	6.27547	215.897	72.1407
gene1343	rna1362	protein_coding	2869054	AN8012.2	XP_681281.1	hypothetical protein	-4.71481	6.29883	7.51599	5.27879	7.51599	5.27879	189.728	34.9175
gene1344	rna1363	protein_coding	2869001	AN8013.2	XP_681282.1	hypothetical protein	-1.96431	3.15182	3.67623	2.70221	3.67623	2.70221	13.2845	5.23814
gene1345	rna1364	protein_coding	2869280	AN8014.2	XP_681283.1	hypothetical protein	1.19235	3.49727	3.37267	3.62648	3.37267	3.62648	10.4805	10.0479
gene1346	rna1365	protein_coding	2868930	AN8015.2	XP_681284.1	hypothetical protein	-1.45879	4.96114	5.241	4.69623	5.241	4.69623	39.986	22.6644
gene1347	rna1366	protein_coding	2869287	AN8016.2	XP_681285.1	hypothetical protein	-1.07796	5.16993	5.22437	5.11606	5.22437	5.11606	39.5332	30.8651
gene1348	rna1367	protein_coding	2869142	AN8017.2	XP_681286.1	hypothetical protein	1.94434	4.86023	4.4042	5.36348	4.4042	5.36348	22.5318	37.2597
gene1349	rna1368	protein_coding	2869286	AN8018.2	XP_681287.1	hypothetical protein	2.07635	5.81405	5.31086	6.36491	5.31086	6.36491	41.8882	76.4789
gene1350	rna1369	protein_coding	2869102	AN8019.2	XP_681288.1	hypothetical protein	2.58021	5.61953	4.97723	6.34472	4.97723	6.34472	33.5185	75.6945
gene1351	rna1370	protein_coding	2868909	AN8020.2	XP_681289.1	hypothetical protein	1.51498	3.2045	2.91883	3.51813	2.91883	3.51813	7.07169	9.30521
gene1352	rna1371	protein_coding	2868934	AN8021.2	XP_681290.1	hypothetical protein	-1.83462	6.71678	7.16877	6.29328	7.16877	6.29328	150.257	73.2922
gene1353	rna1372	protein_coding	2869005	AN8022.2	XP_681291.1	hypothetical protein	-2.40111	7.11438	7.77424	6.51054	7.77424	6.51054	226.929	85.1743
gene1354	rna1373	protein_coding	2869222	AN8023.2	XP_681292.1	hypothetical protein	-1.34838	6.25209	6.47141	6.04019	6.47141	6.04019	92.9642	60.4937
gene1355	rna1374	protein_coding	2868933	AN8024.2	XP_681293.1	hypothetical protein	1.11603	3.50191	3.42361	3.58199	3.42361	3.58199	10.9254	9.76616
gene1356	rna1375	protein_coding	2868958	AN8025.2	XP_681294.1	hypothetical protein	-2.25427	1.30719	2.019	0.846335	2.019	0.846335	2.83646	1.21918
gene1357	rna1376	protein_coding	2868923	AN8026.2	XP_681295.1	hypothetical protein	-1.59864	3.75392	4.10756	3.43072	4.10756	3.43072	18.3189	8.70875
gene1359	rna1378	protein_coding	2868986	AN8028.2	XP_681297.1	hypothetical protein	-1.83642	4.3184	4.77905	3.90215	4.77905	3.90215	29.1943	12.4557
gene1360	rna1379	protein_coding	2868956	AN8029.2	XP_681298.1	hypothetical protein	-1.11117	5.25732	5.33391	5.18182	5.33391	5.18182	42.4149	32.4337
gene1361	rna1380	protein_coding	2869275	AN8030.2	XP_681299.1	hypothetical protein	3.32584	2.75188	2.01833	3.75205	2.01833	3.75205	2.83587	11.1112
gene1362	rna1381	protein_coding	2869295	AN8031.2	XP_681300.1	hypothetical protein	1.10533	5.16443	5.09269	5.23717	5.09269	5.23717	36.2539	33.8349
gene1363	rna1382	protein_coding	2869288	AN8032.2	XP_681301.1	hypothetical protein	-1.08996	6.82728	6.88969	6.76542	6.88969	6.76542	124.12	101.011
gene1364	rna1383	protein_coding	2868939	AN8033.2	XP_681302.1	hypothetical protein	-3.32327	5.08095	6.02057	4.28797	6.02057	4.28797	68.565	16.498
gene1365	rna1384	protein_coding	2869322	AN8034.2	XP_681303.1	hypothetical protein	2.3835	5.16333	4.57466	5.82775	4.57466	5.82775	25.1365	51.7864
gene1366	rna1385	protein_coding	2868908	AN8035.2	XP_681304.1	hypothetical protein	1.33307	4.27242	4.07008	4.48483	4.07008	4.48483	17.7732	19.3132
gene1367	rna1386	protein_coding	2869099	AN8036.2	XP_681305.1	hypothetical protein	1.89387	6.22031	5.77667	6.69801	5.77667	6.69801	57.6727	96.1567
gene1368	rna1387	protein_coding	2869112	AN8037.2	XP_681306.1	hypothetical protein	3.29328	3.75249	2.98996	4.70948	2.98996	4.70948	7.54405	22.8835
gene1369	rna1388	protein_coding	2869316	AN8038.2	XP_681307.1	hypothetical protein	1.03271	6.29458	6.2714	6.31784	6.2714	6.31784	80.9657	74.4448
gene1370	rna1389	protein_coding	2869194	AN8039.2	XP_681308.1	hypothetical protein	-1.17368	8.05949	8.17583	7.9448	8.17583	7.9448	302.457	235.509
gene1371	rna1390	protein_coding	2869300	AN8040.2	XP_681309.1	hypothetical protein	-2.75602	7.66104	8.42716	6.96457	8.42716	6.96457	364.356	117.889
gene1372	rna1391	protein_coding	2868966	AN8041.2	XP_681310.1	hypothetical protein	-2.18433	12.7049	13.281	12.1539	13.281	12.1539	7785.22	5522.2
gene1373	rna1392	protein_coding	2869011	AN8042.2	XP_681311.1	hypothetical protein	1.08574	4.41406	4.35512	4.4738	4.35512	4.4738	21.7716	19.1447
gene1374	rna1393	protein_coding	2869278	AN8043.2	XP_681312.1	hypothetical protein	14.1651	8.7174	7.01251	10.8368	7.01251	10.8368	134.441	1481.25
gene1375	rna1394	protein_coding	2869155	AN8044.2	XP_681313.1	hypothetical protein	2.35026	7.66961	7.07793	8.31075	7.07793	8.31075	140.954	301.767
gene1376	rna1395	protein_coding	2869193	AN8045.2	XP_681314.1	hypothetical protein	-2.26269	4.04083	4.67255	3.49451	4.67255	3.49451	26.9125	9.1288
gene1378	rna1397	protein_coding	2869019	AN8047.2	XP_681316.1	hypothetical protein	-1.06013	3.22865	3.27105	3.18681	3.27105	3.18681	9.60298	7.3667
gene1379	rna1398	protein_coding	2868999	AN8048.2	XP_681317.1	hypothetical protein	-3.86239	3.43907	4.54929	2.59979	4.54929	2.59979	24.7443	4.92338
gene1380	rna1399	protein_coding	2868971	AN8049.2	XP_681318.1	hypothetical protein	-1.74275	6.95796	7.37017	6.56881	7.37017	6.56881	171.913	88.641
gene1381	rna1400	protein_coding	2869324	AN8050.2	XP_681319.1	hypothetical protein	-1.32629	6.03776	6.2449	5.8375	6.2449	5.8375	79.7117	52.3299
gene1382	rna1401	protein_coding	2868974	AN8051.2	XP_681320.1	hypothetical protein	1.07126	1.58	1.53113	1.63044	1.53113	1.63044	1.5005	2.54404
gene1384	rna1403	protein_coding	2869012	AN8053.2	XP_681322.1	hypothetical protein	1.94319	4.97215	4.51597	5.4744	4.51597	5.4744	24.2019	40.4707
gene1385	rna1404	protein_coding	2869201	AN8054.2	XP_681323.1	hypothetical protein	-1.40373	6.71466	6.96374	6.47448	6.96374	6.47448	130.127	82.9755
gene1386	rna1405	protein_coding	2869021	AN8055.2	XP_681324.1	hypothetical protein	-1.06191	6.33549	6.37897	6.2923	6.37897	6.2923	87.6855	73.2257
gene1387	rna1406	protein_coding	2869004	AN8056.2	XP_681325.1	hypothetical protein	1.30781	3.94852	3.75969	4.14684	3.75969	4.14684	14.0785	14.8286
gene1388	rna1407	protein_coding	2869229	AN8057.2	XP_681326.1	CYSK_EMENI Cysteine synthase (O-acetylserine sulfhydrylase) (O-acetylserine (Thiol)-lyase) (CSase)	-2.59568	5.95123	6.67893	5.30281	6.67893	5.30281	108.776	35.5407
gene1390	rna1409	protein_coding	2868978	AN8059.2	XP_681328.1	hypothetical protein	-1.06375	6.20132	6.24607	6.1569	6.24607	6.1569	79.7476	66.3346
gene1391	rna1410	protein_coding	2869097	AN8060.2	XP_681329.1	hypothetical protein	-1.40532	1.25311	1.52237	1.03147	1.52237	1.03147	1.48931	1.49805
gene1392	rna1411	protein_coding	2869127	AN8061.2	XP_681330.1	hypothetical protein	1.16341	4.1416	4.03386	4.25222	4.03386	4.25222	17.2526	16.0781
gene1393	rna1412	protein_coding	2868905	AN8062.2	XP_681331.1	hypothetical protein	-2.70154	3.16536	3.96242	2.52863	3.96242	2.52863	16.3473	4.67227
gene1394	rna1413	protein_coding	2868929	AN8063.2	XP_681332.1	hypothetical protein	-2.10423	3.97931	4.55198	3.47869	4.55198	3.47869	24.776	9.04317
gene1395	rna1414	protein_coding	2869010	AN8064.2	XP_681333.1	hypothetical protein	-2.81502	3.33814	4.16718	2.67404	4.16718	2.67404	19.0384	5.1655
gene1396	rna1415	protein_coding	2869083	AN8065.2	XP_681334.1	hypothetical protein	-1.45126	5.91343	6.18818	5.65087	6.18818	5.65087	76.436	45.575
gene1397	rna1416	protein_coding	2869022	AN8066.2	XP_681335.1	hypothetical protein	-6.21864	2.72687	4.34712	1.71052	4.34712	1.71052	21.6356	2.68527
gene1398	rna1417	protein_coding	2869067	AN8067.2	XP_681336.1	hypothetical protein	-1.27984	5.20587	5.3869	5.03093	5.3869	5.03093	44.0599	28.9733
gene1399	rna1418	protein_coding	2868921	AN8068.2	XP_681337.1	hypothetical protein	1.91283	4.82537	4.38014	5.31585	4.38014	5.31585	22.1729	35.9207
gene1400	rna1419	protein_coding	2869166	AN8069.2	XP_681338.1	hypothetical protein	1.0256	2.82225	2.80407	2.84054	2.80407	2.84054	6.4041	5.75988
gene1401	rna1420	protein_coding	2869167	AN8070.2	XP_681339.1	hypothetical protein	-1.04736	3.60305	3.63659	3.56983	3.63659	3.56983	12.9118	9.66374
gene1402	rna1421	protein_coding	2868899	AN8071.2	XP_681340.1	hypothetical protein	-1.23446	5.605	5.759	5.45513	5.759	5.45513	56.7534	39.888
gene1403	rna1422	protein_coding	2869055	AN8072.2	XP_681341.1	hypothetical protein	-4.46479	4.54782	5.75343	3.59484	5.75343	3.59484	56.5289	9.84717
gene1404	rna1423	protein_coding	2869314	AN8073.2	XP_681342.1	hypothetical protein	-4.47802	4.54862	5.75684	3.59397	5.75684	3.59397	56.6822	9.8431
gene1405	rna1424	protein_coding	2868892	AN8074.2	XP_681343.1	hypothetical protein	1.96661	6.48573	6.01619	6.9919	6.01619	6.9919	68.4865	120.009
gene1406	rna1425	protein_coding	2869226	AN8075.2	XP_681344.1	hypothetical protein	-1.59511	5.14011	5.48796	4.8143	5.48796	4.8143	47.1095	24.5246
gene1407	rna1426	protein_coding	2869068	AN8076.2	XP_681345.1	hypothetical protein	3.12304	5.55776	4.79666	6.43961	4.79666	6.43961	29.5516	80.8214
gene1408	rna1427	protein_coding	2869321	AN8077.2	XP_681346.1	hypothetical protein	8.54139	3.07304	1.89333	4.9878	1.89333	4.9878	2.41636	27.9778
gene1409	rna1428	protein_coding	2869025	AN8078.2	XP_681347.1	hypothetical protein	-2.05458	1.29569	1.91535	0.876501	1.91535	0.876501	2.48808	1.26034
gene1410	rna1429	protein_coding	2869276	AN8079.2	XP_681348.1	hypothetical protein	-1.0364	2.99728	3.02318	2.97161	3.02318	2.97161	7.77417	6.32924
gene1411	rna1430	protein_coding	2869240	AN8080.2	XP_681349.1	hypothetical protein	-2.31807	6.55968	7.19412	5.9812	7.19412	5.9812	152.65	57.8785
gene1413	rna1432	protein_coding	2869024	AN8082.2	XP_681351.1	hypothetical protein	-1.27954	0.510551	0.718445	0.362814	0.718445	0.362814	0.337815	0.531278
gene1414	rna1433	protein_coding	2869152	AN8083.2	XP_681352.1	hypothetical protein	1.01257	6.54605	6.53705	6.55507	6.53705	6.55507	97.2828	87.9433
gene1417	rna1436	protein_coding	2869259	AN8086.2	XP_681355.1	hypothetical protein	7.98505	9.38779	8.008	11.0053	8.008	11.0053	268.886	1738.66
gene1419	rna1439	protein_coding	2868950	AN8088.2	XP_681357.1	hypothetical protein	1.28733	2.68752	2.5115	2.87588	2.5115	2.87588	4.79015	5.87939
gene1420	rna1440	protein_coding	2869301	AN8089.2	XP_681358.1	hypothetical protein	2.92698	3.94233	3.24302	4.79243	3.24302	4.79243	9.33141	24.1881
gene1422	rna1442	protein_coding	2869202	AN8091.2	XP_681360.1	hypothetical protein	3.95806	1.67231	0.952204	2.937	0.952204	2.937	0.574247	6.18718
gene1426	rna1446	protein_coding	2869191	AN8095.2	XP_681364.1	hypothetical protein	1.2746	4.64737	4.47564	4.82569	4.47564	4.82569	23.5306	24.7456
gene1427	rna1447	protein_coding	2868918	AN8096.2	XP_681365.1	hypothetical protein	-1.09256	4.23488	4.29922	4.17151	4.29922	4.17151	20.9739	15.1575
gene1428	rna1448	protein_coding	2868970	AN8097.2	XP_681366.1	hypothetical protein	-1.75598	2.24463	2.68721	1.87494	2.68721	1.87494	5.69545	2.9801
gene1429	rna1449	protein_coding	2869009	AN8098.2	XP_681367.1	hypothetical protein	2.73045	4.97834	4.30622	5.75536	4.30622	5.75536	21.0574	49.6202
gene1430	rna1450	protein_coding	2869179	AN8099.2	XP_681368.1	hypothetical protein	3.15275	3.25314	2.52863	4.18524	2.52863	4.18524	4.86992	15.3151
gene1431	rna1451	protein_coding	2869217	AN8100.2	XP_681369.1	hypothetical protein	1.89323	3.80567	3.373	4.29385	3.373	4.29385	10.4847	16.559
gene1432	rna1452	protein_coding	2869234	AN8101.2	XP_681370.1	hypothetical protein	1.69078	1.32098	0.995383	1.75307	0.995383	1.75307	0.621419	2.76625
gene1433	rna1453	protein_coding	2869216	AN8102.2	XP_681371.1	hypothetical protein	-2.11344	7.72398	8.28262	7.20302	8.28262	7.20302	324.783	139.26
gene1442	rna1463	protein_coding	2869105	AN8111.2	XP_681380.1	hypothetical protein	-1.45344	1.10541	1.40758	0.868105	1.40758	0.868105	1.2587	1.25284
gene1448	rna1469	protein_coding	2869273	AN8117.2	XP_681386.1	hypothetical protein	-1.471	5.94563	6.23054	5.67374	6.23054	5.67374	78.4747	46.4025
gene1449	rna1470	protein_coding	2869328	AN8118.2	XP_681387.1	hypothetical protein	-1.0116	9.36668	9.375	9.35837	9.375	9.35837	737.371	589.999
gene1450	rna1471	protein_coding	2869186	AN8119.2	XP_681388.1	hypothetical protein	1.04715	6.6144	6.58125	6.64772	6.58125	6.64772	100.595	92.8599
gene1451	rna1472	protein_coding	2869172	AN8120.2	XP_681389.1	hypothetical protein	1.06695	3.57403	3.52759	3.62108	3.52759	3.62108	11.8188	10.0077
gene1452	rna1473	protein_coding	2869027	AN8121.2	XP_681390.1	hypothetical protein	-1.05808	5.82825	5.86912	5.78767	5.86912	5.78767	61.8219	50.4514
gene1453	rna1474	protein_coding	2869185	AN8122.2	XP_681391.1	hypothetical protein	2.83858	9.11209	8.39053	9.8957	8.39053	9.8957	355.326	792.767
gene1454	rna1475	protein_coding	2869037	AN8123.2	XP_681392.1	hypothetical protein	-1.45668	3.48891	3.77078	3.2281	3.77078	3.2281	14.217	7.62122
gene1455	rna1476	protein_coding	2869219	AN8124.2	XP_681393.1	hypothetical protein	2.875	3.13101	2.46057	3.98414	2.46057	3.98414	4.53508	13.196
gene1456	rna1477	protein_coding	2869189	AN8125.2	XP_681394.1	hypothetical protein	1.05125	4.03808	4.00219	4.0743	4.00219	4.0743	16.8401	14.0879
gene1459	rna1480	protein_coding	2869135	AN8128.2	XP_681397.1	hypothetical protein	-2.52096	2.59343	3.34482	2.01084	3.34482	2.01084	10.1892	3.25669
gene1460	rna1481	protein_coding	2869181	AN8129.2	XP_681398.1	hypothetical protein	1.25481	4.29597	4.13536	4.46282	4.13536	4.46282	18.7097	18.9475
gene1461	rna1482	protein_coding	2869169	AN8130.2	XP_681399.1	hypothetical protein	2.07826	5.51006	5.00758	6.06296	5.00758	6.06296	34.2196	61.6895
gene1463	rna1484	protein_coding	2869177	AN8132.2	XP_681401.1	hypothetical protein	10.1601	2.85892	1.63974	4.98459	1.63974	4.98459	1.72422	27.8887
gene1464	rna1485	protein_coding	2868973	AN8133.2	XP_681402.1	hypothetical protein	1.74318	1.27988	0.94033	1.74205	0.94033	1.74205	0.562706	2.75575
gene1466	rna1487	protein_coding	2869171	AN8135.2	XP_681404.1	hypothetical protein	-3.67958	1.92549	3.08235	1.20281	3.08235	1.20281	8.15604	1.7794
gene1469	rna1490	protein_coding	2869187	AN8138.2	XP_681407.1	AGLC_ASPNG Alpha-galactosidase C precursor (Melibiase)	-1.09045	2.55415	2.61738	2.49245	2.61738	2.49245	5.28688	4.56967
gene1476	rna1497	protein_coding	2869174	AN8145.2	XP_681414.1	hypothetical protein	1.00681	6.5946	6.58971	6.5995	6.58971	6.5995	101.192	90.1673
gene1478	rna1499	protein_coding	2869309	AN8147.2	XP_681416.1	hypothetical protein	1.2073	3.01593	2.8831	3.15489	2.8831	3.15489	6.88463	7.20975
gene1481	rna1502	protein_coding	2869298	AN8150.2	XP_681419.1	hypothetical protein	-1.34267	0.683835	0.928657	0.503556	0.928657	0.503556	0.550243	0.71989
gene1482	rna1503	protein_coding	2869149	AN8151.2	XP_681420.1	hypothetical protein	3.77599	4.80895	3.9451	5.86195	3.9451	5.86195	16.0823	53.0981
gene1485	rna1506	protein_coding	2868989	AN8154.2	XP_681423.1	hypothetical protein	11.1539	1.51169	0.565016	4.0445	0.565016	4.0445	0.208625	13.8076
gene1487	rna1508	protein_coding	2869307	AN8156.2	XP_681425.1	hypothetical protein	1.13408	5.68108	5.59105	5.77257	5.59105	5.77257	50.6709	50.1145
gene1492	rna1513	protein_coding	2868976	AN8161.2	XP_681430.1	hypothetical protein	2.64066	4.15978	3.51789	4.91879	3.51789	4.91879	11.7362	26.6325
gene1493	rna1514	protein_coding	2869159	AN8162.2	XP_681431.1	hypothetical protein	1.71319	2.78415	2.42276	3.19945	2.42276	3.19945	4.3361	7.43727
gene1495	rna1516	protein_coding	2868917	AN8164.2	XP_681433.1	hypothetical protein	1.07893	2.86902	2.81474	2.92435	2.81474	2.92435	6.45071	6.11265
gene1496	rna1517	protein_coding	2869242	AN8165.2	XP_681434.1	hypothetical protein	-3.40049	3.85963	4.84219	3.07645	4.84219	3.07645	30.5692	6.79538
gene1497	rna1518	protein_coding	2869020	AN8166.2	XP_681435.1	hypothetical protein	2.03872	3.34671	2.87209	3.89976	2.87209	3.89976	6.79813	12.4309
gene1498	rna1519	protein_coding	2868926	AN8167.2	XP_681436.1	hypothetical protein	1.09767	4.56694	4.50021	4.63466	4.50021	4.63466	23.9088	21.7793
gene1499	rna1521	protein_coding	2869210	AN8168.2	XP_681437.1	hypothetical protein	-1.05002	5.95955	5.99486	5.92445	5.99486	5.92445	67.3905	55.4779
gene1500	rna1522	protein_coding	2869158	AN8169.2	XP_681438.1	hypothetical protein	1.25035	7.0319	6.87258	7.19492	6.87258	7.19492	122.979	138.671
gene1501	rna1523	protein_coding	2869239	AN8170.2	XP_681439.1	hypothetical protein	-6.63421	4.53384	6.09981	3.36989	6.09981	3.36989	71.9605	8.32337
gene1502	rna1524	protein_coding	2868990	AN8171.2	XP_681440.1	hypothetical protein	1.84092	6.51884	6.09347	6.9739	6.09347	6.9739	71.6023	118.731
gene1503	rna1525	protein_coding	2868992	AN8172.2	XP_681441.1	hypothetical protein	1.28883	5.04291	4.86319	5.22926	4.86319	5.22926	31.0283	33.6115
gene1504	rna1526	protein_coding	2868954	AN8173.2	XP_681442.1	hypothetical protein	-2.51444	2.3742	3.13073	1.80049	3.13073	1.80049	8.50265	2.84685
gene1505	rna1527	protein_coding	2869320	AN8174.2	XP_681443.1	hypothetical protein	2.44412	2.93022	2.35563	3.64495	2.35563	3.64495	4.06219	10.2133
gene1506	rna1528	protein_coding	2868975	AN8175.2	XP_681444.1	hypothetical protein	1.8941	4.07977	3.64495	4.56647	3.64495	4.56647	12.9555	20.5872
gene1507	rna1529	protein_coding	2869238	AN8176.2	XP_681445.1	hypothetical protein	-3.44444	8.03164	8.97317	7.1889	8.97317	7.1889	550.476	138.201
gene1508	rna1530	protein_coding	2869128	AN8177.2	XP_681446.1	hypothetical protein	2.40634	2.29327	1.74572	3.01256	1.74572	3.01256	1.99248	6.48373
gene1510	rna1532	protein_coding	2869023	AN8179.2	XP_681448.1	hypothetical protein	-2.17438	3.85169	4.45254	3.33193	4.45254	3.33193	23.1563	8.13755
gene1511	rna1533	protein_coding	2868906	AN8180.2	XP_681449.1	hypothetical protein	-1.1634	5.96163	6.0718	5.85345	6.0718	5.85345	70.5849	52.7515
gene1512	rna1534	protein_coding	2869101	AN8181.2	XP_681450.1	hypothetical protein	1.28579	5.19994	5.02177	5.38443	5.02177	5.38443	34.5055	37.8164
gene1513	rna1535	protein_coding	2869036	AN8182.2	XP_681451.1	hypothetical protein	-2.63481	7.30533	8.03753	6.63983	8.03753	6.63983	274.648	92.4244
gene1514	rna1536	protein_coding	2868995	AN8183.2	XP_681452.1	hypothetical protein	-1.30958	3.86726	4.0667	3.6776	4.0667	3.6776	17.7324	10.4577
gene1516	rna1538	protein_coding	2868996	AN8185.2	XP_681454.1	hypothetical protein	1.31461	6.10276	5.90863	6.30326	5.90863	6.30326	63.5681	73.7605
gene1517	rna1539	protein_coding	2869250	AN8186.2	XP_681455.1	hypothetical protein	-1.02307	2.85493	2.87142	2.83852	2.87142	2.83852	6.7972	5.7555
gene1518	rna1540	protein_coding	2869015	AN8187.2	XP_681456.1	hypothetical protein	-2.91956	4.63432	5.4712	3.92545	5.4712	3.92545	46.5658	12.6645
gene1519	rna1541	protein_coding	2869252	AN8188.2	XP_681457.1	hypothetical protein	-1.25781	7.38121	7.54852	7.21761	7.54852	7.21761	193.987	140.713
gene1520	rna1542	protein_coding	2869272	AN8189.2	XP_681458.1	hypothetical protein	-1.38546	0.663438	0.939069	0.468708	0.939069	0.468708	0.561731	0.679302
gene1521	rna1543	protein_coding	2869050	AN8190.2	XP_681459.1	hypothetical protein	2.08554	5.76575	5.25986	6.32028	5.25986	6.32028	40.4026	74.6247
gene1522	rna1544	protein_coding	2868893	AN8191.2	XP_681460.1	hypothetical protein	-1.23681	5.39012	5.54561	5.23898	5.54561	5.23898	49.0606	33.8711
gene1523	rna1545	protein_coding	2869197	AN8192.2	XP_681461.1	hypothetical protein	1.14077	3.73678	3.64298	3.83299	3.64298	3.83299	12.9451	11.833
gene1525	rna1547	protein_coding	2868988	AN8194.2	XP_681463.1	hypothetical protein	-2.8118	6.03591	6.82755	5.33606	6.82755	5.33606	119.659	36.531
gene1526	rna1548	protein_coding	2869247	AN8195.2	XP_681464.1	hypothetical protein	5.12956	2.31073	1.4149	3.77374	1.4149	3.77374	1.2699	11.2788
gene1528	rna1550	protein_coding	2868942	AN8197.2	XP_681466.1	hypothetical protein	1.34745	4.70551	4.49531	4.92554	4.49531	4.92554	23.8137	26.7794
gene1529	rna1551	protein_coding	2868997	AN8198.2	XP_681467.1	hypothetical protein	3.63953	2.20954	1.46613	3.32989	1.46613	3.32989	1.36977	8.12432
gene1531	rna1553	protein_coding	2868985	AN8200.2	XP_681469.1	hypothetical protein	1.68085	6.33818	5.97465	6.72384	5.97465	6.72384	66.3692	98.0698
gene1532	rna1554	protein_coding	2868977	AN8201.2	XP_681470.1	hypothetical protein	-1.06481	5.61006	5.65554	5.56494	5.65554	5.56494	53.3894	43.0578
gene1533	rna1555	protein_coding	2868944	AN8202.2	XP_681471.1	hypothetical protein	1.26382	7.99184	7.82472	8.16252	7.82472	8.16252	234.578	270.581
gene1534	rna1556	protein_coding	2869198	AN8203.2	XP_681472.1	hypothetical protein	1.00274	5.68118	5.67921	5.68315	5.67921	5.68315	54.1478	46.7221
gene1535	rna1557	protein_coding	2868943	AN8204.2	XP_681473.1	hypothetical protein	-1.95348	5.05879	5.56482	4.59877	5.56482	4.59877	49.8618	21.1794
gene1536	rna1558	protein_coding	2868953	AN8205.2	XP_681474.1	hypothetical protein	2.25976	4.04774	3.50215	4.67832	3.50215	4.67832	11.6231	22.3601
gene1537	rna1559	protein_coding	2869043	AN8206.2	XP_681475.1	hypothetical protein	-1.51573	4.10035	4.41132	3.81131	4.41132	3.81131	22.5843	11.6216
gene1539	rna1561	protein_coding	2868890	AN8208.2	XP_681477.1	hypothetical protein	1.04852	4.24188	4.20784	4.27619	4.20784	4.27619	19.611	16.3635
gene1540	rna1562	protein_coding	2868945	AN8209.2	XP_681478.1	hypothetical protein	-1.04478	1.45241	1.48436	1.42115	1.48436	1.42115	1.40356	2.15203
gene1541	rna1563	protein_coding	2869292	AN8210.2	XP_681479.1	hypothetical protein	-1.02058	3.34145	3.35618	3.32679	3.35618	3.32679	10.3119	8.11732
gene1542	rna1564	protein_coding	2869040	AN8211.2	XP_681480.1	hypothetical protein	2.18836	5.262	4.72731	5.85716	4.72731	5.85716	28.0065	52.8799
gene1543	rna1565	protein_coding	2869256	AN8212.2	XP_681481.1	hypothetical protein	1.87917	3.33404	2.9099	3.82	2.9099	3.82	7.02589	11.7131
gene1545	rna1567	protein_coding	2869064	AN8214.2	XP_681483.1	hypothetical protein	-2.35986	3.37903	4.05467	2.81597	4.05467	2.81597	17.5547	5.65083
gene1546	rna1568	protein_coding	2869045	AN8215.2	XP_681484.1	hypothetical protein	-1.90426	5.32676	5.8116	4.88237	5.8116	4.88237	59.3596	25.9054
gene1547	rna1569	protein_coding	2868941	AN8216.2	XP_681485.1	NDK_EMENI Nucleoside diphosphate kinase (NDK) (NDP kinase) (AnNDK)	-2.81775	10.0728	10.8478	9.35325	10.8478	9.35325	2268.52	589.059
gene1548	rna1570	protein_coding	2869041	AN8217.2	XP_681486.1	hypothetical protein	-2.59664	4.75423	5.49213	4.11548	5.49213	4.11548	47.294	14.4651
gene1550	rna1572	protein_coding	2869006	AN8219.2	XP_681488.1	hypothetical protein	6.006	3.39802	2.34258	4.92899	2.34258	4.92899	4.01591	26.832
gene1553	rna1575	protein_coding	2869249	AN8222.2	XP_681491.1	hypothetical protein	-1.94718	2.82761	3.34887	2.38749	3.34887	2.38749	10.2366	4.26183
gene1554	rna1576	protein_coding	2868940	AN8223.2	XP_681492.1	hypothetical protein	-1.46822	2.88029	3.17061	2.61655	3.17061	2.61655	8.77798	4.98376
gene1555	rna1577	protein_coding	2869130	AN8224.2	XP_681493.1	hypothetical protein	-2.39509	6.94809	7.60663	6.34656	7.60663	6.34656	202.453	75.8283
gene1556	rna1578	protein_coding	2868991	AN8225.2	XP_681494.1	hypothetical protein	-2.9515	5.8881	6.72036	5.15891	6.72036	5.15891	111.632	31.8916
gene1557	rna1579	protein_coding	2869215	AN8226.2	XP_681495.1	hypothetical protein	1.23937	5.23124	5.07872	5.38834	5.07872	5.38834	35.8637	37.8979
gene1558	rna1580	protein_coding	2869096	AN8227.2	XP_681496.1	hypothetical protein	1.73402	3.92863	3.55158	4.3457	3.55158	4.3457	12.0817	17.287
gene1559	rna1581	protein_coding	2869182	AN8228.2	XP_681497.1	hypothetical protein	-1.13275	5.8895	5.9801	5.80028	5.9801	5.80028	66.6776	50.9547
gene1560	rna1582	protein_coding	2869123	AN8229.2	XP_681498.1	hypothetical protein	-3.14702	6.60224	7.48083	5.82684	7.48083	5.82684	184.817	51.741
gene1561	rna1583	protein_coding	2869089	AN8230.2	XP_681499.1	hypothetical protein	-1.43112	6.43258	6.69635	6.17921	6.69635	6.17921	109.759	67.2218
gene1562	rna1584	protein_coding	2869122	AN8231.2	XP_681500.1	hypothetical protein	1.17575	7.43941	7.32353	7.55712	7.32353	7.55712	167.388	179.609
gene1563	rna1585	protein_coding	2869223	AN8232.2	XP_681501.1	hypothetical protein	1.12112	5.58848	5.50662	5.67156	5.50662	5.67156	47.8321	46.2911
gene1564	rna1586	protein_coding	2869214	AN8233.2	XP_681502.1	hypothetical protein	1.49641	6.72351	6.43904	7.02055	6.43904	7.02055	91.0478	122.706
gene1565	rna1587	protein_coding	2868937	AN8234.2	XP_681503.1	hypothetical protein	1.09046	7.26946	7.20726	7.33219	7.20726	7.33219	154.318	152.547
gene1566	rna1588	protein_coding	2869076	AN8235.2	XP_681504.1	hypothetical protein	1.14986	3.60457	3.50525	3.70671	3.50525	3.70671	11.6423	10.6492
gene1567	rna1589	protein_coding	2868898	AN8236.2	XP_681505.1	hypothetical protein	1.18464	4.93842	4.81771	5.06215	4.81771	5.06215	30.0844	29.5314
gene1568	rna1590	protein_coding	2869140	AN8237.2	XP_681506.1	hypothetical protein	1.38733	5.08212	4.85145	5.32376	4.85145	5.32376	30.764	36.1455
gene1570	rna1592	protein_coding	2869232	AN8239.2	XP_681508.1	hypothetical protein	1.11332	5.34741	5.27054	5.42541	5.27054	5.42541	40.677	39.0132
gene1572	rna1594	protein_coding	2869070	AN8241.2	XP_681510.1	hypothetical protein	1.15258	5.74041	5.63889	5.84376	5.63889	5.84376	52.6731	52.4888
gene1574	rna1596	protein_coding	2868919	AN8243.2	XP_681512.1	hypothetical protein	-1.9483	1.11989	1.69997	0.737749	1.69997	0.737749	1.86606	1.06003
gene1575	rna1597	protein_coding	2869192	AN8244.2	XP_681513.1	hypothetical protein	-1.98907	3.76027	4.2889	3.29681	4.2889	3.29681	20.825	7.91825
gene1576	rna1598	protein_coding	2868920	AN8245.2	XP_681514.1	hypothetical protein	1.21301	4.48284	4.3457	4.6243	4.3457	4.6243	21.6063	21.5902
gene1577	rna1599	protein_coding	2868936	AN8246.2	XP_681515.1	SR54_ASPNG SIGNAL RECOGNITION PARTICLE 54 KD PROTEIN HOMOLOG	1.47625	4.62706	4.35462	4.91655	4.35462	4.91655	21.7641	26.5836
gene1578	rna1600	protein_coding	2868947	AN8247.2	XP_681516.1	hypothetical protein	-14.5005	2.49239	5.0807	1.22266	5.0807	1.22266	35.8959	1.79871
gene1579	rna1601	protein_coding	2869115	AN8248.2	XP_681517.1	hypothetical protein	2.05853	3.10144	2.62406	3.66567	2.62406	3.66567	5.31761	10.3739
gene1582	rna1604	protein_coding	2868984	AN8251.2	XP_681520.1	hypothetical protein	1.87674	4.51744	4.08609	4.99432	4.08609	4.99432	18.0144	28.1099
gene1583	rna1605	protein_coding	2869327	AN8252.2	XP_681521.1	hypothetical protein	-1.41117	4.26877	4.52443	4.02754	4.52443	4.02754	24.3873	13.6376
gene1586	rna1608	protein_coding	2869026	AN8255.2	XP_681524.1	hypothetical protein	1.25329	3.96516	3.80564	4.13136	3.80564	4.13136	14.5502	14.6455
gene1587	rna1609	protein_coding	2868889	AN8256.2	XP_681525.1	hypothetical protein	-4.92216	3.7931	5.11314	2.81385	5.11314	2.81385	36.6988	5.63808
gene1588	rna1610	protein_coding	2868910	AN8257.2	XP_681526.1	hypothetical protein	2.15485	3.73833	3.22533	4.33291	3.22533	4.33291	9.16041	17.0732
gene1589	rna1611	protein_coding	2869326	AN8258.2	XP_681527.1	hypothetical protein	-1.65938	6.27946	6.65539	5.92475	6.65539	5.92475	106.858	55.4992
gene1591	rna1613	protein_coding	2869081	AN8260.2	XP_681529.1	hypothetical protein	-1.31966	4.86588	5.07008	4.66991	5.07008	4.66991	35.7149	22.2607
gene1592	rna1614	protein_coding	2869126	AN8261.2	XP_681530.1	hypothetical protein	-1.29375	5.6582	5.84703	5.47547	5.84703	5.47547	60.8405	40.5104
gene1593	rna1615	protein_coding	2869330	AN8262.2	XP_681531.1	hypothetical protein	-1.02284	3.57851	3.59484	3.56225	3.59484	3.56225	12.4584	9.60795
gene1594	rna1616	protein_coding	2869325	AN8263.2	XP_681532.1	hypothetical protein	-1.60136	3.28282	3.64	2.9607	3.64	2.9607	12.9212	6.28894
gene1595	rna1617	protein_coding	2869107	AN8264.2	XP_681533.1	hypothetical protein	1.06102	4.03725	3.99475	4.0802	3.99475	4.0802	16.7582	14.1069
gene1596	rna1619	protein_coding	2869332	AN8265.2	XP_681534.1	hypothetical protein	6.9789	5.70684	4.47491	7.27791	4.47491	7.27791	23.5202	147.132
gene1597	rna1620	protein_coding	2869147	AN8266.2	XP_681535.1	hypothetical protein	1.32164	2.75046	2.55664	2.95897	2.55664	2.95897	4.97986	6.28102
gene1598	rna1621	protein_coding	2869228	AN8267.2	XP_681536.1	hypothetical protein	1.68668	8.82605	8.45701	9.2112	8.45701	9.2112	373.624	536.828
gene1599	rna1622	protein_coding	2868982	AN8268.2	XP_681537.1	hypothetical protein	-1.58593	6.25448	6.59598	5.93065	6.59598	5.93065	101.836	55.861
gene1600	rna1623	protein_coding	2869313	AN8269.2	XP_681538.1	HS90_PODAN HEAT SHOCK PROTEIN 90 HOMOLOG (SUPPRESSOR OF VEGETATIVE INCOMPATIBILITY MOD-E)	-2.01905	10.417	10.9362	9.92248	10.9362	9.92248	2410.6	807.382
gene1601	rna1624	protein_coding	2869227	AN8270.2	XP_681539.1	hypothetical protein	2.43658	5.64259	5.03661	6.32147	5.03661	6.32147	34.8314	74.6724
gene1602	rna1625	protein_coding	2869090	AN8271.2	XP_681540.1	hypothetical protein	1.30236	4.87917	4.69233	5.07346	4.69233	5.07346	27.3323	29.8279
gene1603	rna1626	protein_coding	2869139	AN8272.2	XP_681541.1	hypothetical protein	-1.19423	4.86195	4.99168	4.73559	4.99168	4.73559	33.8526	23.2907
gene1604	rna1627	protein_coding	2869084	AN8273.2	XP_681542.1	hypothetical protein	-1.40729	8.45242	8.70247	8.20955	8.70247	8.20955	442.484	279.671
gene1605	rna1628	protein_coding	2869230	AN8274.2	XP_681543.1	hypothetical protein	-3.49953	7.56859	8.52592	6.71875	8.52592	6.71875	390.357	97.606
gene1606	rna1629	protein_coding	2868998	AN8275.2	XP_681544.1	CISY_EMENI Citrate synthase, mitochondrial precursor	1.47532	10.0191	9.74247	10.3035	9.74247	10.3035	1008.26	1031.29
gene1607	rna1630	protein_coding	2869163	AN8276.2	XP_681545.1	hypothetical protein	1.27646	5.82183	5.64842	6.00057	5.64842	6.00057	53.0821	58.6554
gene1608	rna1631	protein_coding	2869162	AN8277.2	XP_681546.1	CYSD_EMENI O-ACETYLHOMOSERINE (THIOL)-LYASE (O-ACETYLHOMOSERINE SULFHYDRYLASE) (OAH SULFHYDRYLASE) (HOMOCYSTEINE SYNTHASE)	-2.72512	8.34444	9.09888	7.65256	9.09888	7.65256	599.155	191.427
gene1609	rna1632	protein_coding	2869111	AN8278.2	XP_681547.1	hypothetical protein	1.53705	7.55997	7.25625	7.87641	7.25625	7.87641	160.142	225.109
gene1610	rna1633	protein_coding	2868927	AN8279.2	XP_681548.1	hypothetical protein	1.28832	7.46041	7.2799	7.64539	7.2799	7.64539	161.668	190.79
gene1611	rna1634	protein_coding	2868901	AN8280.2	XP_681549.1	hypothetical protein	1.04711	5.15822	5.12512	5.19153	5.12512	5.19153	36.8713	32.6517
gene1612	rna1635	protein_coding	2868961	AN8281.2	XP_681550.1	hypothetical protein	-1.37946	6.3646	6.60088	6.13678	6.60088	6.13678	102.286	65.3009
gene1613	rna1636	protein_coding	2868960	AN8282.2	XP_681551.1	hypothetical protein	-1.47068	3.36895	3.65866	3.10218	3.65866	3.10218	13.1017	6.93679
gene1614	rna1637	protein_coding	2869029	AN8283.2	XP_681552.1	hypothetical protein	-1.73879	7.38784	7.79764	6.99956	7.79764	6.99956	230.754	120.7
gene1615	rna1638	protein_coding	2868967	AN8284.2	XP_681553.1	hypothetical protein	-2.19729	6.37145	6.96457	5.82884	6.96457	5.82884	130.204	51.8629
gene1616	rna1639	protein_coding	2869299	AN8285.2	XP_681554.1	hypothetical protein	1.35023	5.47334	5.26102	5.69422	5.26102	5.69422	40.4089	47.2164
gene1617	rna1640	protein_coding	2869108	AN8286.2	XP_681555.1	hypothetical protein	-1.09081	3.90066	3.96387	3.83846	3.96387	3.83846	16.3649	11.8874
gene1618	rna1641	protein_coding	2869269	AN8287.2	XP_681556.1	hypothetical protein	1.16216	5.40172	5.29441	5.51121	5.29441	5.51121	41.4324	41.4656
gene1619	rna1642	protein_coding	2868969	AN8288.2	XP_681557.1	hypothetical protein	1.07284	4.70402	4.65357	4.75501	4.65357	4.75501	26.5471	23.5869
gene1620	rna1643	protein_coding	2869078	AN8289.2	XP_681558.1	hypothetical protein	1.26451	6.26388	6.09688	6.43546	6.09688	6.43546	71.7847	80.6511
gene1621	rna1644	protein_coding	2869145	AN8290.2	XP_681559.1	hypothetical protein	-1.74481	6.30275	6.71706	5.91399	6.71706	5.91399	111.417	55.0593
gene1622	rna1645	protein_coding	2869000	AN8291.2	XP_681560.1	hypothetical protein	1.30661	4.90721	4.71808	5.10391	4.71808	5.10391	27.8253	30.5566
gene1623	rna1646	protein_coding	2869285	AN8292.2	XP_681561.1	hypothetical protein	-1.88904	3.59771	4.08567	3.16802	4.08567	3.16802	18.0063	7.28807
gene1624	rna1647	protein_coding	2868900	AN8293.2	XP_681562.1	hypothetical protein	-2.21281	5.64775	6.24968	5.1038	6.24968	5.1038	79.9652	30.5565
gene1628	rna1651	protein_coding	2872898	AN3474.2	XP_661078.1	hypothetical protein	2.82864	1.61087	1.02688	2.52698	1.02688	2.52698	0.66475	4.66463
gene1632	rna1655	protein_coding	2872897	AN3478.2	XP_661082.1	hypothetical protein	2.52204	4.96166	4.33904	5.67362	4.33904	5.67362	21.5065	46.395
gene1633	rna1656	protein_coding	2872902	AN3479.2	XP_661083.1	hypothetical protein	-3.10326	1.50004	2.52494	0.891158	2.52494	0.891158	4.85169	1.28836
gene1634	rna1657	protein_coding	2872900	AN3480.2	XP_661084.1	hypothetical protein	-1.50838	2.52624	2.84008	2.24708	2.84008	2.24708	6.58883	3.88726
gene1635	rna1658	protein_coding	2872899	AN3481.2	XP_661085.1	hypothetical protein	-10.7873	7.14006	9.05891	5.62765	9.05891	5.62765	581.543	44.8818
gene1643	rna1666	protein_coding	2872913	AN3489.2	XP_661093.1	hypothetical protein	1.40214	3.15136	2.91696	3.40459	2.91696	3.40459	7.06467	8.56566
gene1650	rna1673	protein_coding	2872918	AN3496.2	XP_661100.1	hypothetical protein	-1.61789	0.547251	0.995079	0.300965	0.995079	0.300965	0.620736	0.437963
gene1651	rna1674	protein_coding	2872917	AN3497.2	XP_661101.1	hypothetical protein	-1.59849	3.88956	4.24261	3.5659	4.24261	3.5659	20.0819	9.64047
gene1652	rna1675	protein_coding	2872919	AN3498.2	XP_661102.1	hypothetical protein	-1.47154	3.26577	3.55631	2.99898	3.55631	2.99898	12.1033	6.41783
gene1653	rna1676	protein_coding	2872922	AN3499.2	XP_661103.1	hypothetical protein	1.11083	6.10137	6.02602	6.17766	6.02602	6.17766	68.908	67.1378
gene1655	rna1678	protein_coding	2872923	AN3501.2	XP_661105.1	hypothetical protein	1.83786	2.56522	2.1635	3.04153	2.1635	3.04153	3.3358	6.64039
gene1656	rna1679	protein_coding	2872920	AN3502.2	XP_661106.1	hypothetical protein	-1.88598	2.8498	3.34397	2.42866	3.34397	2.42866	10.1839	4.40262
gene1660	rna1685	protein_coding	2872927	AN3506.2	XP_661110.1	hypothetical protein	1.19165	3.27754	3.1535	3.40646	3.1535	3.40646	8.65752	8.57249
gene1662	rna1687	protein_coding	2872929	AN3508.2	XP_661112.1	hypothetical protein	2.9208	1.13347	0.598882	2.14524	0.598882	2.14524	0.227463	3.5816
gene1664	rna1689	protein_coding	2872931	AN3510.2	XP_661114.1	hypothetical protein	1.13802	2.9001	2.80833	2.99487	2.80833	2.99487	6.41912	6.40389
gene1665	rna1690	protein_coding	2872935	AN3511.2	XP_661115.1	hypothetical protein	3.10288	3.88299	3.15117	4.78477	3.15117	4.78477	8.64008	24.0245
gene1666	rna1691	protein_coding	2872933	AN3512.2	XP_661116.1	hypothetical protein	2.4149	5.81279	5.2115	6.48346	5.2115	6.48346	39.1966	83.5834
gene1667	rna1692	protein_coding	2872934	AN3513.2	XP_661117.1	hypothetical protein	4.23414	3.45667	2.569	4.65106	2.569	4.65106	5.06073	21.9751
gene1670	rna1695	protein_coding	2872940	AN3516.2	XP_661120.1	hypothetical protein	-1.38653	1.1083	1.36883	0.897351	1.36883	0.897351	1.20806	1.29864
gene1676	rna1701	protein_coding	2872938	AN3522.2	XP_661126.1	hypothetical protein	8.18524	2.03734	1.02328	4.05631	1.02328	4.05631	0.658037	13.8881
gene1678	rna1703	protein_coding	2872947	AN3524.2	XP_661128.1	hypothetical protein	2.05186	2.79248	2.32173	3.35867	2.32173	3.35867	3.91998	8.28407
gene1679	rna1704	protein_coding	2872948	AN3525.2	XP_661129.1	hypothetical protein	3.9127	1.6018	0.895859	2.86402	0.895859	2.86402	0.508685	5.85069
gene1680	rna1705	protein_coding	2872950	AN3526.2	XP_661130.1	hypothetical protein	2.16494	0.805756	0.422466	1.53679	0.422466	1.53679	0.110711	2.35951
gene1681	rna1706	protein_coding	2872944	AN3527.2	XP_661131.1	hypothetical protein	1.4404	1.02324	0.793318	1.31979	0.793318	1.31979	0.40249	1.92785
gene1682	rna1707	protein_coding	2872945	AN3528.2	XP_661132.1	hypothetical protein	3.2818	3.34475	2.59561	4.3101	2.59561	4.3101	5.17999	16.7899
gene1685	rna1710	protein_coding	2872949	AN3531.2	XP_661135.1	hypothetical protein	-1.20234	0.752784	0.897351	0.631507	0.897351	0.631507	0.509346	0.918767
gene1695	rna1720	protein_coding	2872964	AN3541.2	XP_661145.1	hypothetical protein	-1.21224	2.60052	2.74307	2.46539	2.74307	2.46539	6.01576	4.48888
gene1696	rna1721	protein_coding	2872962	AN3542.2	XP_661146.1	hypothetical protein	3.35973	3.27399	2.51451	4.26286	2.51451	4.26286	4.80764	16.1891
gene1697	rna1722	protein_coding	2872966	AN3543.2	XP_661147.1	hypothetical protein	2.03334	2.92515	2.45769	3.48153	2.45769	3.48153	4.52003	9.06899
gene1700	rna1725	protein_coding	2872963	AN3546.2	XP_661150.1	hypothetical protein	1.11267	5.2384	5.16195	5.31598	5.16195	5.31598	37.9015	35.9215
gene1701	rna1726	protein_coding	2872969	AN3547.2	XP_661151.1	hypothetical protein	-1.01255	4.68153	4.69054	4.67255	4.69054	4.67255	27.3041	22.3
gene1702	rna1727	protein_coding	2872967	AN3548.2	XP_661152.1	hypothetical protein	1.42735	2.01347	1.77309	2.28643	1.77309	2.28643	2.0751	3.99319
gene1709	rna1734	protein_coding	2872974	AN3555.2	XP_661159.1	HS30_EMENI 30 KD HEAT SHOCK PROTEIN	-1.99195	10.2541	10.7632	9.76902	10.7632	9.76902	2082.65	732.706
gene1710	rna1735	protein_coding	2872977	AN3556.2	XP_661160.1	hypothetical protein	-1.118	0.686862	0.772021	0.611096	0.772021	0.611096	0.384033	0.896181
gene1711	rna1736	protein_coding	2872981	AN3557.2	XP_661161.1	hypothetical protein	4.96719	1.46751	0.712048	3.02448	0.712048	3.02448	0.333357	6.53393
gene1713	rna1738	protein_coding	2872982	AN3559.2	XP_661163.1	hypothetical protein	-1.13446	3.00448	3.09685	2.91485	3.09685	2.91485	8.25768	6.06092
gene1714	rna1739	protein_coding	2872978	AN3560.2	XP_661164.1	hypothetical protein	1.39034	0.357748	0.191809	0.667244	0.191809	0.667244	0.040106	0.966358
gene1719	rna1744	protein_coding	2872984	AN3565.2	XP_661169.1	hypothetical protein	1.75287	2.1931	1.82529	2.63502	1.82529	2.63502	2.21808	5.05777
gene1720	rna1745	protein_coding	2872989	AN3566.2	XP_661170.1	hypothetical protein	1.04769	4.77767	4.74418	4.8114	4.74418	4.8114	28.4232	24.4531
gene1721	rna1746	protein_coding	2872985	AN3567.2	XP_661171.1	hypothetical protein	-1.94282	2.33634	2.86402	1.90588	2.86402	1.90588	6.73714	3.06992
gene1723	rna1748	protein_coding	2872992	AN3569.2	XP_661173.1	hypothetical protein	-1.11631	3.33274	3.41305	3.25431	3.41305	3.25431	10.8054	7.71776
gene1727	rna1752	protein_coding	2872991	AN3573.2	XP_661177.1	hypothetical protein	-8.67602	2.22919	4.27849	1.16146	4.27849	1.16146	20.6466	1.70657
gene1728	rna1753	protein_coding	2872995	AN3574.2	XP_661178.1	hypothetical protein	1.94347	1.73938	1.32489	2.28353	1.32489	2.28353	1.14093	3.9909
gene1730	rna1755	protein_coding	2872999	AN3576.2	XP_661180.1	hypothetical protein	1.38736	4.89107	4.6606	5.13294	4.6606	5.13294	26.696	31.3413
gene1732	rna1757	protein_coding	2872996	AN3578.2	XP_661182.1	hypothetical protein	1.20109	4.24912	4.119	4.38335	4.119	4.38335	18.4837	17.7745
gene1733	rna1758	protein_coding	2873002	AN3579.2	XP_661183.1	hypothetical protein	2.067	4.95785	4.46167	5.50921	4.46167	5.50921	23.3651	41.3851
gene1734	rna1759	protein_coding	2872997	AN3580.2	XP_661184.1	hypothetical protein	1.43579	5.68928	5.43434	5.95618	5.43434	5.95618	45.4512	56.8989
gene1735	rna1760	protein_coding	2873005	AN3581.2	XP_661185.1	TRXB_PENCH Thioredoxin reductase	2.39529	7.05436	6.45235	7.71255	6.45235	7.71255	91.7445	201.193
gene1736	rna1761	protein_coding	2873004	AN3582.2	XP_661186.1	hypothetical protein	-2.20912	3.63761	4.25401	3.11053	4.25401	3.11053	20.3103	6.98529
gene1737	rna1762	protein_coding	2873006	AN3583.2	XP_661187.1	hypothetical protein	-1.38962	5.48874	5.73121	5.25652	5.73121	5.25652	55.7927	34.4206
gene1738	rna1763	protein_coding	2873007	AN3584.2	XP_661188.1	hypothetical protein	1.22052	5.32474	5.18293	5.47043	5.18293	5.47043	38.4419	40.3326
gene1739	rna1764	protein_coding	2873001	AN3585.2	XP_661189.1	hypothetical protein	5.58132	4.10699	3.04989	5.53049	3.04989	5.53049	7.91931	42.1832
gene1740	rna1765	protein_coding	2873009	AN3586.2	XP_661190.1	hypothetical protein	1.66752	6.24354	5.88557	6.62327	5.88557	6.62327	62.4731	91.6273
gene1741	rna1766	protein_coding	2873003	AN3587.2	XP_661191.1	hypothetical protein	1.38193	4.47937	4.2521	4.71879	4.2521	4.71879	20.2641	23.0336
gene1742	rna1767	protein_coding	2873008	AN3588.2	XP_661192.1	hypothetical protein	1.24478	3.72302	3.56843	3.88432	3.56843	3.88432	12.2058	12.2924
gene1743	rna1768	protein_coding	2873010	AN3589.2	XP_661193.1	hypothetical protein	-2.35964	3.97442	4.64166	3.4031	4.64166	3.4031	26.2455	8.55718
gene1744	rna1769	protein_coding	2873011	AN3590.2	XP_661194.1	hypothetical protein	-4.14921	4.67837	5.81606	3.76322	5.81606	3.76322	59.6135	11.1834
gene1745	rna1770	protein_coding	2873012	AN3591.2	XP_661195.1	hypothetical protein	-1.08744	4.19539	4.25629	4.13536	4.25629	4.13536	20.3152	14.6694
gene1746	rna1771	protein_coding	2873013	AN3592.2	XP_661196.1	hypothetical protein	-1.53704	5.72361	6.04208	5.42192	6.04208	5.42192	69.4735	38.9417
gene1747	rna1772	protein_coding	2873014	AN3593.2	XP_661197.1	hypothetical protein	-7.59366	4.80982	6.48962	3.56483	6.48962	3.56483	94.2271	9.63285
gene1748	rna1773	protein_coding	2873017	AN3594.2	XP_661198.1	hypothetical protein	-1.86007	5.76494	6.22998	5.33461	6.22998	5.33461	78.4675	36.4818
gene1749	rna1774	protein_coding	2873018	AN3595.2	XP_661199.1	hypothetical protein	-2.63431	6.20486	6.94279	5.54536	6.94279	5.54536	127.963	42.5696
gene1750	rna1775	protein_coding	2873020	AN3596.2	XP_661200.1	hypothetical protein	-2.77955	3.96801	4.77338	3.29853	4.77338	3.29853	29.0568	7.92648
gene1751	rna1776	protein_coding	2873016	AN3597.2	XP_661201.1	hypothetical protein	2.0239	6.59596	6.10696	7.1241	6.10696	7.1241	72.4067	131.441
gene1752	rna1777	protein_coding	2873015	AN3598.2	XP_661202.1	hypothetical protein	-3.96661	7.88825	8.94458	6.95667	8.94458	6.95667	536.208	117.571
gene1753	rna1778	protein_coding	2873019	AN3599.2	XP_661203.1	hypothetical protein	-2.238	4.41459	5.03377	3.87156	5.03377	3.87156	34.7324	12.1796
gene1754	rna1779	protein_coding	2873023	AN3600.2	XP_661204.1	hypothetical protein	-1.34747	4.04061	4.26146	3.83121	4.26146	3.83121	20.4166	11.8161
gene1756	rna1781	protein_coding	2873021	AN3602.2	XP_661206.1	hypothetical protein	2.00279	6.05263	5.57232	6.57433	5.57232	6.57433	50.1113	89.0422
gene1757	rna1782	protein_coding	2873022	AN3603.2	XP_661207.1	hypothetical protein	-1.71738	4.06464	4.47342	3.69321	4.47342	3.69321	23.5023	10.5822
gene1758	rna1783	protein_coding	2873029	AN3604.2	XP_661208.1	hypothetical protein	-1.16744	6.15274	6.26543	6.04208	6.26543	6.04208	80.6461	60.6121
gene1759	rna1784	protein_coding	2873028	AN3605.2	XP_661209.1	hypothetical protein	2.58742	3.24572	2.63162	4.00313	2.63162	4.00313	5.35429	13.4031
gene1760	rna1785	protein_coding	2873026	AN3606.2	XP_661210.1	hypothetical protein	1.7486	3.39861	3.01933	3.82553	3.01933	3.82553	7.74183	11.7764
gene1761	rna1786	protein_coding	2873030	AN3607.2	XP_661211.1	hypothetical protein	1.92794	3.74054	3.29687	4.24392	3.29687	4.24392	9.82986	16.0085
gene1762	rna1787	protein_coding	2873025	AN3608.2	XP_661212.1	hypothetical protein	1.49517	3.25143	2.9742	3.55451	2.9742	3.55451	7.4063	9.53871
gene1770	rna1795	protein_coding	2873027	AN3616.2	XP_661220.1	hypothetical protein	1.05401	7.33445	7.2966	7.37249	7.2966	7.37249	163.921	157.724
gene1772	rna1797	protein_coding	2873039	AN3618.2	XP_661222.1	hypothetical protein	1.2646	2.84608	2.68177	3.02045	2.68177	3.02045	5.65566	6.52705
gene1773	rna1798	protein_coding	2873042	AN3619.2	XP_661223.1	hypothetical protein	1.09822	3.88887	3.82187	3.95704	3.82187	3.95704	14.6952	12.9835
gene1774	rna1799	protein_coding	2873034	AN3620.2	XP_661224.1	hypothetical protein	-1.64	3.49679	3.8718	3.1581	3.8718	3.1581	15.2571	7.2363
gene1775	rna1800	protein_coding	2873041	AN3621.2	XP_661225.1	hypothetical protein	1.36162	4.4121	4.19506	4.64038	4.19506	4.64038	19.4126	21.8635
gene1776	rna1801	protein_coding	2873044	AN3622.2	XP_661226.1	hypothetical protein	-1.06616	5.36767	5.41409	5.32166	5.41409	5.32166	44.7446	36.0774
gene1777	rna1802	protein_coding	2873045	AN3623.2	XP_661227.1	hypothetical protein	-1.42916	4.72548	4.99008	4.47491	4.99008	4.47491	33.8016	19.1671
gene1778	rna1803	protein_coding	2873047	AN3624.2	XP_661228.1	hypothetical protein	2.08094	4.6523	4.15362	5.21085	4.15362	5.21085	18.869	33.1342
gene1779	rna1804	protein_coding	2873046	AN3625.2	XP_661229.1	hypothetical protein	1.1187	3.98957	3.90948	4.07131	3.90948	4.07131	15.7115	14.0478
gene1780	rna1805	protein_coding	2873049	AN3626.2	XP_661230.1	hypothetical protein	-2.65845	5.28697	6.0391	4.62851	6.0391	4.62851	69.3882	21.6409
gene1781	rna1806	protein_coding	2873043	AN3627.2	XP_661231.1	hypothetical protein	4.40462	6.86967	5.88291	8.02193	5.88291	8.02193	62.3858	247.276
gene1782	rna1807	protein_coding	2873048	AN3628.2	XP_661232.1	hypothetical protein	-2.51836	6.14882	6.85106	5.51857	6.85106	5.51857	121.227	41.7873
gene1783	rna1808	protein_coding	2873052	AN3629.2	XP_661233.1	hypothetical protein	-1.06717	5.20825	5.25536	5.16156	5.25536	5.16156	40.2267	31.9445
gene1784	rna1809	protein_coding	2873055	AN3630.2	XP_661234.1	hypothetical protein	2.1721	4.82103	4.29385	5.41294	4.29385	5.41294	20.9105	38.6974
gene1786	rna1811	protein_coding	2873057	AN3632.2	XP_661236.1	hypothetical protein	2.31002	6.12705	5.55279	6.7607	5.55279	6.7607	49.3248	100.375
gene1788	rna1813	protein_coding	2873053	AN3634.2	XP_661238.1	hypothetical protein	-3.03416	5.67575	6.53259	4.93129	6.53259	4.93129	97.1564	26.8583
gene1789	rna1814	protein_coding	2873058	AN3635.2	XP_661239.1	hypothetical protein	-4.89087	5.43874	6.70302	4.41293	6.70302	4.41293	110.293	18.2023
gene1790	rna1815	protein_coding	2873056	AN3636.2	XP_661240.1	hypothetical protein	-2.16815	4.73015	5.32121	4.20475	5.32121	4.20475	42.1335	15.5219
gene1791	rna1816	protein_coding	2873060	AN3637.2	XP_661241.1	hypothetical protein	3.05473	5.05081	4.30911	5.92016	4.30911	5.92016	21.1012	55.2705
gene1792	rna1817	protein_coding	2873061	AN3638.2	XP_661242.1	hypothetical protein	-1.02144	8.90749	8.92281	8.8922	8.92281	8.8922	529.935	439.554
gene1793	rna1818	protein_coding	2873063	AN3639.2	XP_661243.1	hypothetical protein	-1.85455	5.85478	6.31724	5.42617	6.31724	5.42617	83.3477	39.0421
gene1794	rna1819	protein_coding	2873050	AN3640.2	XP_661244.1	hypothetical protein	-1.66748	2.14204	2.54239	1.80472	2.54239	1.80472	4.92138	2.85977
gene1795	rna1820	protein_coding	2873051	AN3641.2	XP_661245.1	hypothetical protein	-2.12352	3.94249	4.52297	3.43651	4.52297	3.43651	24.35	8.73068
gene1796	rna1821	protein_coding	2873066	AN3642.2	XP_661246.1	hypothetical protein	1.54871	4.07715	3.7738	4.40487	3.7738	4.40487	14.2362	18.0583
gene1797	rna1822	protein_coding	2873062	AN3643.2	XP_661247.1	hypothetical protein	1.37151	5.33103	5.10801	5.56378	5.10801	5.56378	36.558	43.0257
gene1798	rna1823	protein_coding	2873067	AN3644.2	XP_661248.1	hypothetical protein	-1.05407	7.22311	7.2612	7.18523	7.2612	7.18523	160.466	137.646
gene1799	rna1824	protein_coding	2873065	AN3645.2	XP_661249.1	hypothetical protein	-1.20523	4.2891	4.42587	4.15656	4.42587	4.15656	22.7586	14.9677
gene1800	rna1825	protein_coding	2873071	AN3646.2	XP_661250.1	hypothetical protein	-3.08141	4.48493	5.36961	3.74602	5.36961	3.74602	43.4525	11.0545
gene1801	rna1826	protein_coding	2873064	AN3647.2	XP_661251.1	hypothetical protein	-1.60901	4.66659	5.02227	4.3361	5.02227	4.3361	34.5288	17.138
gene1802	rna1827	protein_coding	2873072	AN3648.2	XP_661252.1	CG21_EMENI G2/mitotic-specific cyclin B	-1.14466	6.22094	6.31916	6.12424	6.31916	6.12424	83.3838	64.7162
gene1803	rna1828	protein_coding	2873068	AN3649.2	XP_661253.1	hypothetical protein	-3.12216	5.79199	6.6712	5.02865	6.6712	5.02865	108.262	28.9327
gene1804	rna1829	protein_coding	2873073	AN3650.2	XP_661254.1	hypothetical protein	-1.20844	3.67885	3.81796	3.54481	3.81796	3.54481	14.6707	9.47426
gene1805	rna1830	protein_coding	2873075	AN3651.2	XP_661255.1	hypothetical protein	2.63058	2.88017	2.26578	3.66116	2.26578	3.66116	3.67698	10.3234
gene1806	rna1831	protein_coding	2873069	AN3652.2	XP_661256.1	hypothetical protein	-3.22014	1.8843	2.90807	1.22095	2.90807	1.22095	7.0171	1.79346
gene1807	rna1832	protein_coding	2873074	AN3653.2	XP_661257.1	hypothetical protein	1.09453	2.96332	2.89888	3.02919	2.89888	3.02919	6.96458	6.55825
gene1808	rna1833	protein_coding	2873077	AN3654.2	XP_661258.1	hypothetical protein	-2.50414	2.12239	2.88544	1.56113	2.88544	1.56113	6.89566	2.39603
gene1809	rna1834	protein_coding	2873070	AN3655.2	XP_661259.1	hypothetical protein	2.38982	7.59568	6.99318	8.25008	6.99318	8.25008	133.083	288.936
gene1810	rna1835	protein_coding	2873076	AN3656.2	XP_661260.1	hypothetical protein	-1.61801	4.212	4.57339	3.87917	4.57339	3.87917	25.1136	12.2582
gene1811	rna1836	protein_coding	2873078	AN3657.2	XP_661261.1	hypothetical protein	-1.23178	5.02002	5.17264	4.87189	5.17264	4.87189	38.2328	25.5669
gene1812	rna1837	protein_coding	2873082	AN3658.2	XP_661262.1	hypothetical protein	1.35612	3.03919	2.82738	3.26687	2.82738	3.26687	6.51969	7.76358
gene1813	rna1838	protein_coding	2873081	AN3659.2	XP_661263.1	hypothetical protein	1.17312	4.41958	4.3059	4.53625	4.3059	4.53625	21.0505	20.1142
gene1814	rna1839	protein_coding	2873079	AN3660.2	XP_661264.1	hypothetical protein	-2.24033	3.19864	3.83299	2.66928	3.83299	2.66928	14.8256	5.15906
gene1815	rna1840	protein_coding	2873080	AN3661.2	XP_661265.1	hypothetical protein	-1.53768	2.75905	3.08683	2.46607	3.08683	2.46607	8.19743	4.48948
gene1816	rna1841	protein_coding	2873083	AN3662.2	XP_661266.1	hypothetical protein	1.45696	4.56313	4.29971	4.84268	4.29971	4.84268	20.9774	25.0726
gene1817	rna1842	protein_coding	2873085	AN3663.2	XP_661267.1	hypothetical protein	1.26349	5.24869	5.0827	5.42011	5.0827	5.42011	35.9619	38.9144
gene1818	rna1843	protein_coding	2873086	AN3664.2	XP_661268.1	hypothetical protein	1.67148	7.84688	7.48506	8.22619	7.48506	8.22619	185.398	282.306
gene1819	rna1844	protein_coding	2873089	AN3665.2	XP_661269.1	hypothetical protein	1.1683	3.94884	3.83823	4.06264	3.83823	4.06264	14.8769	13.938
gene1820	rna1845	protein_coding	2873087	AN3666.2	XP_661270.1	hypothetical protein	1.16181	4.19454	4.08775	4.30412	4.08775	4.30412	18.0452	16.7087
gene1821	rna1846	protein_coding	2873091	AN3667.2	XP_661271.1	hypothetical protein	1.62296	1.89666	1.57925	2.27787	1.57925	2.27787	1.60584	3.98503
gene1822	rna1847	protein_coding	2873088	AN3668.2	XP_661272.1	hypothetical protein	1.3377	4.43973	4.23481	4.65456	4.23481	4.65456	20.0121	22.0117
gene1823	rna1848	protein_coding	2873084	AN3669.2	XP_661273.1	hypothetical protein	1.2026	5.75792	5.62637	5.89253	5.62637	5.89253	52.2082	54.3169
gene1824	rna1849	protein_coding	2873094	AN3670.2	XP_661274.1	hypothetical protein	1.71852	4.59863	4.2246	5.00577	4.2246	5.00577	19.8537	28.3477
gene1825	rna1850	protein_coding	2873090	AN3671.2	XP_661275.1	hypothetical protein	-1.36	2.25979	2.49245	2.04885	2.49245	2.04885	4.68561	3.34432
gene1826	rna1851	protein_coding	2873093	AN3672.2	XP_661276.1	hypothetical protein	3.28785	4.69723	3.91648	5.63362	3.91648	5.63362	15.8041	45.0834
gene1827	rna1852	protein_coding	2873096	AN3673.2	XP_661277.1	hypothetical protein	-2.15481	5.31277	5.89533	4.78777	5.89533	4.78777	62.8998	24.0767
gene1828	rna1853	protein_coding	2873097	AN3674.2	XP_661278.1	hypothetical protein	-1.08999	8.87401	8.93639	8.81207	8.93639	8.81207	534.964	421.248
gene1829	rna1854	protein_coding	2873095	AN3675.2	XP_661279.1	hypothetical protein	1.37078	7.85947	7.63526	8.09025	7.63526	8.09025	206.513	255.95
gene1831	rna1856	protein_coding	2873099	AN3677.2	XP_661281.1	hypothetical protein	2.72626	5.89263	5.21341	6.66034	5.21341	6.66034	39.2282	93.6327
gene1832	rna1857	protein_coding	2873101	AN3678.2	XP_661282.1	hypothetical protein	1.19344	5.33256	5.20652	5.46165	5.20652	5.46165	39.0445	40.0227
gene1833	rna1858	protein_coding	2873102	AN3679.2	XP_661283.1	hypothetical protein	5.48529	6.48917	5.37652	7.83209	5.37652	7.83209	43.703	218.115
gene1834	rna1859	protein_coding	2873104	AN3680.2	XP_661284.1	hypothetical protein	10.4885	10.258	8.70179	12.0925	8.70179	12.0925	442.335	5274.88
gene1835	rna1860	protein_coding	2873098	AN3681.2	XP_661285.1	hypothetical protein	-1.74334	4.92745	5.34466	4.54281	5.34466	4.54281	42.7393	20.2174
gene1836	rna1861	protein_coding	2873105	AN3682.2	XP_661286.1	hypothetical protein	-1.1776	5.16513	5.28441	5.04856	5.28441	5.04856	41.1948	29.3472
gene1837	rna1862	protein_coding	2873100	AN3683.2	XP_661287.1	hypothetical protein	2.20712	4.78266	4.24555	5.38772	4.24555	5.38772	20.1245	37.8815
gene1838	rna1863	protein_coding	2873103	AN3684.2	XP_661288.1	hypothetical protein	1.30965	4.91067	4.71993	5.10911	4.71993	5.10911	27.872	30.6926
gene1839	rna1864	protein_coding	2873107	AN3685.2	XP_661289.1	hypothetical protein	-4.3213	3.86887	5.06606	2.9546	5.06606	2.9546	35.6578	6.2699
gene1840	rna1865	protein_coding	2873109	AN3686.2	XP_661290.1	hypothetical protein	-2.0281	5.28957	5.82416	4.80404	5.82416	4.80404	59.909	24.4091
gene1841	rna1866	protein_coding	2873106	AN3687.2	XP_661291.1	hypothetical protein	-1.39197	7.2057	7.44821	6.97108	7.44821	6.97108	181.523	118.496
gene1842	rna1867	protein_coding	2873110	AN3688.2	XP_661292.1	hypothetical protein	1.30735	6.26229	6.07195	6.4586	6.07195	6.4586	70.5961	81.9557
gene1843	rna1868	protein_coding	2873108	AN3689.2	XP_661293.1	hypothetical protein	1.35188	6.45713	6.24331	6.67828	6.24331	6.67828	79.5596	94.5876
gene1845	rna1870	protein_coding	2873112	AN3691.2	XP_661295.1	hypothetical protein	1.91428	4.8312	4.38545	5.32225	4.38545	5.32225	22.2277	36.1008
gene1846	rna1871	protein_coding	2873117	AN3692.2	XP_661296.1	hypothetical protein	-1.33908	4.93595	5.15106	4.72981	5.15106	4.72981	37.5212	23.2084
gene1847	rna1872	protein_coding	2873114	AN3693.2	XP_661297.1	hypothetical protein	1.66595	4.52643	4.17321	4.90955	4.17321	4.90955	19.1341	26.4738
gene1848	rna1873	protein_coding	2873116	AN3694.2	XP_661298.1	hypothetical protein	-2.18218	1.44736	2.11585	0.990075	2.11585	0.990075	3.179	1.44712
gene1849	rna1874	protein_coding	2873113	AN3695.2	XP_661299.1	hypothetical protein	-1.72113	6.2579	6.66182	5.87847	6.66182	5.87847	107.257	53.7017
gene1850	rna1875	protein_coding	2873115	AN3696.2	XP_661300.1	hypothetical protein	1.69922	7.29541	6.92299	7.68787	6.92299	7.68787	126.352	196.574
gene1855	rna1880	protein_coding	2873120	AN3701.2	XP_661305.1	hypothetical protein	-3.20453	4.52545	5.44281	3.7627	5.44281	3.7627	45.628	11.183
gene1856	rna1881	protein_coding	2873126	AN3702.2	XP_661306.1	hypothetical protein	-3.59583	6.96288	7.94697	6.10065	7.94697	6.10065	255.826	63.491
gene1857	rna1882	protein_coding	2873119	AN3703.2	XP_661307.1	hypothetical protein	4.91924	9.35143	8.27256	10.571	8.27256	10.571	322.191	1269.42
gene1858	rna1883	protein_coding	2873128	AN3704.2	XP_661308.1	hypothetical protein	-1.4826	1.71277	2.02023	1.45211	2.02023	1.45211	2.83649	2.19962
gene1859	rna1884	protein_coding	2873127	AN3705.2	XP_661309.1	hypothetical protein	1.06548	4.27485	4.22934	4.32085	4.22934	4.32085	19.9352	16.9399
gene1860	rna1885	protein_coding	2873130	AN3706.2	XP_661310.1	hypothetical protein	-8.59137	9.82018	11.4934	8.39053	11.4934	8.39053	2894.33	315.049
gene1861	rna1886	protein_coding	2873125	AN3707.2	XP_661311.1	hypothetical protein	3.78892	3.66813	2.83101	4.75279	2.83101	4.75279	6.53664	23.5543
gene1862	rna1887	protein_coding	2873129	AN3708.2	XP_661312.1	hypothetical protein	-1.32816	6.94251	7.15024	6.74081	7.15024	6.74081	148.791	99.0065
gene1863	rna1888	protein_coding	2873131	AN3709.2	XP_661313.1	hypothetical protein	-1.48937	5.62467	5.91936	5.34466	5.91936	5.34466	64.0983	36.7514
gene1864	rna1889	protein_coding	2873132	AN3710.2	XP_661314.1	hypothetical protein	-1.12065	4.62891	4.7118	4.54747	4.7118	4.54747	27.6895	20.2716
gene1865	rna1890	protein_coding	2873134	AN3711.2	XP_661315.1	hypothetical protein	1.23937	4.83587	4.68354	4.99316	4.68354	4.99316	27.1688	28.0781
gene1866	rna1891	protein_coding	2873136	AN3712.2	XP_661316.1	hypothetical protein	-2.2794	8.07815	8.69431	7.50566	8.69431	7.50566	438.502	173.578
gene1867	rna1892	protein_coding	2873123	AN3713.2	XP_661317.1	hypothetical protein	3.0901	5.58472	4.82988	6.45754	4.82988	6.45754	30.3331	81.8661
gene1868	rna1893	protein_coding	2873138	AN3714.2	XP_661318.1	hypothetical protein	1.56241	7.56777	7.25272	7.8965	7.25272	7.8965	159.998	228.573
gene1869	rna1894	protein_coding	2873133	AN3715.2	XP_661319.1	hypothetical protein	-2.54323	3.69974	4.43384	3.08718	4.43384	3.08718	22.8939	6.8517
gene1870	rna1895	protein_coding	2873142	AN3716.2	XP_661320.1	hypothetical protein	-1.63308	5.70152	6.06628	5.35869	6.06628	5.35869	70.4463	37.0727
gene1871	rna1896	protein_coding	2873140	AN3717.2	XP_661321.1	hypothetical protein	1.40983	3.15427	2.91623	3.41175	2.91623	3.41175	7.06227	8.60793
gene1872	rna1897	protein_coding	2873135	AN3718.2	XP_661322.1	hypothetical protein	-1.74332	6.59384	7.00693	6.2051	7.00693	6.2051	133.777	68.5158
gene1873	rna1898	protein_coding	2873141	AN3719.2	XP_661323.1	hypothetical protein	-1.1236	6.76466	6.84925	6.68112	6.84925	6.68112	121.109	94.7634
gene1874	rna1899	protein_coding	2873144	AN3720.2	XP_661324.1	hypothetical protein	-2.01062	5.20202	5.73018	4.72254	5.73018	4.72254	55.7393	23.0938
gene1875	rna1900	protein_coding	2873137	AN3721.2	XP_661325.1	hypothetical protein	-1.44424	4.32812	4.60139	4.07108	4.60139	4.07108	25.5304	14.0443
gene1876	rna1901	protein_coding	2873143	AN3722.2	XP_661326.1	hypothetical protein	2.13973	1.50831	1.0563	2.15373	1.0563	2.15373	0.696673	3.6144
gene1877	rna1902	protein_coding	2873139	AN3723.2	XP_661327.1	hypothetical protein	-1.26351	4.6441	4.81588	4.47845	4.81588	4.47845	30.0516	19.2093
gene1878	rna1903	protein_coding	2873146	AN3724.2	XP_661328.1	hypothetical protein	1.55031	4.19908	3.89469	4.52725	3.89469	4.52725	15.5311	19.9221
gene1879	rna1904	protein_coding	2873145	AN3725.2	XP_661329.1	hypothetical protein	1.97322	6.18064	5.70978	6.69033	5.70978	6.69033	55.0244	95.6378
gene1880	rna1905	protein_coding	2873147	AN3726.2	XP_661330.1	hypothetical protein	1.80977	5.33395	4.92319	5.77899	4.92319	5.77899	32.1806	50.2969
gene1882	rna1907	protein_coding	2873150	AN3728.2	XP_661332.1	hypothetical protein	-1.23169	5.65947	5.81178	5.51114	5.81178	5.51114	59.3721	41.4637
gene1883	rna1908	protein_coding	2873152	AN3729.2	XP_661333.1	hypothetical protein	3.25255	8.83183	8.02193	9.7235	8.02193	9.7235	271.113	719.216
gene1884	rna1909	protein_coding	2873153	AN3730.2	XP_661334.1	hypothetical protein	1.45027	3.79055	3.53186	4.06818	3.53186	4.06818	11.8643	14.0137
gene1885	rna1910	protein_coding	2873149	AN3731.2	XP_661335.1	hypothetical protein	-1.64272	3.58965	3.9655	3.24942	3.9655	3.24942	16.3662	7.70011
gene1886	rna1911	protein_coding	2873155	AN3732.2	XP_661336.1	hypothetical protein	3.82958	5.55851	4.67367	6.61086	4.67367	6.61086	26.9463	90.6724
gene1887	rna1912	protein_coding	2873156	AN3733.2	XP_661337.1	hypothetical protein	-1.28919	4.13356	4.32085	3.95438	4.32085	3.95438	21.2633	12.9478
gene1888	rna1913	protein_coding	2873148	AN3734.2	XP_661338.1	hypothetical protein	2.53155	5.0729	4.44695	5.78697	4.44695	5.78697	23.0707	50.4443
gene1889	rna1914	protein_coding	2873157	AN3735.2	XP_661339.1	hypothetical protein	-1.0589	4.58283	4.6243	4.54173	4.6243	4.54173	25.9268	20.1992
gene1891	rna1916	protein_coding	2873159	AN3737.2	XP_661341.1	hypothetical protein	1.37708	3.92526	3.70123	4.16285	3.70123	4.16285	13.5583	15.0483
gene1892	rna1917	protein_coding	2873162	AN3738.2	XP_661342.1	hypothetical protein	1.38519	6.11192	5.8814	6.35148	5.8814	6.35148	62.3839	76.0466
gene1893	rna1919	protein_coding	2873164	AN3739.2	XP_661343.1	hypothetical protein	1.21901	6.23956	6.09834	6.38405	6.09834	6.38405	71.8905	77.3026
gene1894	rna1920	protein_coding	2873160	AN3740.2	XP_661344.1	hypothetical protein	1.68814	2.60136	2.25092	3.00635	2.25092	3.00635	3.62438	6.45181
gene1895	rna1921	protein_coding	2873163	AN3741.2	XP_661345.1	ADH2_EMENI Alcohol dehydrogenase II (ADH II)	2.42633	2.71895	2.15373	3.43251	2.15373	3.43251	3.29103	8.72777
gene1896	rna1922	protein_coding	2873161	AN3742.2	XP_661346.1	hypothetical protein	1.45293	1.03516	0.800178	1.33914	0.800178	1.33914	0.413359	1.96366
gene1897	rna1923	protein_coding	2873166	AN3743.2	XP_661347.1	hypothetical protein	1.83035	4.79277	4.37651	5.24863	4.37651	5.24863	22.1095	34.1641
gene1898	rna1924	protein_coding	2873168	AN3744.2	XP_661348.1	hypothetical protein	-1.17471	6.64651	6.76367	6.53137	6.76367	6.53137	115.014	86.2249
gene1899	rna1925	protein_coding	2873169	AN3745.2	XP_661349.1	hypothetical protein	-6.22609	4.17178	5.69455	3.05622	5.69455	3.05622	54.6144	6.70906
gene1900	rna1926	protein_coding	2873158	AN3746.2	XP_661350.1	hypothetical protein	1.70417	5.31108	4.94045	5.70952	4.94045	5.70952	32.6257	47.8913
gene1901	rna1927	protein_coding	2873165	AN3747.2	XP_661351.1	hypothetical protein	2.12398	6.75695	6.23538	7.32215	6.23538	7.32215	78.866	151.141
gene1902	rna1929	protein_coding	2873173	AN3748.2	XP_661352.1	hypothetical protein	-2.55228	6.20401	6.91661	5.56482	6.91661	5.56482	126.166	43.0519
gene1903	rna1931	protein_coding	2873172	AN3749.2	XP_661353.1	hypothetical protein	-5.6338	1.4238	3.13976	0.645654	3.13976	0.645654	8.55336	0.93328
gene1905	rna1934	protein_coding	2873167	AN3751.2	XP_661355.1	hypothetical protein	1.78121	4.7607	4.36245	5.19531	4.36245	5.19531	21.8604	32.7496
gene1906	rna1935	protein_coding	2873175	AN3752.2	XP_661356.1	hypothetical protein	2.86543	5.61893	4.91063	6.42939	4.91063	6.42939	31.9063	80.1711
gene1907	rna1936	protein_coding	2873177	AN3753.2	XP_661357.1	hypothetical protein	1.9163	2.88711	2.45582	3.39414	2.45582	3.39414	4.51125	8.49178
gene1908	rna1937	protein_coding	2873176	AN3754.2	XP_661358.1	hypothetical protein	1.64861	5.40553	5.05692	5.77817	5.05692	5.77817	35.4233	50.2687
gene1909	rna1938	protein_coding	2873178	AN3755.2	XP_661359.1	hypothetical protein	3.39245	4.95514	4.15172	5.91404	4.15172	5.91404	18.851	55.0593
gene1910	rna1939	protein_coding	2873170	AN3756.2	XP_661360.1	hypothetical protein	-2.31964	6.46215	7.09754	5.88364	7.09754	5.88364	143.013	53.9712
gene1911	rna1940	protein_coding	2873171	AN3757.2	XP_661361.1	hypothetical protein	-1.20919	5.17715	5.31598	5.04194	5.31598	5.04194	41.9792	29.1571
gene1912	rna1941	protein_coding	2873181	AN3758.2	XP_661362.1	hypothetical protein	-1.96728	1.97162	2.51924	1.54304	2.51924	1.54304	4.84162	2.36335
gene1913	rna1942	protein_coding	2873179	AN3759.2	XP_661363.1	hypothetical protein	1.98358	6.59808	6.1225	7.11061	6.1225	7.11061	73.0041	129.947
gene1914	rna1943	protein_coding	2873184	AN3760.2	XP_661364.1	hypothetical protein	-1.01644	4.69287	4.70465	4.68112	4.70465	4.68112	27.5921	22.3792
gene1915	rna1944	protein_coding	2873185	AN3761.2	XP_661365.1	hypothetical protein	1.32787	5.98289	5.78183	6.19094	5.78183	6.19094	57.936	67.8687
gene1917	rna1946	protein_coding	2873182	AN3763.2	XP_661367.1	hypothetical protein	-1.28205	6.87241	7.05397	6.69553	7.05397	6.69553	138.427	96.0517
gene1918	rna1947	protein_coding	2873183	AN3764.2	XP_661368.1	hypothetical protein	1.52096	1.00534	0.747369	1.35236	0.747369	1.35236	0.356366	1.99958
gene1919	rna1949	protein_coding	2873188	AN3765.2	XP_661369.1	hypothetical protein	-2.6169	4.55533	5.30181	3.91395	5.30181	3.91395	41.6338	12.5467
gene1920	rna1950	protein_coding	2873186	AN3766.2	XP_661370.1	hypothetical protein	1.3273	4.70298	4.50316	4.91165	4.50316	4.91165	23.9697	26.504
gene1921	rna1951	protein_coding	2873190	AN3767.2	XP_661371.1	hypothetical protein	1.26302	3.94059	3.77575	4.11262	3.77575	4.11262	14.2458	14.4174
gene1922	rna1953	protein_coding	2873187	AN3768.2	XP_661372.1	hypothetical protein	1.96203	4.99512	4.53256	5.5049	4.53256	5.5049	24.4642	41.2547
gene1924	rna1955	protein_coding	2873191	AN3770.2	XP_661374.1	hypothetical protein	-1.29901	2.98683	3.18149	2.80407	3.18149	2.80407	8.87122	5.58792
gene1925	rna1956	protein_coding	2873192	AN3771.2	XP_661375.1	hypothetical protein	-2.44771	3.55391	4.25781	2.96638	4.25781	2.96638	20.3523	6.3083
gene1926	rna1957	protein_coding	2873196	AN3772.2	XP_661376.1	hypothetical protein	-1.10091	5.12254	5.19235	5.05366	5.19235	5.05366	38.6951	29.3951
gene1927	rna1958	protein_coding	2873195	AN3773.2	XP_661377.1	hypothetical protein	-3.6747	5.02318	6.04897	4.17134	6.04897	4.17134	69.7708	15.1541
gene1928	rna1959	protein_coding	2873194	AN3774.2	XP_661378.1	hypothetical protein	1.708	0.958649	0.647347	1.41965	0.647347	1.41965	0.268559	2.14636
gene1930	rna1961	protein_coding	2873199	AN3776.2	XP_661380.1	hypothetical protein	1.42978	3.30637	3.05852	3.57431	3.05852	3.57431	7.98948	9.69702
gene1932	rna1963	protein_coding	2873193	AN3778.2	XP_661382.1	hypothetical protein	-1.38969	4.80366	5.0469	4.57214	5.0469	4.57214	35.0556	20.6941
gene1933	rna1964	protein_coding	2873203	AN3779.2	XP_661383.1	hypothetical protein	1.04516	5.07276	5.04099	5.10472	5.04099	5.10472	34.9601	30.5805
gene1935	rna1966	protein_coding	2873202	AN3781.2	XP_661385.1	hypothetical protein	-5.26149	6.79466	8.09715	5.70168	8.09715	5.70168	289.724	47.5251
gene1938	rna1969	protein_coding	2873204	AN3784.2	XP_661388.1	hypothetical protein	-1.00905	3.83555	3.84205	3.82905	3.84205	3.82905	14.9137	11.796
gene1939	rna1970	protein_coding	2873200	AN3785.2	XP_661389.1	hypothetical protein	1.8478	4.41193	3.9912	4.87701	3.9912	4.87701	16.7114	25.7374
gene1940	rna1971	protein_coding	2873207	AN3786.2	XP_661390.1	hypothetical protein	2.35343	2.14756	1.61716	2.85192	1.61716	2.85192	1.67381	5.79572
gene1941	rna1972	protein_coding	2873208	AN3787.2	XP_661391.1	hypothetical protein	2.9813	6.34061	5.60141	7.17735	5.60141	7.17735	51.1381	136.731
gene1942	rna1973	protein_coding	2873209	AN3788.2	XP_661392.1	hypothetical protein	1.25911	3.07061	2.9089	3.2413	2.9089	3.2413	7.02419	7.67049
gene1943	rna1974	protein_coding	2873212	AN3789.2	XP_661393.1	hypothetical protein	-1.23885	5.63798	5.79459	5.4856	5.79459	5.4856	58.5034	40.7929
gene1945	rna1976	protein_coding	2873211	AN3791.2	XP_661395.1	hypothetical protein	1.15176	4.00791	3.90728	4.11113	3.90728	4.11113	15.6881	14.4082
gene1946	rna1977	protein_coding	2873216	AN3792.2	XP_661396.1	hypothetical protein	1.72046	4.38811	4.01414	4.79693	4.01414	4.79693	16.9535	24.2906
gene1947	rna1978	protein_coding	2873210	AN3793.2	XP_661397.1	hypothetical protein	-1.03274	6.29131	6.31459	6.26811	6.31459	6.26811	83.202	71.6123
gene1948	rna1979	protein_coding	2873219	AN3794.2	XP_661398.1	hypothetical protein	-5.05664	3.81327	5.15755	2.81937	5.15755	2.81937	37.7715	5.66912
gene1949	rna1980	protein_coding	2873217	AN3795.2	XP_661399.1	hypothetical protein	-1.52784	6.15344	6.46678	5.85528	6.46678	5.85528	92.7132	52.8477
gene1950	rna1981	protein_coding	2873223	AN3796.2	XP_661400.1	hypothetical protein	2.66427	7.05824	6.38667	7.80042	6.38667	7.80042	88.186	213.096
gene1951	rna1982	protein_coding	2873214	AN3797.2	XP_661401.1	hypothetical protein	-2.41938	1.7925	2.53974	1.26511	2.53974	1.26511	4.90508	1.86871
gene1952	rna1983	protein_coding	2873222	AN3798.2	XP_661402.1	hypothetical protein	1.32704	3.73295	3.53442	3.94263	3.53442	3.94263	11.8717	12.8478
gene1953	rna1984	protein_coding	2873213	AN3799.2	XP_661403.1	hypothetical protein	-1.43203	5.12276	5.38834	4.87028	5.38834	4.87028	44.0998	25.5488
gene1955	rna1986	protein_coding	2873220	AN3801.2	XP_661405.1	hypothetical protein	1.21184	2.80922	2.67404	2.95123	2.67404	2.95123	5.60635	6.25625
gene1956	rna1987	protein_coding	2873226	AN3802.2	XP_661406.1	hypothetical protein	1.61723	6.07692	5.74004	6.43357	5.74004	6.43357	56.1444	80.5461
gene1957	rna1988	protein_coding	2873224	AN3803.2	XP_661407.1	hypothetical protein	1.31624	6.42901	6.23385	6.63028	6.23385	6.63028	78.7434	92.0167
gene1958	rna1989	protein_coding	2873227	AN3804.2	XP_661408.1	hypothetical protein	1.13989	10.3348	10.2407	10.4296	10.2407	10.4296	1486.8	1115.43
gene1959	rna1990	protein_coding	2873221	AN3805.2	XP_661409.1	hypothetical protein	-2.07099	4.57615	5.13135	4.08102	5.13135	4.08102	37.0301	14.1098
gene1960	rna1991	protein_coding	2873231	AN3806.2	XP_661410.1	hypothetical protein	1.00294	5.58692	5.58481	5.58904	5.58481	5.58904	50.4292	43.9126
gene1961	rna1992	protein_coding	2873230	AN3807.2	XP_661411.1	hypothetical protein	1.11959	6.04035	5.95941	6.12239	5.95941	6.12239	65.826	64.5847
gene1962	rna1993	protein_coding	2873229	AN3808.2	XP_661412.1	hypothetical protein	-1.33104	3.78228	3.99418	3.58162	3.99418	3.58162	16.7519	9.76375
gene1963	rna1994	protein_coding	2873235	AN3809.2	XP_661413.1	hypothetical protein	-2.88141	3.90012	4.73751	3.21074	4.73751	3.21074	28.2685	7.51163
gene1964	rna1995	protein_coding	2873232	AN3810.2	XP_661414.1	hypothetical protein	1.80956	5.71897	5.30713	6.16277	5.30713	6.16277	41.7387	66.5268
gene1965	rna1996	protein_coding	2873228	AN3811.2	XP_661415.1	hypothetical protein	1.7345	4.27901	3.90015	4.69467	3.90015	4.69467	15.5931	22.6406
gene1966	rna1997	protein_coding	2873233	AN3812.2	XP_661416.1	hypothetical protein	-2.60886	4.01164	4.76255	3.37913	4.76255	3.37913	28.7687	8.38525
gene1967	rna1998	protein_coding	2873237	AN3813.2	XP_661417.1	hypothetical protein	1.3494	4.57087	4.35982	4.79214	4.35982	4.79214	21.8398	24.185
gene1968	rna1999	protein_coding	2873234	AN3814.2	XP_661418.1	hypothetical protein	-1.21296	9.83024	9.9705	9.69196	9.9705	9.69196	1231.26	704.887
gene1969	rna2000	protein_coding	2873238	AN3815.2	XP_661419.1	hypothetical protein	-1.1697	5.24168	5.35597	5.12983	5.35597	5.12983	43.0699	31.2556
gene1970	rna2001	protein_coding	2873241	AN3816.2	XP_661420.1	hypothetical protein	2.07368	2.7107	2.23519	3.28738	2.23519	3.28738	3.56582	7.859
gene1971	rna2002	protein_coding	2873236	AN3817.2	XP_661421.1	hypothetical protein	-1.70806	5.74538	6.14452	5.37216	6.14452	5.37216	74.0621	37.5286
gene1972	rna2003	protein_coding	2873242	AN3818.2	XP_661422.1	hypothetical protein	1.51898	1.49986	1.22832	1.83142	1.22832	1.83142	0.956063	2.91293
gene1973	rna2004	protein_coding	2873244	AN3819.2	XP_661423.1	hypothetical protein	-1.74243	4.40815	4.82686	4.02576	4.82686	4.02576	30.2584	13.6235
gene1975	rna2006	protein_coding	2873240	AN3821.2	XP_661425.1	hypothetical protein	-1.1535	6.61386	6.71767	6.51165	6.71767	6.51165	111.451	85.1993
gene1976	rna2007	protein_coding	2873243	AN3822.2	XP_661426.1	hypothetical protein	-1.51238	3.04609	3.35908	2.76226	3.35908	2.76226	10.3388	5.46239
gene1977	rna2008	protein_coding	2873239	AN3823.2	XP_661427.1	hypothetical protein	-4.59146	10.1387	11.2976	9.09869	11.2976	9.09869	2785.2	499.924
gene1978	rna2009	protein_coding	2873245	AN3824.2	XP_661428.1	hypothetical protein	-2.11255	6.77124	7.33219	6.25321	7.33219	6.25321	168.114	70.8039
gene1980	rna2011	protein_coding	2873246	AN3826.2	XP_661430.1	hypothetical protein	-1.12238	4.9273	5.01129	4.84473	5.01129	4.84473	34.3037	25.0945
gene1981	rna2012	protein_coding	2873249	AN3827.2	XP_661431.1	hypothetical protein	-5.93005	4.39829	5.86591	3.29786	5.86591	3.29786	61.6569	7.92414
gene1982	rna2013	protein_coding	2873252	AN3828.2	XP_661432.1	hypothetical protein	-1.93786	2.72548	3.24417	2.28971	3.24417	2.28971	9.33937	4.00791
gene1983	rna2014	protein_coding	2873253	AN3829.2	XP_661433.1	hypothetical protein	1.36155	4.42535	4.20832	4.65357	4.20832	4.65357	19.6195	21.9961
gene1984	rna2015	protein_coding	2873251	AN3830.2	XP_661434.1	hypothetical protein	-2.34823	5.40114	6.05191	4.82034	6.05191	4.82034	69.8943	24.6222
gene1985	rna2016	protein_coding	2873248	AN3831.2	XP_661435.1	hypothetical protein	1.01151	6.71298	6.70473	6.72124	6.70473	6.72124	110.557	97.8173
gene1986	rna2017	protein_coding	2873256	AN3832.2	XP_661436.1	hypothetical protein	-3.07056	5.90094	6.76542	5.14692	6.76542	5.14692	115.023	31.6913
gene1987	rna2018	protein_coding	2873257	AN3833.2	XP_661437.1	hypothetical protein	-1.10829	3.79667	3.87156	3.72322	3.87156	3.72322	15.256	10.8063
gene1988	rna2019	protein_coding	2873255	AN3834.2	XP_661438.1	hypothetical protein	3.59019	4.29492	3.47074	5.3148	3.47074	5.3148	11.3124	35.8928
gene1989	rna2022	protein_coding	2873250	AN3835.2	XP_661439.1	hypothetical protein	3.21921	3.28284	2.54609	4.2328	2.54609	4.2328	4.93702	15.8562
gene1990	rna2023	protein_coding	2873259	AN3836.2	XP_661440.1	hypothetical protein	2.18215	3.10166	2.58944	3.71519	2.58944	3.71519	5.14848	10.7155
gene1991	rna2024	protein_coding	2873260	AN3837.2	XP_661441.1	hypothetical protein	1.49182	3.24675	2.97101	3.54809	2.97101	3.54809	7.38985	9.48721
gene1992	rna2025	protein_coding	2873258	AN3838.2	XP_661442.1	hypothetical protein	2.69441	3.8994	3.24942	4.67939	3.24942	4.67939	9.39487	22.3754
gene1993	rna2026	protein_coding	2873262	AN3839.2	XP_661443.1	NMT_ASPFU Glycylpeptide N-tetradecanoyltransferase (Peptide N-myristoyltransferase) (Myristoyl-CoA:protein N-myristoyltransferase) (NMT)	-1.98732	5.77602	6.29264	5.30181	6.29264	5.30181	81.7621	35.4968
gene1994	rna2027	protein_coding	2873263	AN3840.2	XP_661444.1	hypothetical protein	-2.0903	4.59675	5.15927	4.09556	5.15927	4.09556	37.823	14.2764
gene1995	rna2028	protein_coding	2873254	AN3841.2	XP_661445.1	hypothetical protein	2.40059	6.62482	6.02317	7.28656	6.02317	7.28656	68.7593	148.006
gene1996	rna2029	protein_coding	2873265	AN3842.2	XP_661446.1	hypothetical protein	1.27933	7.92581	7.75011	8.1055	7.75011	8.1055	223.816	258.812
gene1997	rna2030	protein_coding	2873261	AN3843.2	XP_661447.1	hypothetical protein	-2.62497	7.44001	8.16866	6.77636	8.16866	6.77636	302.158	101.795
gene1998	rna2031	protein_coding	2873266	AN3844.2	XP_661448.1	hypothetical protein	2.57621	4.94753	4.31177	5.67702	4.31177	5.67702	21.1494	46.4839
gene2000	rna2033	protein_coding	2873264	AN3846.2	XP_661450.1	hypothetical protein	-1.66066	6.92767	7.30321	6.57145	7.30321	6.57145	165.122	88.8229
gene2001	rna2034	protein_coding	2873270	AN3847.2	XP_661451.1	hypothetical protein	-1.41398	5.89069	6.14587	5.64611	6.14587	5.64611	74.1132	45.4846
gene2002	rna2035	protein_coding	2873267	AN3848.2	XP_661452.1	hypothetical protein	1.33069	7.57893	7.37564	7.78782	7.37564	7.78782	172.673	211.266
gene2005	rna2038	protein_coding	2873272	AN3851.2	XP_661455.1	hypothetical protein	-3.20941	2.94598	3.90487	2.22256	3.90487	2.22256	15.6407	3.81812
gene2006	rna2039	protein_coding	2873273	AN3852.2	XP_661456.1	hypothetical protein	1.07068	4.11762	4.06865	4.16718	4.06865	4.16718	17.7425	15.1076
gene2007	rna2040	protein_coding	2873276	AN3853.2	XP_661457.1	hypothetical protein	-1.42693	7.13984	7.4009	6.88799	7.4009	6.88799	176.274	111.36
gene2008	rna2041	protein_coding	2873275	AN3854.2	XP_661458.1	hypothetical protein	1.01565	5.32057	5.30938	5.33178	5.30938	5.33178	41.8427	36.4059
gene2011	rna2044	protein_coding	2873277	AN3857.2	XP_661461.1	hypothetical protein	-4.19362	2.06381	3.34249	1.2743	3.34249	1.2743	10.1688	1.88312
gene2014	rna2047	protein_coding	2873281	AN3860.2	XP_661464.1	hypothetical protein	1.38446	2.63371	2.40948	2.8788	2.40948	2.8788	4.27929	5.89935
gene2017	rna2050	protein_coding	2873282	AN3863.2	XP_661467.1	hypothetical protein	1.69681	2.68479	2.33034	3.09316	2.33034	3.09316	3.95455	6.90028
gene2019	rna2052	protein_coding	2873286	AN3865.2	XP_661469.1	hypothetical protein	1.17999	5.51589	5.3978	5.63657	5.3978	5.63657	44.375	45.1768
gene2020	rna2053	protein_coding	2873290	AN3866.2	XP_661470.1	hypothetical protein	5.25279	4.43783	3.39976	5.79285	3.39976	5.79285	10.6748	50.7198
gene2021	rna2054	protein_coding	2873284	AN3867.2	XP_661471.1	hypothetical protein	-1.21677	4.28343	4.4273	4.14424	4.4273	4.14424	22.7936	14.7903
gene2022	rna2055	protein_coding	2873291	AN3868.2	XP_661472.1	hypothetical protein	1.12218	1.89225	1.81093	1.97723	1.81093	1.97723	2.17842	3.16384
gene2023	rna2056	protein_coding	2873289	AN3869.2	XP_661473.1	hypothetical protein	1.75233	4.48849	4.10206	4.91133	4.10206	4.91133	18.221	26.5029
gene2024	rna2057	protein_coding	2873292	AN3870.2	XP_661474.1	hypothetical protein	-1.56309	0.565573	0.973113	0.328711	0.973113	0.328711	0.593786	0.480804
gene2025	rna2058	protein_coding	2873288	AN3871.2	XP_661475.1	hypothetical protein	1.20374	1.0421	0.916887	1.18441	0.916887	1.18441	0.533487	1.73915
gene2026	rna2059	protein_coding	2873295	AN3872.2	XP_661476.1	hypothetical protein	4.46146	5.9033	4.9223	7.07981	4.9223	7.07981	32.1592	127.884
gene2027	rna2060	protein_coding	2873294	AN3873.2	XP_661477.1	hypothetical protein	2.60429	6.96132	6.30503	7.68592	6.30503	7.68592	82.5781	196.23
gene2028	rna2061	protein_coding	2873297	AN3874.2	XP_661478.1	hypothetical protein	1.20619	2.72813	2.59625	2.86671	2.59625	2.86671	5.18322	5.85222
gene2029	rna2062	protein_coding	2873299	AN3875.2	XP_661479.1	hypothetical protein	2.97567	4.40355	3.68665	5.25986	3.68665	5.25986	13.3822	34.459
gene2030	rna2063	protein_coding	2873298	AN3876.2	XP_661480.1	hypothetical protein	-3.06156	5.95462	6.81621	5.20194	6.81621	5.20194	118.859	32.9632
gene2032	rna2065	protein_coding	2873301	AN3878.2	XP_661482.1	hypothetical protein	-1.48691	6.44347	6.73598	6.16366	6.73598	6.16366	113.079	66.5891
gene2033	rna2066	protein_coding	2873300	AN3879.2	XP_661483.1	hypothetical protein	-1.07638	3.68554	3.73901	3.63283	3.73901	3.63283	13.9041	10.0905
gene2035	rna2068	protein_coding	2873304	AN3881.2	XP_661485.1	hypothetical protein	-2.53562	0.715448	1.65215	0.309817	1.65215	0.309817	1.75133	0.453674
gene2036	rna2069	protein_coding	2873307	AN3882.2	XP_661486.1	hypothetical protein	-5.83044	2.57761	4.1461	1.60249	4.1461	1.60249	18.8098	2.49697
gene2043	rna2076	protein_coding	2873309	AN3889.2	XP_661493.1	hypothetical protein	-1.44245	1.89705	2.17964	1.65111	2.17964	1.65111	3.4058	2.5865
gene2044	rna2077	protein_coding	2873313	AN3890.2	XP_661494.1	hypothetical protein	1.53986	4.23376	3.93379	4.5566	3.93379	4.5566	15.9771	20.422
gene2048	rna2081	protein_coding	2873316	AN3894.2	XP_661498.1	hypothetical protein	-4.55684	3.93038	5.17382	2.98578	5.17382	2.98578	38.2387	6.36188
gene2049	rna2082	protein_coding	2873311	AN3895.2	XP_661499.1	hypothetical protein	1.20244	3.07695	2.94684	3.21281	2.94684	3.21281	7.22433	7.52771
gene2051	rna2084	protein_coding	2873317	AN3897.2	XP_661501.1	hypothetical protein	1.03139	6.3134	6.29114	6.33574	6.29114	6.33574	81.7134	75.2762
gene2052	rna2085	protein_coding	2873315	AN3898.2	XP_661502.1	hypothetical protein	1.03083	2.5738	2.55199	2.59579	2.55199	2.59579	4.97146	4.91188
gene2053	rna2086	protein_coding	2873320	AN3899.2	XP_661503.1	hypothetical protein	1.86204	4.27882	3.85381	4.7507	3.85381	4.7507	15.0692	23.5094
gene2054	rna2087	protein_coding	2873322	AN3900.2	XP_661504.1	hypothetical protein	-1.16675	2.43446	2.54825	2.32575	2.54825	2.32575	4.94871	4.09172
gene2055	rna2088	protein_coding	2873321	AN3901.2	XP_661505.1	hypothetical protein	-1.1535	5.4846	5.58858	5.38255	5.58858	5.38255	50.5695	37.7306
gene2056	rna2089	protein_coding	2873324	AN3902.2	XP_661506.1	hypothetical protein	-1.60625	1.79291	2.16706	1.48336	2.16706	1.48336	3.35058	2.25428
gene2058	rna2091	protein_coding	2873326	AN3904.2	XP_661508.1	hypothetical protein	-1.89304	0.938831	1.50598	0.58527	1.50598	0.58527	1.4525	0.84856
gene2059	rna2092	protein_coding	2873327	AN3905.2	XP_661509.1	hypothetical protein	1.17585	5.01385	4.89836	5.13206	4.89836	5.13206	31.6653	31.3313
gene2060	rna2093	protein_coding	2873325	AN3906.2	XP_661510.1	hypothetical protein	-1.02412	6.54731	6.56453	6.53014	6.56453	6.53014	99.3074	86.2245
gene2061	rna2094	protein_coding	2873329	AN3907.2	XP_661511.1	hypothetical protein	1.35444	5.24073	5.02645	5.46415	5.02645	5.46415	34.5778	40.1008
gene2062	rna2095	protein_coding	2873328	AN3908.2	XP_661512.1	hypothetical protein	-5.61445	4.63711	6.04579	3.55665	6.04579	3.55665	69.5765	9.56536
gene2063	rna2096	protein_coding	2873330	AN3909.2	XP_661513.1	hypothetical protein	-1.10465	3.98708	4.05952	3.91594	4.05952	3.91594	17.6513	12.5668
gene2064	rna2097	protein_coding	2873335	AN3910.2	XP_661514.1	hypothetical protein	-1.84886	4.88401	5.34741	4.46077	5.34741	4.46077	42.8312	18.9227
gene2065	rna2098	protein_coding	2873336	AN3911.2	XP_661515.1	hypothetical protein	-3.46297	4.68392	5.66485	3.87284	5.66485	3.87284	53.7966	12.1985
gene2066	rna2099	protein_coding	2873333	AN3912.2	XP_661516.1	hypothetical protein	1.22083	4.3271	4.18556	4.47342	4.18556	4.47342	19.2939	19.1401
gene2067	rna2100	protein_coding	2873331	AN3913.2	XP_661517.1	hypothetical protein	1.52861	5.57535	5.27764	5.88986	5.27764	5.88986	40.922	54.2388
gene2068	rna2101	protein_coding	2873337	AN3914.2	XP_661518.1	hypothetical protein	-1.32629	4.07431	4.2831	3.87571	4.2831	3.87571	20.7088	12.2042
gene2070	rna2103	protein_coding	2873339	AN3916.2	XP_661520.1	hypothetical protein	1.54462	2.83972	2.54336	3.17061	2.54336	3.17061	4.92375	7.29182
gene2071	rna2104	protein_coding	2873340	AN3917.2	XP_661521.1	hypothetical protein	1.11788	1.89807	1.81939	1.98015	1.81939	1.98015	2.20531	3.17244
gene2072	rna2105	protein_coding	2873338	AN3918.2	XP_661522.1	hypothetical protein	1.14196	7.28792	7.19279	7.38431	7.19279	7.38431	152.623	158.738
gene2073	rna2106	protein_coding	2873334	AN3919.2	XP_661523.1	hypothetical protein	-1.2384	5.49428	5.65068	5.34221	5.65068	5.34221	53.1901	36.6889
gene2074	rna2107	protein_coding	2873341	AN3920.2	XP_661524.1	hypothetical protein	1.48002	6.69759	6.42075	6.98637	6.42075	6.98637	90.0126	119.42
gene2075	rna2108	protein_coding	2873342	AN3921.2	XP_661525.1	hypothetical protein	-1.75466	4.3637	4.78811	3.97691	4.78811	3.97691	29.4271	13.139
gene2076	rna2109	protein_coding	2873345	AN3922.2	XP_661526.1	hypothetical protein	-1.35309	7.97133	8.19244	7.75619	8.19244	7.75619	306.56	206.226
gene2077	rna2110	protein_coding	2873348	AN3923.2	XP_661527.1	hypothetical protein	-1.13412	5.90615	5.99763	5.81606	5.99763	5.81606	67.5342	51.3657
gene2078	rna2111	protein_coding	2873347	AN3924.2	XP_661528.1	hypothetical protein	-1.18098	2.36534	2.48838	2.24839	2.48838	2.24839	4.66238	3.89191
gene2079	rna2112	protein_coding	2873344	AN3925.2	XP_661529.1	hypothetical protein	3.73991	9.13742	8.23533	10.1383	8.23533	10.1383	316.398	918.753
gene2080	rna2113	protein_coding	2873346	AN3926.2	XP_661530.1	hypothetical protein	-1.62443	2.88632	3.25743	2.55749	3.25743	2.55749	9.47538	4.79182
gene2081	rna2114	protein_coding	2873350	AN3927.2	XP_661531.1	hypothetical protein	-1.02825	4.08464	4.10479	4.06459	4.10479	4.06459	18.2642	13.9648
gene2082	rna2115	protein_coding	2873351	AN3928.2	XP_661532.1	THI4_ASPOR Thiazole biosynthetic enzyme, mitochondrial precursor	-14.6929	10.0297	12.1539	8.2768	12.1539	8.2768	3758.72	294.905
gene2083	rna2116	protein_coding	2873352	AN3929.2	XP_661533.1	hypothetical protein	2.1426	2.82192	2.32528	3.42464	2.32528	3.42464	3.93465	8.65971
gene2084	rna2117	protein_coding	2873343	AN3930.2	XP_661534.1	hypothetical protein	-2.41693	4.03847	4.72492	3.45175	4.72492	3.45175	27.9698	8.83552
gene2085	rna2118	protein_coding	2873353	AN3931.2	XP_661535.1	hypothetical protein	5.99639	2.57485	1.58879	4.17289	1.58879	4.17289	1.62515	15.161
gene2086	rna2119	protein_coding	2873358	AN3932.2	XP_661536.1	hypothetical protein	-1.42082	7.39927	7.65697	7.15024	7.65697	7.15024	210.162	133.707
gene2087	rna2120	protein_coding	2873357	AN3933.2	XP_661537.1	hypothetical protein	-4.15672	4.12881	5.28252	3.22707	5.28252	3.22707	41.1388	7.61552
gene2088	rna2121	protein_coding	2873349	AN3934.2	XP_661538.1	hypothetical protein	-1.42415	3.91397	4.17732	3.66722	4.17732	3.66722	19.2005	10.3904
gene2089	rna2122	protein_coding	2873354	AN3935.2	XP_661539.1	hypothetical protein	-1.02264	7.47046	7.48662	7.45433	7.48662	7.45433	185.748	166.737
gene2090	rna2123	protein_coding	2873359	AN3936.2	XP_661540.1	hypothetical protein	-3.12745	1.96343	2.95123	1.30625	2.95123	1.30625	7.24343	1.91672
gene2091	rna2124	protein_coding	2873360	AN3937.2	XP_661541.1	hypothetical protein	-2.41486	2.47344	3.18986	1.91792	3.18986	1.91792	8.92599	3.0804
gene2092	rna2125	protein_coding	2873355	AN3938.2	XP_661542.1	hypothetical protein	-6.18243	3.77874	5.3148	2.68663	5.3148	2.68663	41.9427	5.19409
gene2093	rna2126	protein_coding	2873362	AN3939.2	XP_661543.1	hypothetical protein	1.38092	4.20449	3.97811	4.44374	3.97811	4.44374	16.5641	18.7022
gene2094	rna2127	protein_coding	2873363	AN3940.2	XP_661544.1	hypothetical protein	-1.19521	2.42656	2.5586	2.30134	2.5586	2.30134	4.99151	4.03584
gene2095	rna2128	protein_coding	2873361	AN3941.2	XP_661545.1	MPIP_EMENI M-phase inducer phosphatase	-2.44552	4.32664	5.01953	3.72939	5.01953	3.72939	34.4693	10.8637
gene2096	rna2129	protein_coding	2873356	AN3942.2	XP_661546.1	hypothetical protein	-2.29748	3.33199	3.98561	2.78556	3.98561	2.78556	16.6512	5.53194
gene2097	rna2130	protein_coding	2873367	AN3943.2	XP_661547.1	hypothetical protein	1.1496	5.9328	5.83308	6.03422	5.83308	6.03422	60.1799	60.1844
gene2098	rna2131	protein_coding	2873366	AN3944.2	XP_661548.1	hypothetical protein	-2.88576	4.19193	5.02554	3.49659	5.02554	3.49659	34.5627	9.14132
gene2099	rna2132	protein_coding	2873368	AN3945.2	XP_661549.1	hypothetical protein	-1.10571	4.12383	4.19695	4.05198	4.19695	4.05198	19.4332	13.8763
gene2100	rna2133	protein_coding	2873364	AN3946.2	XP_661550.1	hypothetical protein	-1.27061	4.16393	4.34027	3.99475	4.34027	3.99475	21.5207	13.3113
gene2101	rna2134	protein_coding	2873371	AN3947.2	XP_661551.1	hypothetical protein	1.95211	4.22434	3.76929	4.73433	3.76929	4.73433	14.1964	23.2724
gene2102	rna2135	protein_coding	2873372	AN3948.2	XP_661552.1	hypothetical protein	1.51641	5.85266	5.56003	6.16069	5.56003	6.16069	49.5912	66.3973
gene2106	rna2139	protein_coding	2873377	AN3952.2	XP_661556.1	hypothetical protein	5.21315	2.29619	1.39565	3.7778	1.39565	3.7778	1.24621	11.334
gene2107	rna2140	protein_coding	2873369	AN3953.2	XP_661557.1	hypothetical protein	-1.29739	4.21288	4.40487	4.02926	4.40487	4.02926	22.5459	13.6517
gene2108	rna2141	protein_coding	2873376	AN3954.2	XP_661558.1	hypothetical protein	-3.72699	9.35802	10.355	8.45701	10.355	8.45701	1612.27	328.635
gene2109	rna2142	protein_coding	2873379	AN3955.2	XP_661559.1	hypothetical protein	1.02756	6.14849	6.12891	6.16813	6.12891	6.16813	73.2758	66.8045
gene2110	rna2143	protein_coding	2873375	AN3956.2	XP_661560.1	hypothetical protein	-1.4401	3.45361	3.7267	3.20054	3.7267	3.20054	13.8128	7.4444
gene2111	rna2144	protein_coding	2873381	AN3957.2	XP_661561.1	hypothetical protein	1.79459	3.94222	3.5429	4.38656	3.5429	4.38656	11.9868	17.8282
gene2112	rna2145	protein_coding	2873374	AN3958.2	XP_661562.1	hypothetical protein	-1.67505	3.12968	3.52382	2.77962	3.52382	2.77962	11.7725	5.51884
gene2113	rna2146	protein_coding	2873378	AN3959.2	XP_661563.1	hypothetical protein	-1.27232	2.30792	2.48818	2.14072	2.48818	2.14072	4.66236	3.56967
gene2115	rna2148	protein_coding	2873382	AN3961.2	XP_661565.1	hypothetical protein	1.9461	2.48391	2.04963	3.01021	2.04963	3.01021	2.94313	6.4742
gene2117	rna2155	protein_coding	2873380	AN3963.2	XP_661567.1	hypothetical protein	2.98723	2.88975	2.20623	3.78504	2.20623	3.78504	3.47657	11.4043
gene2121	rna2159	protein_coding	2873390	AN3967.2	XP_661571.1	hypothetical protein	2.93797	1.19881	0.651409	2.20623	0.651409	2.20623	0.272488	3.75703
gene2122	rna2160	protein_coding	2873391	AN3968.2	XP_661572.1	hypothetical protein	3.65957	1.09364	0.503556	2.37523	0.503556	2.37523	0.168611	4.21349
gene2123	rna2161	protein_coding	2873386	AN3969.2	XP_661573.1	hypothetical protein	1.4761	3.52749	3.25776	3.81955	3.25776	3.81955	9.47672	11.7087
gene2124	rna2162	protein_coding	2873389	AN3970.2	XP_661574.1	hypothetical protein	-1.7924	6.22301	6.65818	5.81629	6.65818	5.81629	107.049	51.3703
gene2126	rna2164	protein_coding	2873393	AN3972.2	XP_661576.1	hypothetical protein	-1.04772	4.87377	4.90751	4.84026	4.90751	4.84026	31.8673	25.0151
gene2127	rna2165	protein_coding	2873394	AN3973.2	XP_661577.1	hypothetical protein	1.02945	5.42874	5.40785	5.44971	5.40785	5.44971	44.6262	39.661
gene2128	rna2166	protein_coding	2873396	AN3974.2	XP_661578.1	hypothetical protein	-1.5707	1.01846	1.39498	0.743569	1.39498	0.743569	1.24557	1.07362
gene2130	rna2168	protein_coding	2873397	AN3976.2	XP_661580.1	hypothetical protein	1.73908	5.23833	4.85435	5.65268	4.85435	5.65268	30.8302	45.5966
gene2132	rna2170	protein_coding	2873399	AN3978.2	XP_661582.1	hypothetical protein	-1.4796	0.576023	0.924214	0.35901	0.924214	0.35901	0.546231	0.52772
gene2133	rna2171	protein_coding	2873401	AN3979.2	XP_661583.1	hypothetical protein	-1.72245	5.43826	5.84462	5.06016	5.84462	5.06016	60.7098	29.4804
gene2136	rna2174	protein_coding	2873402	AN3982.2	XP_661586.1	hypothetical protein	1.33678	1.92802	1.72997	2.14874	1.72997	2.14874	1.94571	3.59472
gene2140	rna2178	protein_coding	2873410	AN3986.2	XP_661590.1	hypothetical protein	-1.76175	0.853537	1.35476	0.537751	1.35476	0.537751	1.17848	0.768172
gene2141	rna2179	protein_coding	2873409	AN3987.2	XP_661591.1	hypothetical protein	1.11955	6.46179	6.38085	6.54376	6.38085	6.54376	87.8612	87.2792
gene2146	rna2184	protein_coding	2873415	AN3992.2	XP_661596.1	hypothetical protein	-1.12698	0.566635	0.659391	0.486926	0.659391	0.486926	0.280738	0.694073
gene2151	rna2189	protein_coding	2873418	AN3997.2	XP_661601.1	hypothetical protein	-1.20786	1.65868	1.80049	1.52804	1.80049	1.52804	2.15426	2.33258
gene2152	rna2190	protein_coding	2873412	AN3998.2	XP_661602.1	hypothetical protein	1.57433	7.24372	6.92374	7.57848	6.92374	7.57848	126.467	182.366
gene2153	rna2191	protein_coding	2873425	AN3999.2	XP_661603.1	hypothetical protein	-1.00533	5.2046	5.20843	5.20077	5.20843	5.20077	39.1055	32.9334
gene2154	rna2192	protein_coding	2873424	AN4000.2	XP_661604.1	hypothetical protein	-1.58177	6.99209	7.33068	6.66914	7.33068	6.66914	167.964	93.9417
gene2155	rna2193	protein_coding	2873422	AN4001.2	XP_661605.1	hypothetical protein	1.35103	1.65396	1.45111	1.88517	1.45111	1.88517	1.33879	3.00611
gene2156	rna2194	protein_coding	2873421	AN4002.2	XP_661606.1	hypothetical protein	-1.40908	1.926	2.1892	1.69444	2.1892	1.69444	3.43443	2.66547
gene2157	rna2195	protein_coding	2873423	AN4003.2	XP_661607.1	hypothetical protein	-1.63834	1.3032	1.7071	0.994862	1.7071	0.994862	1.89358	1.45124
gene2161	rna2199	protein_coding	2873429	AN4007.2	XP_661611.1	hypothetical protein	1.45496	4.67959	4.41691	4.95789	4.41691	4.95789	22.6461	27.3528
gene2164	rna2202	protein_coding	2873420	AN4010.2	XP_661614.1	hypothetical protein	1.02139	2.08874	2.07353	2.10406	2.07353	2.10406	3.03134	3.46577
gene2165	rna2203	protein_coding	2873432	AN4011.2	XP_661615.1	hypothetical protein	-1.40116	2.15627	2.41327	1.92664	2.41327	1.92664	4.29291	3.09882
gene2167	rna2205	protein_coding	2873431	AN4013.2	XP_661617.1	hypothetical protein	1.50256	2.74455	2.46651	3.05393	2.46651	3.05393	4.56463	6.69497
gene2168	rna2206	protein_coding	2873436	AN4014.2	XP_661618.1	hypothetical protein	-1.08999	4.81446	4.87701	4.7527	4.87701	4.7527	31.2949	23.5522
gene2169	rna2207	protein_coding	2873437	AN4015.2	XP_661619.1	hypothetical protein	-5.09869	10.3555	11.597	9.24685	11.597	9.24685	3078.95	549.78
gene2170	rna2208	protein_coding	2873434	AN4016.2	XP_661620.1	hypothetical protein	-3.72159	9.77901	10.7728	8.87689	10.7728	8.87689	2106.72	436.367
gene2171	rna2209	protein_coding	2873440	AN4017.2	XP_661621.1	hypothetical protein	-1.42951	5.74211	6.00565	5.49013	6.00565	5.49013	67.9985	40.8976
gene2172	rna2210	protein_coding	2873438	AN4018.2	XP_661622.1	hypothetical protein	1.59706	5.46365	5.13637	5.81178	5.13637	5.81178	37.1309	51.2642
gene2173	rna2211	protein_coding	2873441	AN4019.2	XP_661623.1	hypothetical protein	1.13245	3.71835	3.62971	3.80915	3.62971	3.80915	12.8423	11.6072
gene2174	rna2212	protein_coding	2873443	AN4020.2	XP_661624.1	hypothetical protein	-3.54433	7.22849	8.19865	6.37313	8.19865	6.37313	308.783	76.8969
gene2175	rna2213	protein_coding	2873444	AN4021.2	XP_661625.1	hypothetical protein	-1.09827	5.39344	5.46148	5.32625	5.46148	5.32625	46.3295	36.2533
gene2176	rna2214	protein_coding	2873439	AN4022.2	XP_661626.1	hypothetical protein	3.44215	3.75179	2.96463	4.74794	2.96463	4.74794	7.35205	23.4435
gene2177	rna2215	protein_coding	2873445	AN4023.2	XP_661627.1	hypothetical protein	-1.97492	4.26086	4.77994	3.79815	4.77994	3.79815	29.2249	11.5053
gene2178	rna2216	protein_coding	2873442	AN4024.2	XP_661628.1	hypothetical protein	1.88517	4.12633	3.69425	4.60894	3.69425	4.60894	13.4593	21.3172
gene2179	rna2217	protein_coding	2873448	AN4025.2	XP_661629.1	hypothetical protein	-4.70017	5.26569	6.49909	4.26637	6.49909	4.26637	94.625	16.2402
gene2180	rna2218	protein_coding	2873447	AN4026.2	XP_661630.1	hypothetical protein	1.55596	6.59714	6.28594	6.92374	6.28594	6.92374	81.5514	114.641
gene2181	rna2219	protein_coding	2873452	AN4027.2	XP_661631.1	hypothetical protein	-3.18242	3.51866	4.45146	2.78133	4.45146	2.78133	23.1396	5.52529
gene2182	rna2220	protein_coding	2873446	AN4028.2	XP_661632.1	hypothetical protein	1.68157	5.1817	4.82034	5.57015	4.82034	5.57015	30.1542	43.2406
gene2184	rna2222	protein_coding	2873449	AN4030.2	XP_661634.1	hypothetical protein	1.30238	5.11432	4.9273	5.30845	4.9273	5.30845	32.3052	35.6903
gene2186	rna2224	protein_coding	2873454	AN4032.2	XP_661636.1	hypothetical protein	-1.09318	4.14863	4.21339	4.08486	4.21339	4.08486	19.6554	14.1645
gene2187	rna2225	protein_coding	2873456	AN4033.2	XP_661637.1	hypothetical protein	-1.4884	5.12228	5.41719	4.84343	5.41719	4.84343	44.8415	25.0894
gene2188	rna2226	protein_coding	2873455	AN4034.2	XP_661638.1	hypothetical protein	-2.23674	6.07484	6.68323	5.52183	6.68323	5.52183	109.032	41.8875
gene2189	rna2227	protein_coding	2873450	AN4035.2	XP_661639.1	AMDR_EMENI ACETAMIDASE REGULATORY PROTEIN	1.00868	4.14985	4.14362	4.1561	4.14362	4.1561	18.7957	14.9634
gene2190	rna2228	protein_coding	2873460	AN4036.2	XP_661640.1	hypothetical protein	-1.73783	3.95484	4.37352	3.57624	4.37352	3.57624	22.0518	9.71437
gene2191	rna2229	protein_coding	2873462	AN4037.2	XP_661641.1	hypothetical protein	-1.23556	4.38002	4.53525	4.23009	4.53525	4.23009	24.4822	15.8148
gene2192	rna2230	protein_coding	2873457	AN4038.2	XP_661642.1	hypothetical protein	-2.50694	5.7469	6.44797	5.12205	6.44797	5.12205	91.5993	31.0678
gene2193	rna2231	protein_coding	2873464	AN4039.2	XP_661643.1	hypothetical protein	-2.50803	5.65351	6.35556	5.02901	6.35556	5.02901	85.9422	28.9357
gene2195	rna2233	protein_coding	2873459	AN4041.2	XP_661645.1	hypothetical protein	6.44891	5.30501	4.12821	6.81727	4.12821	6.81727	18.6199	105.027
gene2196	rna2234	protein_coding	2873461	AN4042.2	XP_661646.1	hypothetical protein	-1.63369	7.90267	8.26467	7.55653	8.26467	7.55653	322.01	179.475
gene2197	rna2235	protein_coding	2873463	AN4043.2	XP_661647.1	hypothetical protein	-1.09137	6.15962	6.22301	6.09688	6.22301	6.09688	78.1117	63.3644
gene2198	rna2236	protein_coding	2873469	AN4044.2	XP_661648.1	hypothetical protein	1.13239	5.20445	5.11554	5.29491	5.11554	5.29491	36.7399	35.3157
gene2199	rna2237	protein_coding	2873466	AN4045.2	XP_661649.1	hypothetical protein	1.54241	4.00501	3.7046	4.32979	3.7046	4.32979	13.5979	17.0373
gene2200	rna2238	protein_coding	2873471	AN4046.2	XP_661650.1	hypothetical protein	-1.03862	4.7966	4.82401	4.76934	4.82401	4.76934	30.2278	23.8043
gene2201	rna2239	protein_coding	2873468	AN4047.2	XP_661651.1	hypothetical protein	2.22955	2.57692	2.06265	3.21941	2.06265	3.21941	2.98669	7.5705
gene2202	rna2240	protein_coding	2873467	AN4048.2	XP_661652.1	hypothetical protein	2.09077	3.82792	3.33269	4.39673	3.33269	4.39673	10.0977	17.9645
gene2203	rna2241	protein_coding	2873472	AN4049.2	XP_661653.1	hypothetical protein	1.87708	7.88456	7.44339	8.35188	7.44339	8.35188	180.764	310.44
gene2204	rna2242	protein_coding	2873473	AN4050.2	XP_661654.1	hypothetical protein	-1.02654	3.44245	3.4614	3.42361	3.4614	3.42361	11.2447	8.6549
gene2205	rna2243	protein_coding	2873474	AN4051.2	XP_661655.1	hypothetical protein	1.60498	9.8713	9.53592	10.2185	9.53592	10.2185	844.168	966.907
gene2206	rna2244	protein_coding	2873465	AN4052.2	XP_661656.1	hypothetical protein	1.8394	4.39401	3.97633	4.85557	3.97633	4.85557	16.5322	25.3204
gene2207	rna2245	protein_coding	2873470	AN4053.2	XP_661657.1	hypothetical protein	1.50996	4.65656	4.36878	4.9633	4.36878	4.9633	21.9725	27.4926
gene2208	rna2246	protein_coding	2873476	AN4054.2	XP_661658.1	hypothetical protein	2.13714	3.3499	2.84656	3.94224	2.84656	3.94224	6.62963	12.8473
gene2209	rna2247	protein_coding	2873478	AN4055.2	XP_661659.1	hypothetical protein	2.30999	4.56542	4.00125	5.20914	4.00125	5.20914	16.8173	33.093
gene2210	rna2248	protein_coding	2873475	AN4056.2	XP_661660.1	hypothetical protein	-1.27217	4.30063	4.47777	4.13048	4.47777	4.13048	23.5726	14.6334
gene2211	rna2249	protein_coding	2873479	AN4057.2	XP_661661.1	hypothetical protein	2.06075	7.19384	6.69114	7.73431	6.69114	7.73431	109.42	203.758
gene2212	rna2250	protein_coding	2873477	AN4058.2	XP_661662.1	hypothetical protein	-1.65377	4.35636	4.73433	4.00857	4.73433	4.00857	28.1901	13.4881
gene2214	rna2252	protein_coding	2873483	AN4060.2	XP_661664.1	RS19_EMENI 40S RIBOSOMAL PROTEIN S19 (S16)	-6.88292	8.60323	10.1066	7.32353	10.1066	7.32353	1343.77	151.368
gene2216	rna2254	protein_coding	2873481	AN4062.2	XP_661666.1	hypothetical protein	1.97098	5.78463	5.31585	6.29476	5.31585	6.29476	41.9724	73.364
gene2217	rna2255	protein_coding	2873485	AN4063.2	XP_661667.1	hypothetical protein	2.54372	4.85234	4.22538	5.57232	4.22538	5.57232	19.8699	43.2952
gene2218	rna2256	protein_coding	2873480	AN4064.2	XP_661668.1	ADT_NEUCR ADP,ATP CARRIER PROTEIN (ADP/ATP TRANSLOCASE) (ADENINE NUCLEOTIDE TRANSLOCATOR) (ANT)	-2.37655	11.9171	12.5579	11.309	12.5579	11.309	4851.01	2299.47
gene2219	rna2257	protein_coding	2873486	AN4065.2	XP_661669.1	hypothetical protein	-9.8991	2.91044	5.00107	1.69377	5.00107	1.69377	34.0438	2.66399
gene2220	rna2258	protein_coding	2873487	AN4066.2	XP_661670.1	hypothetical protein	1.80686	3.67204	3.27002	4.1235	3.27002	4.1235	9.5948	14.5207
gene2221	rna2259	protein_coding	2873488	AN4067.2	XP_661671.1	hypothetical protein	-2.52712	2.1587	2.92866	1.59117	2.92866	1.59117	7.12023	2.45594
gene2223	rna2261	protein_coding	2873490	AN4069.2	XP_661673.1	hypothetical protein	-1.69692	4.32798	4.72622	3.9633	4.72622	3.9633	27.9922	13.0169
gene2224	rna2262	protein_coding	2873491	AN4070.2	XP_661674.1	hypothetical protein	2.25427	5.05901	4.50655	5.67921	4.50655	5.67921	24.0631	46.6098
gene2225	rna2263	protein_coding	2873495	AN4071.2	XP_661675.1	hypothetical protein	-1.78348	4.93228	5.36725	4.53256	5.36725	4.53256	43.3845	20.0349
gene2226	rna2264	protein_coding	2873493	AN4072.2	XP_661676.1	hypothetical protein	1.22058	6.80053	6.65827	6.94583	6.65827	6.94583	107.061	116.443
gene2227	rna2265	protein_coding	2873492	AN4073.2	XP_661677.1	hypothetical protein	-4.59547	8.78612	9.95483	7.75462	9.95483	7.75462	1211.98	205.953
gene2228	rna2266	protein_coding	2873496	AN4074.2	XP_661678.1	hypothetical protein	1.42919	4.00509	3.75577	4.27097	3.75577	4.27097	14.0255	16.2917
gene2229	rna2267	protein_coding	2873500	AN4075.2	XP_661679.1	hypothetical protein	-1.61728	3.29963	3.66459	2.97101	3.66459	2.97101	13.1484	6.3278
gene2230	rna2268	protein_coding	2873494	AN4076.2	XP_661680.1	hypothetical protein	2.59491	4.09701	3.4665	4.84219	3.4665	4.84219	11.2818	25.0631
gene2231	rna2269	protein_coding	2873498	AN4077.2	XP_661681.1	hypothetical protein	1.53841	2.49693	2.20547	2.82691	2.20547	2.82691	3.47272	5.69692
gene2233	rna2271	protein_coding	2873501	AN4079.2	XP_661683.1	hypothetical protein	1.07318	4.17285	4.12222	4.2241	4.12222	4.2241	18.5468	15.7592
gene2234	rna2272	protein_coding	2873502	AN4080.2	XP_661684.1	hypothetical protein	-1.0714	6.66264	6.71257	6.61308	6.71257	6.61308	111.102	90.735
gene2235	rna2273	protein_coding	2873503	AN4081.2	XP_661685.1	hypothetical protein	1.83734	7.22605	6.80055	7.67817	6.80055	7.67817	117.709	194.822
gene2236	rna2274	protein_coding	2873505	AN4082.2	XP_661686.1	hypothetical protein	1.97858	4.05337	3.59091	4.57538	3.59091	4.57538	12.4319	20.7413
gene2237	rna2275	protein_coding	2873499	AN4083.2	XP_661687.1	hypothetical protein	2.17027	3.96318	3.44347	4.56134	3.44347	4.56134	11.0987	20.5224
gene2238	rna2276	protein_coding	2873507	AN4084.2	XP_661688.1	hypothetical protein	-2.11946	3.6105	4.19278	3.10908	4.19278	3.10908	19.3889	6.97385
gene2239	rna2277	protein_coding	2873504	AN4085.2	XP_661689.1	hypothetical protein	-1.37757	6.88388	7.11882	6.6567	7.11882	6.6567	145.711	93.2305
gene2240	rna2278	protein_coding	2873508	AN4086.2	XP_661690.1	hypothetical protein	-2.34288	6.88824	7.5297	6.30142	7.5297	6.30142	191.193	73.6049
gene2241	rna2279	protein_coding	2873506	AN4087.2	XP_661691.1	hypothetical protein	-4.7808	9.2268	10.4242	8.16695	10.4242	8.16695	1696.37	271.755
gene2242	rna2280	protein_coding	2873512	AN4088.2	XP_661692.1	hypothetical protein	2.17351	8.44965	7.90817	9.0282	7.90817	9.0282	248.576	475.732
gene2243	rna2281	protein_coding	2873514	AN4089.2	XP_661693.1	hypothetical protein	-1.3083	5.65811	5.85528	5.46759	5.85528	5.46759	61.2393	40.1952
gene2245	rna2283	protein_coding	2873509	AN4091.2	XP_661695.1	hypothetical protein	-1.27088	0.577863	0.776092	0.430266	0.776092	0.430266	0.387932	0.628297
gene2246	rna2284	protein_coding	2873517	AN4092.2	XP_661696.1	hypothetical protein	-2.18048	3.33864	3.94798	2.82334	3.94798	2.82334	16.1369	5.68027
gene2248	rna2287	protein_coding	2873510	AN4094.2	XP_661698.1	hypothetical protein	-2.08457	7.59492	8.14326	7.08351	8.14326	7.08351	299.6	128.149
gene2249	rna2288	protein_coding	2873516	AN4095.2	XP_661699.1	hypothetical protein	1.34774	6.55199	6.34026	6.7708	6.34026	6.7708	84.8233	101.444
gene2250	rna2290	protein_coding	2873513	AN4096.2	XP_661700.1	hypothetical protein	-1.7323	3.40382	3.82316	3.03047	3.82316	3.03047	14.713	6.5685
gene2251	rna2291	protein_coding	2873520	AN4097.2	XP_661701.1	hypothetical protein	-2.18003	1.28593	1.96561	0.841269	1.96561	0.841269	2.67701	1.20555
gene2252	rna2292	protein_coding	2873519	AN4098.2	XP_661702.1	hypothetical protein	1.56858	2.18855	1.88778	2.53724	1.88778	2.53724	2.41189	4.71319
gene2253	rna2293	protein_coding	2873523	AN4099.2	XP_661703.1	hypothetical protein	1.61747	3.75546	3.42458	4.11831	3.42458	4.11831	10.9355	14.4842
gene2254	rna2294	protein_coding	2873522	AN4100.2	XP_661704.1	hypothetical protein	2.16125	3.66277	3.14879	4.26066	3.14879	4.26066	8.63467	16.1713
gene2256	rna2296	protein_coding	2873521	AN4102.2	XP_661706.1	hypothetical protein	-8.57233	3.68767	5.54996	2.45027	5.54996	2.45027	49.2319	4.43874
gene2259	rna2299	protein_coding	2873525	AN4105.2	XP_661709.1	hypothetical protein	4.48736	2.36821	1.52113	3.687	1.52113	3.687	1.48767	10.5333
gene2265	rna2305	protein_coding	2873535	AN4111.2	XP_661715.1	hypothetical protein	1.35037	0.678206	0.4953	0.928657	0.4953	0.928657	0.166494	1.33726
gene2266	rna2306	protein_coding	2873537	AN4112.2	XP_661716.1	hypothetical protein	1.34458	5.19378	4.98459	5.41175	4.98459	5.41175	33.6972	38.6783
gene2267	rna2307	protein_coding	2873538	AN4113.2	XP_661717.1	hypothetical protein	1.83931	8.49363	8.06542	8.94458	8.06542	8.94458	281.855	450.888
gene2271	rna2313	protein_coding	2873542	AN4117.2	XP_661721.1	hypothetical protein	1.06747	3.23819	3.19143	3.28562	3.19143	3.28562	8.94131	7.84827
gene2272	rna2314	protein_coding	2873532	AN4118.2	XP_661722.1	hypothetical protein	3.89717	4.15999	3.29293	5.25536	3.29293	5.25536	9.79323	34.3883
gene2273	rna2315	protein_coding	2873534	AN4119.2	XP_661723.1	hypothetical protein	4.16535	9.198	8.22619	10.2846	8.22619	10.2846	315.521	1015.46
gene2274	rna2316	protein_coding	2873541	AN4120.2	XP_661724.1	hypothetical protein	3.70699	6.50855	5.63169	7.52194	5.63169	7.52194	52.4052	175.413
gene2280	rna2322	protein_coding	2873546	AN4126.2	XP_661730.1	hypothetical protein	3.06171	3.96414	3.23832	4.85265	3.23832	4.85265	9.27822	25.2621
gene2281	rna2323	protein_coding	2873545	AN4127.2	XP_661731.1	hypothetical protein	5.62003	10.2583	9.08836	11.5789	9.08836	11.5789	595.861	3069.69
gene2282	rna2324	protein_coding	2873553	AN4128.2	XP_661732.1	hypothetical protein	9.98503	5.57217	4.15426	7.47403	4.15426	7.47403	18.8734	169.535
gene2285	rna2327	protein_coding	2873552	AN4131.2	XP_661735.1	hypothetical protein	4.45304	2.9281	2.04263	4.19742	2.04263	4.19742	2.92205	15.4664
gene2287	rna2330	protein_coding	2873554	AN4133.2	XP_661737.1	hypothetical protein	3.40482	2.14696	1.43796	3.20554	1.43796	3.20554	1.31066	7.4755
gene2288	rna2331	protein_coding	2873550	AN4134.2	XP_661738.1	hypothetical protein	-2.55597	4.00905	4.74273	3.38886	4.74273	3.38886	28.3882	8.44675
gene2289	rna2332	protein_coding	2873558	AN4135.2	XP_661739.1	hypothetical protein	1.58577	9.62529	9.29844	9.96363	9.29844	9.96363	690.084	811.98
gene2290	rna2333	protein_coding	2873556	AN4136.2	XP_661740.1	hypothetical protein	-1.27781	2.6989	2.88152	2.52785	2.88152	2.52785	6.86966	4.66842
gene2299	rna2342	protein_coding	2873568	AN4145.2	XP_661749.1	hypothetical protein	-1.14627	4.49956	4.59911	4.40217	4.59911	4.40217	25.4841	18.0154
gene2300	rna2343	protein_coding	2873559	AN4146.2	XP_661750.1	hypothetical protein	2.96684	6.2728	5.5372	7.10612	5.5372	7.10612	48.787	129.787
gene2301	rna2344	protein_coding	2873566	AN4147.2	XP_661751.1	hypothetical protein	1.33979	3.44735	3.2428	3.66481	3.2428	3.66481	9.33059	10.369
gene2302	rna2345	protein_coding	2873567	AN4148.2	XP_661752.1	hypothetical protein	-26.2079	5.13683	8.0073	3.29537	8.0073	3.29537	268.733	7.90449
gene2303	rna2346	protein_coding	2873571	AN4149.2	XP_661753.1	hypothetical protein	-2.84843	2.1619	3.04506	1.53489	3.04506	1.53489	7.8924	2.35702
gene2304	rna2347	protein_coding	2873570	AN4150.2	XP_661754.1	hypothetical protein	-7.11504	2.97159	4.70691	1.87604	4.70691	1.87604	27.6206	2.98549
gene2305	rna2348	protein_coding	2873572	AN4151.2	XP_661755.1	hypothetical protein	-1.64551	1.59125	1.99057	1.27204	1.99057	1.27204	2.74785	1.88153
gene2307	rna2350	protein_coding	2873574	AN4153.2	XP_661757.1	hypothetical protein	5.10546	0.938719	0.328711	2.68075	0.328711	2.68075	0.065139	5.18238
rna2308	rna2308	tRNA	.	.	.	tRNA-Pro	4.48784	2.31462	1.47245	3.63847	1.47245	3.63847	1.3723	10.143
gene2308	rna2351	protein_coding	2873573	AN4154.2	XP_661758.1	hypothetical protein	2.91169	4.37677	3.67322	5.21507	3.67322	5.21507	13.2602	33.2225
gene2313	rna2356	protein_coding	2873585	AN4159.2	XP_661763.1	hypothetical protein	1.72508	11.0086	10.6223	11.409	10.6223	11.409	1909.21	2583.11
gene2314	rna2357	protein_coding	2873578	AN4160.2	XP_661764.1	hypothetical protein	1.56891	4.26187	3.94935	4.59911	3.94935	4.59911	16.1537	21.1797
gene2315	rna2358	protein_coding	2873582	AN4161.2	XP_661765.1	hypothetical protein	2.7081	4.23742	3.57928	5.01656	3.57928	5.01656	12.2993	28.5784
gene2316	rna2359	protein_coding	2873583	AN4162.2	XP_661766.1	hypothetical protein	-1.01801	5.25665	5.26953	5.24379	5.26953	5.24379	40.6454	34.0076
gene2317	rna2360	protein_coding	2873584	AN4163.2	XP_661767.1	GBLP_NEUCR Guanine nucleotide-binding protein beta subunit-like protein (Cross-pathway control WD-repeat protein cpc-2)	-5.17474	8.81334	10.0785	7.707	10.0785	7.707	1323.45	200.165
gene2318	rna2361	protein_coding	2873580	AN4164.2	XP_661768.1	hypothetical protein	-1.3138	6.35901	6.55893	6.16519	6.55893	6.16519	98.759	66.6025
gene2319	rna2362	protein_coding	2873588	AN4165.2	XP_661769.1	hypothetical protein	-2.13185	6.5738	7.14249	6.05039	7.14249	6.05039	147.884	61.0196
gene2320	rna2363	protein_coding	2873591	AN4166.2	XP_661770.1	CREC_EMENI Catabolite repression protein creC	1.0687	4.61265	4.56497	4.66083	4.56497	4.66083	24.973	22.1023
gene2321	rna2364	protein_coding	2873586	AN4167.2	XP_661771.1	hypothetical protein	-1.69207	4.87782	5.27194	4.51315	5.27194	4.51315	40.708	19.715
gene2322	rna2365	protein_coding	2873589	AN4168.2	XP_661772.1	hypothetical protein	1.04293	5.62014	5.5899	5.65055	5.5899	5.65055	50.6339	45.567
gene2323	rna2366	protein_coding	2873590	AN4169.2	XP_661773.1	hypothetical protein	1.48251	5.37823	5.10171	5.66974	5.10171	5.66974	36.418	46.2154
gene2324	rna2367	protein_coding	2873587	AN4170.2	XP_661774.1	hypothetical protein	1.13915	8.1408	8.04736	8.23533	8.04736	8.23533	276.589	285.125
gene2325	rna2368	protein_coding	2873593	AN4171.2	XP_661775.1	hypothetical protein	1.03643	6.18702	6.16127	6.21289	6.16127	6.21289	74.9457	69.118
gene2326	rna2369	protein_coding	2873596	AN4172.2	XP_661776.1	hypothetical protein	1.46521	3.83516	3.56949	4.1206	3.56949	4.1206	12.2194	14.5047
gene2327	rna2370	protein_coding	2873594	AN4173.2	XP_661777.1	hypothetical protein	2.80785	1.5397	0.965615	2.45508	0.965615	2.45508	0.581737	4.46101
gene2328	rna2371	protein_coding	2873597	AN4174.2	XP_661778.1	hypothetical protein	-1.37241	5.98429	6.217	5.76029	6.217	5.76029	77.6554	49.8348
gene2329	rna2372	protein_coding	2873599	AN4175.2	XP_661779.1	hypothetical protein	1.3266	3.80938	3.61097	4.0187	3.61097	4.0187	12.6256	13.577
gene2330	rna2373	protein_coding	2873598	AN4176.2	XP_661780.1	hypothetical protein	1.03899	0.907382	0.880212	0.93539	0.880212	0.93539	0.494095	1.34666
gene2331	rna2374	protein_coding	2873600	AN4177.2	XP_661781.1	hypothetical protein	2.2502	1.76489	1.2743	2.44435	1.2743	2.44435	1.02927	4.42541
gene2332	rna2375	protein_coding	2873595	AN4178.2	XP_661782.1	hypothetical protein	-10.4582	4.63891	6.63157	3.24501	6.63157	3.24501	104.637	7.69203
gene2333	rna2376	protein_coding	2873601	AN4179.2	XP_661783.1	hypothetical protein	1.1606	4.36479	4.25868	4.47355	4.25868	4.47355	20.3671	19.1416
gene2334	rna2377	protein_coding	2873603	AN4180.2	XP_661784.1	hypothetical protein	1.73156	3.08795	2.71721	3.50928	2.71721	3.50928	5.8642	9.23358
gene2335	rna2378	protein_coding	2873592	AN4181.2	XP_661785.1	hypothetical protein	-1.50686	2.1341	2.45027	1.85872	2.45027	1.85872	4.49175	2.95616
gene2336	rna2379	protein_coding	2873604	AN4182.2	XP_661786.1	CDC2_EMENI Cell division control protein 2 (Cyclin-dependent protein kinase)	-2.67147	5.43472	6.18957	4.77193	6.18957	4.77193	76.4957	23.8605
gene2337	rna2380	protein_coding	2873605	AN4183.2	XP_661787.1	hypothetical protein	1.08315	3.89956	3.84237	3.95761	3.84237	3.95761	14.919	12.9935
gene2338	rna2381	protein_coding	2873606	AN4184.2	XP_661788.1	hypothetical protein	-1.01316	2.05204	2.06149	2.04263	2.06149	2.04263	2.98054	3.32785
gene2339	rna2382	protein_coding	2873602	AN4185.2	XP_661789.1	hypothetical protein	1.54502	2.84457	2.54802	3.17564	2.54802	3.17564	4.94737	7.30787
gene2340	rna2383	protein_coding	2873607	AN4186.2	XP_661790.1	hypothetical protein	1.75971	2.59554	2.21969	3.03503	2.21969	3.03503	3.51477	6.59586
gene2341	rna2384	protein_coding	2873610	AN4187.2	XP_661791.1	hypothetical protein	1.72615	6.80426	6.42187	7.20942	6.42187	7.20942	90.0986	139.936
gene2342	rna2385	protein_coding	2873611	AN4188.2	XP_661792.1	hypothetical protein	1.90269	4.6059	4.1652	5.09324	4.1652	5.09324	18.9985	30.2771
gene2343	rna2386	protein_coding	2873614	AN4189.2	XP_661793.1	hypothetical protein	1.25448	5.6316	5.47043	5.79752	5.47043	5.79752	46.559	50.848
gene2344	rna2387	protein_coding	2873609	AN4190.2	XP_661794.1	hypothetical protein	-1.03333	6.426	6.4497	6.4024	6.4497	6.4024	91.618	78.7628
gene2346	rna2389	protein_coding	2873612	AN4192.2	XP_661796.1	hypothetical protein	-2.36791	5.99627	6.65023	5.40662	6.65023	5.40662	106.454	38.4669
gene2347	rna2390	protein_coding	2873616	AN4193.2	XP_661797.1	hypothetical protein	-2.07227	3.62713	4.19062	3.13941	4.19062	3.13941	19.3611	7.13041
gene2348	rna2391	protein_coding	2873615	AN4194.2	XP_661798.1	hypothetical protein	1.72958	4.76495	4.3861	5.17652	4.3861	5.17652	22.2327	32.2677
gene2350	rna2393	protein_coding	2873621	AN4196.2	XP_661800.1	hypothetical protein	2.12668	3.22602	2.72732	3.81592	2.72732	3.81592	5.91825	11.673
gene2351	rna2394	protein_coding	2873617	AN4197.2	XP_661801.1	hypothetical protein	-1.53699	3.73593	4.05883	3.43872	4.05883	3.43872	17.6338	8.74043
gene2353	rna2396	protein_coding	2873622	AN4199.2	XP_661803.1	hypothetical protein	-1.47319	2.15331	2.45084	1.8919	2.45084	1.8919	4.49542	3.03191
gene2354	rna2397	protein_coding	2873613	AN4200.2	XP_661804.1	hypothetical protein	1.95999	5.45938	4.99549	5.96634	4.99549	5.96634	33.9168	57.2931
gene2356	rna2399	protein_coding	2873625	AN4202.2	XP_661806.1	RL16_NEUCR 60S ribosomal protein L16	-4.97281	8.85497	10.0873	7.77321	10.0873	7.77321	1330.8	209.237
gene2357	rna2400	protein_coding	2873626	AN4203.2	XP_661807.1	hypothetical protein	1.54348	2.1149	1.82486	2.45104	1.82486	2.45104	2.21774	4.44025
gene2358	rna2401	protein_coding	2873620	AN4204.2	XP_661808.1	hypothetical protein	2.1102	2.6247	2.14072	3.21809	2.14072	3.21809	3.25555	7.56198
gene2360	rna2403	protein_coding	2873627	AN4206.2	XP_661810.1	hypothetical protein	2.10251	8.3326	7.81377	8.88588	7.81377	8.88588	233.262	438.696
gene2361	rna2404	protein_coding	2873629	AN4207.2	XP_661811.1	hypothetical protein	-1.11249	5.83252	5.90992	5.75613	5.90992	5.75613	63.6441	49.6504
gene2362	rna2405	protein_coding	2873630	AN4208.2	XP_661812.1	hypothetical protein	1.85122	5.7317	5.30466	6.19313	5.30466	6.19313	41.7141	67.9253
gene2363	rna2406	protein_coding	2873631	AN4209.2	XP_661813.1	hypothetical protein	1.91111	6.27529	5.82546	6.75987	5.82546	6.75987	59.9934	100.305
gene2364	rna2407	protein_coding	2873628	AN4210.2	XP_661814.1	hypothetical protein	1.50756	5.36487	5.07693	5.66914	5.07693	5.66914	35.8187	46.1865
gene2365	rna2408	protein_coding	2873633	AN4211.2	XP_661815.1	hypothetical protein	1.34532	5.88424	5.67416	6.1021	5.67416	6.1021	54.0018	63.5705
gene2366	rna2409	protein_coding	2873635	AN4212.2	XP_661816.1	hypothetical protein	4.0114	3.23161	2.38135	4.38545	2.38135	4.38545	4.17957	17.8062
gene2368	rna2411	protein_coding	2873636	AN4214.2	XP_661818.1	hypothetical protein	-1.49209	4.84209	5.13935	4.56202	5.13935	4.56202	37.2305	20.5393
gene2369	rna2412	protein_coding	2873638	AN4215.2	XP_661819.1	hypothetical protein	1.54233	8.47044	8.16365	8.78876	8.16365	8.78876	301.443	411.951
gene2370	rna2413	protein_coding	2873637	AN4216.2	XP_661820.1	hypothetical protein	1.01552	7.53304	7.52194	7.54416	7.52194	7.54416	190.483	178.315
gene2371	rna2414	protein_coding	2873632	AN4217.2	XP_661821.1	hypothetical protein	1.14825	3.76577	3.66737	3.86681	3.66737	3.86681	13.1694	12.1335
gene2372	rna2415	protein_coding	2873639	AN4218.2	XP_661822.1	EF1A_ASPOR Elongation factor 1-alpha (EF-1-alpha)	-3.86707	11.3201	12.3377	10.3865	12.3377	10.3865	3947.65	1094.63
gene2373	rna2416	protein_coding	2873641	AN4219.2	XP_661823.1	hypothetical protein	-1.05513	5.72858	5.76742	5.69	5.76742	5.69	57.1357	47.0512
gene2374	rna2417	protein_coding	2873640	AN4220.2	XP_661824.1	hypothetical protein	-1.37162	6.72487	6.95667	6.50079	6.95667	6.50079	129.124	84.5596
gene2375	rna2418	protein_coding	2873644	AN4221.2	XP_661825.1	hypothetical protein	-1.70124	5.5174	5.91399	5.14741	5.91399	5.14741	63.8533	31.703
gene2376	rna2419	protein_coding	2873643	AN4222.2	XP_661826.1	hypothetical protein	-6.40398	9.73163	11.1629	8.4839	11.1629	8.4839	2611.82	336.174
gene2377	rna2420	protein_coding	2873642	AN4223.2	XP_661827.1	hypothetical protein	-2.81938	4.47644	5.28614	3.79077	5.28614	3.79077	41.2556	11.4537
gene2378	rna2421	protein_coding	2873649	AN4224.2	XP_661828.1	hypothetical protein	-1.23516	6.57473	6.72885	6.42415	6.72885	6.42415	112.369	79.7666
gene2379	rna2422	protein_coding	2873647	AN4225.2	XP_661829.1	hypothetical protein	-1.2817	5.98461	6.16632	5.80825	6.16632	5.80825	75.227	51.1081
gene2380	rna2423	protein_coding	2873650	AN4226.2	XP_661830.1	hypothetical protein	-3.83506	4.24743	5.32633	3.38708	5.32633	3.38708	42.2089	8.43896
gene2381	rna2424	protein_coding	2873648	AN4227.2	XP_661831.1	hypothetical protein	1.10242	2.99443	2.92492	3.06559	2.92492	3.06559	7.10399	6.75143
gene2382	rna2425	protein_coding	2873646	AN4228.2	XP_661832.1	hypothetical protein	-1.81222	1.07251	1.58396	0.7262	1.58396	0.7262	1.61241	1.02991
gene2383	rna2426	protein_coding	2873651	AN4229.2	XP_661833.1	hypothetical protein	1.11626	3.90068	3.82215	3.98082	3.82215	3.98082	14.6987	13.1617
gene2384	rna2427	protein_coding	2873645	AN4230.2	XP_661834.1	hypothetical protein	-3.54529	2.78004	3.83905	2.01315	3.83905	2.01315	14.8797	3.26436
gene2385	rna2428	protein_coding	2873655	AN4231.2	XP_661835.1	hypothetical protein	-1.82256	4.62582	5.07902	4.21305	5.07902	4.21305	35.8761	15.6576
gene2386	rna2429	protein_coding	2873653	AN4232.2	XP_661836.1	hypothetical protein	-4.48006	4.3181	5.53329	3.36977	5.53329	3.36977	48.6035	8.32306
gene2387	rna2430	protein_coding	2873652	AN4233.2	XP_661837.1	hypothetical protein	-6.81932	3.88496	5.50921	2.73958	5.50921	2.73958	47.9395	5.38338
gene2388	rna2431	protein_coding	2873657	AN4234.2	XP_661838.1	hypothetical protein	-3.65918	5.93124	6.94036	5.06884	6.94036	5.06884	127.75	29.7148
gene2389	rna2432	protein_coding	2873656	AN4235.2	XP_661839.1	hypothetical protein	-1.77939	4.68864	5.12272	4.29134	5.12272	4.29134	36.8223	16.5429
gene2390	rna2433	protein_coding	2873654	AN4236.2	XP_661840.1	hypothetical protein	-1.26367	7.02123	7.19207	6.85445	7.19207	6.85445	152.48	108.525
gene2391	rna2434	protein_coding	2873660	AN4237.2	XP_661841.1	hypothetical protein	3.35747	5.03964	4.24113	5.9885	4.24113	5.9885	20.0689	58.1123
gene2392	rna2435	protein_coding	2873661	AN4238.2	XP_661842.1	hypothetical protein	1.01109	6.77961	6.77166	6.78757	6.77166	6.78757	115.428	102.824
gene2393	rna2436	protein_coding	2873659	AN4239.2	XP_661843.1	hypothetical protein	-2.03164	5.30223	5.83815	4.81551	5.83815	4.81551	60.339	24.5463
gene2394	rna2437	protein_coding	2873662	AN4240.2	XP_661844.1	hypothetical protein	-1.27055	5.51424	5.68967	5.34421	5.68967	5.34421	54.4512	36.7454
gene2395	rna2438	protein_coding	2873664	AN4241.2	XP_661845.1	hypothetical protein	-1.36451	3.58837	3.81955	3.37117	3.81955	3.37117	14.6855	8.33865
gene2397	rna2440	protein_coding	2873663	AN4243.2	XP_661847.1	hypothetical protein	-2.04863	1.12781	1.75814	0.723474	1.75814	0.723474	2.02582	1.02905
gene2398	rna2441	protein_coding	2873667	AN4244.2	XP_661848.1	hypothetical protein	-1.97456	4.45232	4.97005	3.98852	4.97005	3.98852	33.3216	13.2532
gene2399	rna2442	protein_coding	2873658	AN4245.2	XP_661849.1	hypothetical protein	-1.57708	2.86331	3.21074	2.55348	3.21074	2.55348	9.07032	4.76579
gene2400	rna2443	protein_coding	2873669	AN4246.2	XP_661850.1	hypothetical protein	1.03684	1.48224	1.45638	1.50857	1.45638	1.50857	1.35153	2.29074
gene2401	rna2444	protein_coding	2873670	AN4247.2	XP_661851.1	hypothetical protein	-1.06867	5.29854	5.34666	5.25085	5.34666	5.25085	42.7876	34.2614
gene2402	rna2445	protein_coding	2873668	AN4248.2	XP_661852.1	hypothetical protein	-1.87993	3.45898	3.94416	3.03348	3.94416	3.03348	16.0769	6.58362
gene2403	rna2446	protein_coding	2873672	AN4249.2	XP_661853.1	hypothetical protein	1.13868	5.40759	5.31473	5.50208	5.31473	5.50208	41.942	41.1659
gene2404	rna2447	protein_coding	2873666	AN4250.2	XP_661854.1	hypothetical protein	-3.25064	5.34708	6.26464	4.56391	6.26464	4.56391	80.6381	20.5566
gene2405	rna2448	protein_coding	2873673	AN4251.2	XP_661855.1	hypothetical protein	-2.53528	6.34585	7.0523	5.71016	7.0523	5.71016	138.232	47.9062
gene2406	rna2449	protein_coding	2873671	AN4252.2	XP_661856.1	hypothetical protein	1.09606	10.462	10.3961	10.5284	10.3961	10.5284	1654.47	1227.04
gene2407	rna2450	protein_coding	2873676	AN4253.2	XP_661857.1	hypothetical protein	-1.06174	6.67003	6.71338	6.62696	6.71338	6.62696	111.112	91.8828
gene2408	rna2451	protein_coding	2873677	AN4254.2	XP_661858.1	hypothetical protein	1.04935	2.88831	2.85378	2.92327	2.85378	2.92327	6.67493	6.11248
gene2409	rna2452	protein_coding	2873680	AN4255.2	XP_661859.1	hypothetical protein	1.38221	5.15902	4.93082	5.3978	4.93082	5.3978	32.4064	38.1724
gene2411	rna2454	protein_coding	2873674	AN4257.2	XP_661861.1	hypothetical protein	1.35179	4.61736	4.40504	4.83991	4.40504	4.83991	22.5476	25.0052
gene2412	rna2455	protein_coding	2873681	AN4258.2	XP_661862.1	hypothetical protein	-1.42296	6.3558	6.61534	6.10645	6.61534	6.10645	103.59	63.7139
gene2413	rna2456	protein_coding	2873678	AN4259.2	XP_661863.1	hypothetical protein	-1.90138	5.0751	5.55974	4.6327	5.55974	4.6327	49.5749	21.7307
gene2414	rna2457	protein_coding	2873682	AN4260.2	XP_661864.1	hypothetical protein	-1.55542	7.67105	7.99631	7.35901	7.99631	7.35901	266.174	155.862
gene2415	rna2458	protein_coding	2873679	AN4261.2	XP_661865.1	hypothetical protein	-1.52808	3.42762	3.74711	3.13538	3.74711	3.13538	13.9412	7.10951
gene2416	rna2459	protein_coding	2873685	AN4262.2	XP_661866.1	hypothetical protein	1.06818	7.14069	7.09327	7.18843	7.09327	7.18843	142.714	138.178
gene2417	rna2460	protein_coding	2873684	AN4263.2	XP_661867.1	hypothetical protein	1.29966	5.15964	4.97403	5.35217	4.97403	5.35217	33.4596	36.9654
gene2418	rna2461	protein_coding	2873686	AN4264.2	XP_661868.1	hypothetical protein	2.29094	4.85099	4.28973	5.48567	4.28973	5.48567	20.8378	40.7959
gene2419	rna2462	protein_coding	2873687	AN4265.2	XP_661869.1	hypothetical protein	-1.44852	4.95023	5.22473	4.69015	5.22473	4.69015	39.5465	22.556
gene2420	rna2463	protein_coding	2873683	AN4266.2	XP_661870.1	hypothetical protein	1.01447	4.45225	4.4419	4.46262	4.4419	4.46262	22.9986	18.9437
gene2421	rna2464	protein_coding	2873691	AN4267.2	XP_661871.1	hypothetical protein	1.95617	6.44466	5.97879	6.94682	5.97879	6.94682	66.61	116.536
gene2422	rna2465	protein_coding	2873688	AN4268.2	XP_661872.1	hypothetical protein	1.14025	4.12962	4.03603	4.22538	4.03603	4.22538	17.2602	15.7653
gene2423	rna2466	protein_coding	2873690	AN4269.2	XP_661873.1	hypothetical protein	-2.11665	6.246	6.81026	5.72848	6.81026	5.72848	118.341	48.6032
gene2424	rna2467	protein_coding	2873692	AN4270.2	XP_661874.1	hypothetical protein	1.12431	5.65198	5.56809	5.73714	5.56809	5.73714	50.0062	48.9344
gene2425	rna2468	protein_coding	2873693	AN4271.2	XP_661875.1	hypothetical protein	1.12288	4.64932	4.56647	4.73367	4.56647	4.73367	25.0071	23.2683
gene2426	rna2469	protein_coding	2873689	AN4272.2	XP_661876.1	hypothetical protein	1.33109	4.14419	3.94302	4.35562	3.94302	4.35562	16.0753	17.3944
gene2427	rna2470	protein_coding	2873695	AN4273.2	XP_661877.1	hypothetical protein	-1.38157	6.84731	7.08444	6.61812	7.08444	6.61812	141.496	91.1393
gene2428	rna2471	protein_coding	2873694	AN4274.2	XP_661878.1	hypothetical protein	1.13864	5.70306	5.61018	5.79749	5.61018	5.79749	51.4841	50.8479
gene2430	rna2473	protein_coding	2873696	AN4276.2	XP_661880.1	hypothetical protein	2.18646	5.2828	4.74855	5.87715	4.74855	5.87715	28.5526	53.6442
gene2431	rna2474	protein_coding	2873699	AN4277.2	XP_661881.1	hypothetical protein	9.23025	4.32426	3.00869	6.21506	3.00869	6.21506	7.66917	69.2707
gene2432	rna2475	protein_coding	2873697	AN4278.2	XP_661882.1	hypothetical protein	1.34196	5.52206	5.31396	5.73831	5.31396	5.73831	41.9397	48.9543
gene2433	rna2476	protein_coding	2873701	AN4279.2	XP_661883.1	hypothetical protein	-1.48147	5.10852	5.39989	4.83286	5.39989	4.83286	44.462	24.8613
gene2434	rna2477	protein_coding	2873703	AN4280.2	XP_661884.1	hypothetical protein	2.80414	6.29688	5.59688	7.08444	5.59688	7.08444	50.9512	128.256
gene2435	rna2478	protein_coding	2873700	AN4281.2	XP_661885.1	YPT1_NEUCR GTP-binding protein ypt1	-1.17907	8.64392	8.76357	8.52592	8.76357	8.52592	464.546	346.168
gene2436	rna2479	protein_coding	2873704	AN4282.2	XP_661886.1	hypothetical protein	-2.19034	6.81911	7.4081	6.27695	7.4081	6.27695	176.866	72.1794
gene2437	rna2480	protein_coding	2873708	AN4283.2	XP_661887.1	hypothetical protein	-1.03018	4.78861	4.81011	4.76721	4.81011	4.76721	29.9245	23.7717
gene2438	rna2481	protein_coding	2873705	AN4284.2	XP_661888.1	hypothetical protein	-2.09281	3.42625	4.00014	2.9347	4.00014	2.9347	16.8088	6.1779
gene2439	rna2482	protein_coding	2873706	AN4285.2	XP_661889.1	hypothetical protein	2.23379	2.93258	2.40958	3.56908	2.40958	3.56908	4.27965	9.66044
gene2440	rna2483	protein_coding	2873710	AN4286.2	XP_661890.1	hypothetical protein	2.48509	3.71968	3.12055	4.43384	3.12055	4.43384	8.42948	18.5503
gene2441	rna2484	protein_coding	2873702	AN4287.2	XP_661891.1	hypothetical protein	1.28131	5.63572	5.45975	5.81737	5.45975	5.81737	46.2194	51.3903
gene2442	rna2485	protein_coding	2873707	AN4288.2	XP_661892.1	hypothetical protein	-1.12989	6.60308	6.69176	6.51558	6.69176	6.51558	109.462	85.4896
gene2443	rna2486	protein_coding	2873709	AN4289.2	XP_661893.1	hypothetical protein	-1.70521	1.34131	1.78044	1.01049	1.78044	1.01049	2.0967	1.47484
gene2445	rna2488	protein_coding	2868459	AN8580.2	XP_681849.1	hypothetical protein	3.13546	6.34304	5.57204	7.22072	5.57204	7.22072	50.0978	141.052
gene2453	rna2496	protein_coding	2868342	AN8588.2	XP_681857.1	hypothetical protein	5.04554	3.18082	2.22081	4.55582	2.22081	4.55582	3.51807	20.4083
gene2455	rna2498	protein_coding	2868351	AN8590.2	XP_681859.1	hypothetical protein	1.59982	5.00609	4.67859	5.3565	4.67859	5.3565	27.0671	37.0648
gene2456	rna2499	protein_coding	2868477	AN8591.2	XP_681860.1	hypothetical protein	4.6409	6.49338	5.4799	7.6943	5.4799	7.6943	46.8482	198.04
gene2457	rna2500	protein_coding	2868370	AN8592.2	XP_681861.1	hypothetical protein	6.44247	4.2933	3.15489	5.8425	3.15489	5.8425	8.66274	52.4358
gene2458	rna2501	protein_coding	2868476	AN8593.2	XP_681862.1	hypothetical protein	2.15363	1.22034	0.786561	1.89333	0.786561	1.89333	0.395187	3.03957
gene2459	rna2502	protein_coding	2868474	AN8594.2	XP_681863.1	hypothetical protein	7.50962	3.45596	2.29515	5.20389	2.29515	5.20389	3.79366	32.9892
gene2460	rna2503	protein_coding	2868475	AN8595.2	XP_681864.1	hypothetical protein	1.14112	0.524599	0.437947	0.628396	0.437947	0.628396	0.121979	0.916961
gene2461	rna2504	protein_coding	2868473	AN8596.2	XP_681865.1	hypothetical protein	1.53903	1.54448	1.26447	1.88649	1.26447	1.88649	1.01252	3.01325
gene2463	rna2506	protein_coding	2868495	AN8598.2	XP_681867.1	hypothetical protein	2.33216	3.17328	2.6207	3.84237	2.6207	3.84237	5.30501	11.9247
gene2465	rna2508	protein_coding	2868500	AN8600.2	XP_681869.1	hypothetical protein	1.86417	3.40833	2.98855	3.88708	2.98855	3.88708	7.53964	12.3073
gene2466	rna2509	protein_coding	2868493	AN8601.2	XP_681870.1	hypothetical protein	2.08986	1.51942	1.07806	2.14147	1.07806	2.14147	0.733657	3.57395
gene2467	rna2510	protein_coding	2868478	AN8602.2	XP_681871.1	hypothetical protein	2.86364	5.25184	4.54747	6.06532	4.54747	6.06532	24.7068	61.7903
gene2468	rna2511	protein_coding	2868502	AN8603.2	XP_681872.1	hypothetical protein	4.32129	2.95571	2.08287	4.19433	2.08287	4.19433	3.06293	15.42
gene2469	rna2512	protein_coding	2868574	AN8604.2	XP_681873.1	hypothetical protein	-1.58044	4.87898	5.2203	4.55998	5.2203	4.55998	39.4625	20.4872
gene2470	rna2513	protein_coding	2868486	AN8605.2	XP_681874.1	hypothetical protein	-2.92464	9.0713	9.87841	8.33015	9.87841	8.33015	1129.08	306.523
gene2471	rna2514	protein_coding	2868485	AN8606.2	XP_681875.1	hypothetical protein	1.19388	5.40503	5.27871	5.53437	5.27871	5.53437	40.9567	42.2507
gene2472	rna2515	protein_coding	2868489	AN8607.2	XP_681876.1	hypothetical protein	3.12574	0.970994	0.450173	2.09437	0.450173	2.09437	0.130522	3.43996
gene2473	rna2516	protein_coding	2868481	AN8608.2	XP_681877.1	hypothetical protein	1.01126	1.18595	1.1779	1.19405	1.1779	1.19405	0.875881	1.75825
gene2474	rna2517	protein_coding	2868501	AN8609.2	XP_681878.1	hypothetical protein	-4.86593	3.51348	4.83557	2.55286	4.83557	2.55286	30.4904	4.76522
gene2475	rna2518	protein_coding	2868561	AN8610.2	XP_681879.1	hypothetical protein	-1.24422	1.60628	1.77162	1.45638	1.77162	1.45638	2.07067	2.2024
gene2478	rna2521	protein_coding	2868504	AN8613.2	XP_681882.1	hypothetical protein	1.43782	3.14797	2.8969	3.42079	2.8969	3.42079	6.96114	8.64307
gene2481	rna2524	protein_coding	2868484	AN8616.2	XP_681885.1	hypothetical protein	1.95217	5.25435	4.79392	5.759	4.79392	5.759	29.5236	49.7793
gene2482	rna2525	protein_coding	2868521	AN8617.2	XP_681886.1	hypothetical protein	4.66946	1.1941	0.519813	2.74307	0.519813	2.74307	0.173857	5.38876
gene2486	rna2529	protein_coding	2868394	AN8621.2	XP_681890.1	hypothetical protein	2.15675	1.55798	1.09926	2.20812	1.09926	2.20812	0.766723	3.76306
gene2492	rna2535	protein_coding	2868530	AN8627.2	XP_681896.1	hypothetical protein	8.29672	5.24617	3.93741	6.98995	3.93741	6.98995	16.0053	119.824
gene2493	rna2536	protein_coding	2868531	AN8628.2	XP_681897.1	hypothetical protein	2.60786	2.99535	2.38269	3.76555	2.38269	3.76555	4.18874	11.1884
gene2495	rna2538	protein_coding	2868544	AN8630.2	XP_681899.1	hypothetical protein	1.29939	4.91896	4.73367	5.1115	4.73367	5.1115	28.1683	30.7498
gene2496	rna2539	protein_coding	2868538	AN8631.2	XP_681900.1	hypothetical protein	-1.4825	4.26741	4.56087	3.99283	4.56087	3.99283	24.8948	13.2821
gene2497	rna2540	protein_coding	2868542	AN8632.2	XP_681901.1	hypothetical protein	1.14581	0.232931	0.154596	0.35096	0.154596	0.35096	0.032152	0.51392
gene2498	rna2541	protein_coding	2868543	AN8633.2	XP_681902.1	hypothetical protein	1.44184	4.24267	3.98692	4.51482	3.98692	4.51482	16.6709	19.7533
gene2499	rna2542	protein_coding	2868541	AN8634.2	XP_681903.1	hypothetical protein	1.45576	3.42822	3.16802	3.70979	3.16802	3.70979	8.74728	10.6775
gene2501	rna2544	protein_coding	2868535	AN8636.2	XP_681905.1	hypothetical protein	1.59775	6.50358	6.17434	6.85038	6.17434	6.85038	75.7375	108
gene2502	rna2545	protein_coding	2868532	AN8637.2	XP_681906.1	CATA_EMENI Catalase A (Spore-specific catalase)	4.08969	4.75969	3.85092	5.88291	3.85092	5.88291	15.0228	53.9382
gene2503	rna2546	protein_coding	2868573	AN8638.2	XP_681907.1	hypothetical protein	1.67304	4.81134	4.4544	5.19688	4.4544	5.19688	23.1899	32.7982
gene2504	rna2547	protein_coding	2868581	AN8639.2	XP_681908.1	hypothetical protein	1.62113	6.04013	5.70168	6.39868	5.70168	6.39868	54.8194	78.4966
gene2505	rna2548	protein_coding	2868580	AN8640.2	XP_681909.1	hypothetical protein	3.30901	6.21508	5.41154	7.13794	5.41154	7.13794	44.6704	132.547
gene2506	rna2549	protein_coding	2868512	AN8641.2	XP_681910.1	hypothetical protein	2.16772	10.1995	9.65663	10.7728	9.65663	10.7728	959.659	1451.33
gene2508	rna2551	protein_coding	2868572	AN8643.2	XP_681912.1	hypothetical protein	3.34938	3.70543	2.9347	4.67859	2.9347	4.67859	7.14452	22.3666
gene2509	rna2552	protein_coding	2868511	AN8644.2	XP_681913.1	hypothetical protein	-1.18446	2.95425	3.07889	2.83466	3.07889	2.83466	8.14552	5.73962
gene2510	rna2553	protein_coding	2868579	AN8645.2	XP_681914.1	hypothetical protein	1.82253	1.34689	0.981799	1.84775	0.981799	1.84775	0.601824	2.93022
gene2512	rna2555	protein_coding	2868583	AN8647.2	XP_681916.1	hypothetical protein	2.34322	2.59035	2.04793	3.27643	2.04793	3.27643	2.93783	7.81499
gene2513	rna2556	protein_coding	2868510	AN8648.2	XP_681917.1	hypothetical protein	1.43088	1.93932	1.69801	2.21492	1.69801	2.21492	1.86212	3.79163
gene2514	rna2558	protein_coding	2868498	AN8649.2	XP_681918.1	hypothetical protein	-3.90921	2.26902	3.45642	1.48954	3.45642	1.48954	11.202	2.26033
gene2516	rna2560	protein_coding	2868528	AN8651.2	XP_681920.1	hypothetical protein	1.1336	6.64491	6.55507	6.73598	6.55507	6.73598	98.4106	98.6003
gene2517	rna2561	protein_coding	2868582	AN8652.2	XP_681921.1	hypothetical protein	1.33608	1.52156	1.32685	1.74485	1.32685	1.74485	1.1453	2.75612
gene2520	rna2564	protein_coding	2868570	AN8655.2	XP_681924.1	hypothetical protein	2.2615	2.74048	2.21435	3.39163	2.21435	3.39163	3.49799	8.4749
gene2522	rna2566	protein_coding	2868596	AN8657.2	XP_681926.1	hypothetical protein	-1.17097	0.681216	0.804515	0.576814	0.804515	0.576814	0.415046	0.829275
gene2525	rna2569	protein_coding	2868597	AN8660.2	XP_681929.1	hypothetical protein	-1.17443	3.71644	3.83423	3.60226	3.83423	3.60226	14.8467	9.875
gene2526	rna2570	protein_coding	2868557	AN8661.2	XP_681930.1	hypothetical protein	2.04416	3.72149	3.2413	4.27281	3.2413	4.27281	9.31373	16.3159
gene2527	rna2571	protein_coding	2868496	AN8662.2	XP_681931.1	hypothetical protein	1.13553	0.783183	0.69685	0.880212	0.69685	0.880212	0.314494	1.26758
gene2528	rna2572	protein_coding	2868558	AN8663.2	XP_681932.1	hypothetical protein	4.013	5.74473	4.82917	6.83386	4.82917	6.83386	30.3173	106.642
gene2529	rna2573	protein_coding	2868587	AN8664.2	XP_681933.1	hypothetical protein	2.32518	9.00816	8.42002	9.63737	8.42002	9.63737	362.69	676.94
gene2531	rna2575	protein_coding	2868463	AN8666.2	XP_681935.1	hypothetical protein	-1.14914	2.30897	2.41142	2.21086	2.41142	2.21086	4.28345	3.76954
gene2532	rna2576	protein_coding	2868505	AN8667.2	XP_681936.1	AREA_EMENI Nitrogen regulatory protein areA	3.09968	4.66087	3.91571	5.54783	3.91571	5.54783	15.7913	42.6455
gene2533	rna2577	protein_coding	2868483	AN8668.2	XP_681937.1	hypothetical protein	-3.16944	3.80857	4.73053	3.0663	4.73053	3.0663	28.1007	6.75266
gene2534	rna2578	protein_coding	2868464	AN8669.2	XP_681938.1	hypothetical protein	-1.8457	4.50654	4.97026	4.08609	4.97026	4.08609	33.3301	14.1701
gene2535	rna2579	protein_coding	2868591	AN8670.2	XP_681939.1	hypothetical protein	2.369	1.21892	0.746372	1.99065	0.746372	1.99065	0.355973	3.21393
gene2536	rna2580	protein_coding	2868506	AN8671.2	XP_681940.1	hypothetical protein	1.00949	3.82379	3.81699	3.83061	3.81699	3.83061	14.6588	11.8156
gene2537	rna2581	protein_coding	2868482	AN8672.2	XP_681941.1	hypothetical protein	2.38218	5.38656	4.79669	6.04897	4.79669	6.04897	29.552	60.9424
gene2538	rna2582	protein_coding	2868599	AN8673.2	XP_681942.1	hypothetical protein	-1.33525	3.14241	3.35788	2.94077	3.35788	2.94077	10.3231	6.20373
gene2539	rna2583	protein_coding	2868600	AN8674.2	XP_681943.1	hypothetical protein	-1.07439	6.87273	6.92468	6.82116	6.92468	6.82116	126.592	105.428
gene2540	rna2584	protein_coding	2868450	AN8675.2	XP_681944.1	hypothetical protein	3.30205	4.6132	3.8313	5.55466	3.8313	5.55466	14.8094	42.8618
gene2541	rna2585	protein_coding	2868479	AN8676.2	XP_681945.1	hypothetical protein	1.49066	6.41895	6.13743	6.71338	6.13743	6.71338	73.7211	97.2216
gene2542	rna2586	protein_coding	2868449	AN8677.2	XP_681946.1	hypothetical protein	2.27315	6.94025	6.37313	7.55783	6.37313	7.55783	87.2043	179.711
gene2544	rna2588	protein_coding	2868462	AN8679.2	XP_681948.1	hypothetical protein	-1.66332	5.7707	6.14939	5.41532	6.14939	5.41532	74.2247	38.767
gene2545	rna2589	protein_coding	2868546	AN8680.2	XP_681949.1	hypothetical protein	-2.64424	5.04584	5.79579	4.39293	5.79579	4.39293	58.5291	17.9301
gene2546	rna2590	protein_coding	2868545	AN8681.2	XP_681950.1	hypothetical protein	1.22083	4.97911	4.83726	5.12512	4.83726	5.12512	30.5078	31.1602
gene2547	rna2591	protein_coding	2868516	AN8682.2	XP_681951.1	hypothetical protein	-1.62548	4.30809	4.67275	3.97189	4.67275	3.97189	26.9137	13.1087
gene2548	rna2592	protein_coding	2868470	AN8683.2	XP_681952.1	hypothetical protein	1.17567	2.28858	2.17482	2.4083	2.17482	2.4083	3.38791	4.34514
gene2549	rna2593	protein_coding	2868540	AN8684.2	XP_681953.1	hypothetical protein	-1.52696	3.39524	3.71427	3.10361	3.71427	3.10361	13.7106	6.94015
gene2550	rna2594	protein_coding	2868467	AN8685.2	XP_681954.1	hypothetical protein	1.57996	3.81112	3.49543	4.15532	3.49543	4.15532	11.5563	14.9579
gene2551	rna2595	protein_coding	2868469	AN8686.2	XP_681955.1	hypothetical protein	1.40576	3.7858	3.54809	4.03944	3.54809	4.03944	12.0467	13.7644
gene2552	rna2596	protein_coding	2868468	AN8687.2	XP_681956.1	hypothetical protein	1.60497	4.42092	4.0928	4.77535	4.0928	4.77535	18.1088	23.8941
gene2554	rna2598	protein_coding	2868549	AN8689.2	XP_681958.1	HXKG_ASPNG GLUCOKINASE (GLUCOSE KINASE) (GLK)	1.0383	9.02697	8.9999	9.05412	8.9999	9.05412	554.612	486.723
gene2555	rna2599	protein_coding	2868585	AN8690.2	XP_681959.1	hypothetical protein	-1.55683	5.46667	5.79529	5.15668	5.79529	5.15668	58.5072	31.8395
gene2556	rna2600	protein_coding	2868461	AN8691.2	XP_681960.1	hypothetical protein	-1.79295	3.40148	3.84862	3.00629	3.84862	3.00629	15.0087	6.45125
gene2557	rna2601	protein_coding	2868548	AN8692.2	XP_681961.1	PM20_ASPFU PROBABLE PEROXISOMAL MEMBRANE PROTEIN PMP20 (ALLERGEN ASP F 3)	-1.00718	11.4597	11.4649	11.4546	11.4649	11.4546	2884.16	2732.96
gene2558	rna2602	protein_coding	2868578	AN8693.2	XP_681962.1	hypothetical protein	-1.3336	1.36307	1.58647	1.17114	1.58647	1.17114	1.61855	1.7226
gene2559	rna2603	protein_coding	2868517	AN8694.2	XP_681963.1	hypothetical protein	-1.42365	4.811	5.07254	4.56295	5.07254	4.56295	35.7637	20.5507
gene2560	rna2604	protein_coding	2868518	AN8695.2	XP_681964.1	hypothetical protein	1.10617	4.26791	4.19575	4.34132	4.19575	4.34132	19.4222	17.2339
gene2561	rna2605	protein_coding	2868520	AN8696.2	XP_681965.1	hypothetical protein	-3.3483	2.7204	3.72836	1.98494	3.72836	1.98494	13.8222	3.19272
gene2563	rna2607	protein_coding	2868492	AN8698.2	XP_681967.1	hypothetical protein	-1.35578	6.25248	6.4759	6.03678	6.4759	6.03678	93.2988	60.3235
gene2564	rna2608	protein_coding	2868503	AN8699.2	XP_681968.1	hypothetical protein	-1.11032	5.88975	5.96572	5.81475	5.96572	5.81475	66.0544	51.3448
gene2566	rna2610	protein_coding	2868536	AN8701.2	XP_681970.1	hypothetical protein	1.37088	3.69925	3.47869	3.93379	3.47869	3.93379	11.374	12.7568
gene2567	rna2611	protein_coding	2868522	AN8702.2	XP_681971.1	hypothetical protein	-1.47185	6.74447	7.02904	6.47141	7.02904	6.47141	136.234	82.7948
gene2569	rna2613	protein_coding	2868527	AN8704.2	XP_681973.1	hypothetical protein	-4.3558	9.01458	10.1383	8.01539	10.1383	8.01539	1380.06	245.71
gene2570	rna2614	protein_coding	2868594	AN8705.2	XP_681974.1	hypothetical protein	-3.53456	9.44826	10.4028	8.58129	10.4028	8.58129	1659.94	359.611
gene2571	rna2615	protein_coding	2868508	AN8706.2	XP_681975.1	hypothetical protein	-1.04129	6.51102	6.54027	6.4819	6.54027	6.4819	97.4439	83.4827
gene2572	rna2616	protein_coding	2868590	AN8707.2	XP_681976.1	hypothetical protein	-1.84559	6.57886	7.03573	6.15165	7.03573	6.15165	136.947	66.1037
gene2573	rna2617	protein_coding	2868534	AN8708.2	XP_681977.1	hypothetical protein	1.33864	3.13509	2.93175	3.35252	2.93175	3.35252	7.13089	8.25603
gene2574	rna2618	protein_coding	2868593	AN8709.2	XP_681978.1	hypothetical protein	-1.66414	6.95636	7.33344	6.59866	7.33344	6.59866	168.173	90.1363
gene2575	rna2619	protein_coding	2868509	AN8710.2	XP_681979.1	hypothetical protein	-2.46739	4.94977	5.64395	4.34097	5.64395	4.34097	52.862	17.2273
gene2576	rna2620	protein_coding	2868569	AN8711.2	XP_681980.1	hypothetical protein	-1.22028	4.52254	4.66842	4.38121	4.66842	4.38121	26.8178	17.7372
gene2577	rna2621	protein_coding	2868589	AN8712.2	XP_681981.1	hypothetical protein	1.08381	9.86112	9.80323	9.91934	9.80323	9.91934	1055.42	807.274
gene2578	rna2622	protein_coding	2868533	AN8713.2	XP_681982.1	hypothetical protein	2.17544	4.76159	4.23382	5.35514	4.23382	5.35514	19.9919	37.0304
gene2579	rna2623	protein_coding	2868539	AN8714.2	XP_681983.1	hypothetical protein	3.02454	8.06369	7.30475	8.90147	7.30475	8.90147	165.455	439.665
gene2580	rna2624	protein_coding	2868564	AN8715.2	XP_681984.1	hypothetical protein	1.36038	3.85972	3.6441	4.08811	3.6441	4.08811	12.9493	14.1874
gene2581	rna2625	protein_coding	2868577	AN8716.2	XP_681985.1	hypothetical protein	-1.43759	2.8604	3.13418	2.61053	3.13418	2.61053	8.51864	4.96658
gene2582	rna2626	protein_coding	2868565	AN8717.2	XP_681986.1	hypothetical protein	1.44485	4.91452	4.65623	5.18715	4.65623	5.18715	26.599	32.5769
gene2583	rna2627	protein_coding	2868576	AN8718.2	XP_681987.1	hypothetical protein	3.19212	5.69563	4.91958	6.5941	4.91958	6.5941	32.1229	89.8984
gene2584	rna2628	protein_coding	2868472	AN8719.2	XP_681988.1	hypothetical protein	1.1158	4.50214	4.4238	4.58188	4.4238	4.58188	22.7187	20.8363
gene2585	rna2629	protein_coding	2868555	AN8720.2	XP_681989.1	hypothetical protein	1.30295	5.50644	5.31886	5.70064	5.31886	5.70064	42.0477	47.4588
gene2586	rna2630	protein_coding	2868588	AN8721.2	XP_681990.1	hypothetical protein	1.28234	3.51028	3.33547	3.69425	3.33547	3.69425	10.1335	10.5881
gene2587	rna2631	protein_coding	2868556	AN8722.2	XP_681991.1	hypothetical protein	-1.58789	7.24249	7.58372	6.91661	7.58372	6.91661	199	113.774
gene2588	rna2632	protein_coding	2868568	AN8723.2	XP_681992.1	hypothetical protein	2.59627	3.54531	2.92327	4.29971	2.92327	4.29971	7.09028	16.6485
gene2589	rna2633	protein_coding	2868466	AN8724.2	XP_681993.1	hypothetical protein	-2.96943	3.39605	4.27071	2.70053	4.27071	2.70053	20.5493	5.23776
gene2591	rna2635	protein_coding	2868584	AN8726.2	XP_681995.1	hypothetical protein	1.38346	2.5195	2.29622	2.76449	2.29622	2.76449	3.7949	5.46355
gene2592	rna2636	protein_coding	2868566	AN8727.2	XP_681996.1	hypothetical protein	2.66775	2.62648	2.01237	3.42799	2.01237	3.42799	2.82025	8.69888
gene2595	rna2639	protein_coding	2868465	AN8730.2	XP_681999.1	hypothetical protein	-2.80091	2.31308	3.17242	1.68652	3.17242	1.68652	8.79942	2.65369
gene2596	rna2640	protein_coding	2868523	AN8731.2	XP_682000.1	hypothetical protein	3.20343	1.27538	0.687242	2.36686	0.687242	2.36686	0.304782	4.18058
gene2597	rna2641	protein_coding	2868410	AN8732.2	XP_682001.1	hypothetical protein	2.58198	1.6128	1.06771	2.43619	1.06771	2.43619	0.717991	4.41143
gene2600	rna2644	protein_coding	2868322	AN8735.2	XP_682004.1	hypothetical protein	1.80685	2.66578	2.27298	3.12646	2.27298	3.12646	3.69112	7.04341
gene2602	rna2646	protein_coding	2868317	AN8737.2	XP_682006.1	hypothetical protein	7.73222	2.17156	1.14994	4.10082	1.14994	4.10082	0.826709	14.3249
gene2603	rna2647	protein_coding	2868313	AN8738.2	XP_682007.1	hypothetical protein	3.99063	3.47165	2.61403	4.61065	2.61403	4.61065	5.26709	21.3184
gene2604	rna2648	protein_coding	2868398	AN8739.2	XP_682008.1	hypothetical protein	4.53013	4.85797	3.88893	6.06848	3.88893	6.06848	15.4864	61.9936
gene2605	rna2649	protein_coding	2868563	AN8740.2	XP_682009.1	hypothetical protein	3.20235	2.63345	1.92448	3.60361	1.92448	3.60361	2.5157	9.89457
gene2606	rna2650	protein_coding	2868333	AN8741.2	XP_682010.1	hypothetical protein	7.30238	5.24898	4.0072	6.87557	4.0072	6.87557	16.8641	109.99
gene2607	rna2651	protein_coding	2868321	AN8742.2	XP_682011.1	hypothetical protein	1.01289	4.49047	4.48123	4.49972	4.48123	4.49972	23.6429	19.5611
gene2608	rna2652	protein_coding	2868440	AN8743.2	XP_682012.1	hypothetical protein	3.20517	5.21505	4.4421	6.1225	4.4421	6.1225	23.0023	64.593
gene2609	rna2653	protein_coding	2868383	AN8744.2	XP_682013.1	hypothetical protein	-1.62818	5.53893	5.90171	5.19845	5.90171	5.19845	63.2192	32.8442
gene2610	rna2654	protein_coding	2868441	AN8745.2	XP_682014.1	hypothetical protein	-1.59962	3.60578	3.96053	3.2828	3.96053	3.2828	16.3201	7.82331
gene2611	rna2655	protein_coding	2868374	AN8746.2	XP_682015.1	hypothetical protein	-4.28996	8.23457	9.35178	7.25082	9.35178	7.25082	723.169	143.34
gene2613	rna2657	protein_coding	2868414	AN8748.2	XP_682017.1	hypothetical protein	-1.80292	5.21412	5.65659	4.80626	5.65659	4.80626	53.4448	24.4248
gene2614	rna2658	protein_coding	2868442	AN8749.2	XP_682018.1	hypothetical protein	-1.56404	2.48943	2.83289	2.18761	2.83289	2.18761	6.5412	3.6852
gene2615	rna2659	protein_coding	2868332	AN8750.2	XP_682019.1	hypothetical protein	-1.17982	7.68863	7.80884	7.57027	7.80884	7.57027	232.281	181.167
gene2616	rna2660	protein_coding	2868419	AN8751.2	XP_682020.1	hypothetical protein	-1.786	3.49895	3.94224	3.10551	3.94224	3.10551	16.0648	6.94446
gene2618	rna2662	protein_coding	2868378	AN8753.2	XP_682022.1	hypothetical protein	2.13102	1.59883	1.14364	2.23519	1.14364	2.23519	0.819888	3.85508
gene2619	rna2663	protein_coding	2868390	AN8754.2	XP_682023.1	hypothetical protein	1.51669	5.12001	4.82836	5.42929	4.82836	5.42929	30.2916	39.1643
gene2620	rna2664	protein_coding	2868384	AN8755.2	XP_682024.1	hypothetical protein	1.02587	5.75822	5.73983	5.77667	5.73983	5.77667	56.133	50.2232
gene2621	rna2665	protein_coding	2868377	AN8756.2	XP_682025.1	hypothetical protein	-1.88562	2.59716	3.09467	2.17964	3.09467	2.17964	8.23277	3.65851
gene2623	rna2667	protein_coding	2868350	AN8758.2	XP_682027.1	hypothetical protein	-1.5301	3.37843	3.69915	3.08552	3.69915	3.08552	13.5401	6.84744
gene2627	rna2671	protein_coding	2868339	AN8762.2	XP_682031.1	hypothetical protein	-2.33508	6.28834	6.92976	5.70629	6.92976	5.70629	127.184	47.7704
gene2628	rna2672	protein_coding	2868423	AN8763.2	XP_682032.1	hypothetical protein	-1.41705	8.19456	8.44987	7.94697	8.44987	7.94697	370.59	236.091
gene2630	rna2674	protein_coding	2868422	AN8765.2	XP_682034.1	hypothetical protein	1.92867	4.6623	4.21251	5.16012	4.21251	5.16012	19.6467	31.9021
gene2631	rna2675	protein_coding	2868402	AN8766.2	XP_682035.1	hypothetical protein	-1.35314	5.75284	5.97513	5.53882	5.97513	5.53882	66.4051	42.3859
gene2632	rna2676	protein_coding	2868385	AN8767.2	XP_682036.1	hypothetical protein	1.25829	3.92925	3.76701	4.09847	3.76701	4.09847	14.1855	14.3018
gene2633	rna2677	protein_coding	2868354	AN8768.2	XP_682037.1	hypothetical protein	1.38745	5.70781	5.47648	5.94891	5.47648	5.94891	46.7385	56.7942
gene2634	rna2678	protein_coding	2868324	AN8769.2	XP_682038.1	hypothetical protein	1.99341	7.55638	7.07513	8.07037	7.07513	8.07037	140.936	252.76
gene2635	rna2679	protein_coding	2868312	AN8770.2	XP_682039.1	hypothetical protein	-2.08685	7.01958	7.57027	6.50894	7.57027	6.50894	197.284	85.011
gene2636	rna2680	protein_coding	2868311	AN8771.2	XP_682040.1	hypothetical protein	-1.12259	3.64016	3.72453	3.5577	3.72453	3.5577	13.7956	9.56686
gene2637	rna2681	protein_coding	2868396	AN8772.2	XP_682041.1	hypothetical protein	1.12475	4.73215	4.6481	4.81771	4.6481	4.81771	26.407	24.5862
gene2639	rna2683	protein_coding	2868344	AN8774.2	XP_682043.1	hypothetical protein	1.29351	1.62316	1.4481	1.81939	1.4481	1.81939	1.33464	2.88607
gene2641	rna2685	protein_coding	2868365	AN8776.2	XP_682045.1	hypothetical protein	1.83177	2.54781	2.14833	3.02157	2.14833	3.02157	3.27749	6.52996
gene2642	rna2686	protein_coding	2868318	AN8777.2	XP_682046.1	AMDS_EMENI ACETAMIDASE	-1.95156	2.18474	2.71966	1.75504	2.71966	1.75504	5.87367	2.77302
gene2645	rna2691	protein_coding	2868387	AN8780.2	XP_682049.1	hypothetical protein	1.12164	3.66277	3.5809	3.74651	3.5809	3.74651	12.3128	11.0601
gene2646	rna2692	protein_coding	2868438	AN8781.2	XP_682050.1	hypothetical protein	4.95828	6.05147	5.00577	7.31561	5.00577	7.31561	34.1722	150.16
gene2647	rna2693	protein_coding	2868455	AN8782.2	XP_682051.1	hypothetical protein	-1.93653	5.01784	5.51717	4.5637	5.51717	4.5637	48.0998	20.5548
gene2648	rna2694	protein_coding	2868364	AN8783.2	XP_682052.1	BIMB_EMENI CELL DIVISION-ASSOCIATED PROTEIN BIMB	-1.0602	3.75906	3.80146	3.71713	3.80146	3.71713	14.5259	10.7453
gene2649	rna2695	protein_coding	2868424	AN8784.2	XP_682053.1	hypothetical protein	1.15512	4.20466	4.10192	4.30996	4.10192	4.30996	18.2209	16.7886
gene2650	rna2696	protein_coding	2868314	AN8785.2	XP_682054.1	hypothetical protein	-1.73845	6.23393	6.64558	5.84778	6.64558	5.84778	106.077	52.5887
gene2651	rna2697	protein_coding	2868437	AN8786.2	XP_682055.1	hypothetical protein	5.43061	2.83893	1.86963	4.31074	1.86963	4.31074	2.37013	16.803
gene2652	rna2698	protein_coding	2868436	AN8787.2	XP_682056.1	hypothetical protein	-2.0667	5.37103	5.92016	4.87283	5.92016	4.87283	64.1645	25.6001
[truncated: 5,090 more rows]
