# Supplementary material for: Fungal mycelia and bacterial thiamine establish a mutualistic growth mechanism
Source: Life Sci Alliance. 2020 Sep 21;3(12):e202000878. doi: 10.26508/lsa.202000878 (PMC7574024; doi:10.26508/lsa.202000878)
Supplement: Supplementary file 14 [file LSA-2020-00878_TableS3.xlsx]

## Sheet: UP
Table S4. The up-regulated gene in co-culture with more than 8-fold
		RPKM
	FC (F_B / F)	Fungi	Fungi_Bacteria	Gene name	info
AN5488	33.8555	7.23008	248.274		Protein of unknown function
AN6862	25.5748	33.6393	678.668		Ortholog of A. niger CBS 513.88 : An03g01640, Neosartorya fischeri NRRL 181 : NFIA_074040, Aspergillus wentii : Aspwe1_0170839 and Aspergillus versicolor : Aspve1_0035273
AN7735	17.6558	15.1072	243.641	eglD	Putative endoglucanase; protein localized to the conidial cell wall
AN7217	16.4033	58.6627	761.234		Protein of unknown function
AN9108	15.7791	13.7234	198.115		Has domain(s) with predicted heme binding activity
AN7378	15.4989	44.3734	588.516		Ortholog of A. niger CBS 513.88 : An15g07560, A. oryzae RIB40 : AO090103000092, Neosartorya fischeri NRRL 181 : NFIA_102090 and Aspergillus versicolor : Aspve1_0187655
AN5083	14.6641	10.932	148.921		Has domain(s) with predicted hydrogen ion transmembrane transporter activity, role in ATP hydrolysis coupled proton transport and vacuolar proton-transporting V-type ATPase, V0 domain localization
AN5015	14.479	132.883	1495.55	conJ	Putative conidiation gene; transcript induced by light in in developmentally competent mycelia; double conF and conJ deletion results in increased cellular glycerol or erythritol leading to delayed germination and desiccation resistance
AN8043	14.1651	134.441	1481.25		Protein of unknown function
AN8333	14.0605	79.8747	875.215	phiA	Protein required for normal phialide development; expression increased in the presence of bafilomycin B1 and concanamycin A; PhiA localizes to conidia and phialides
AN7799	13.7798	0.880726	27.5231		Protein expressed at increased levels during osmoadaptation; short-chain alcohol dehydrogenase domain
AN5490	13.4153	6.44588	88.1079		Ortholog of A. niger CBS 513.88 : An08g10190, A. oryzae RIB40 : AO090003000446, Aspergillus versicolor : Aspve1_0053274, Aspergillus niger ATCC 1015 : 37923-mRNA and Aspergillus sydowii : Aspsy1_0150005
AN2617	13.3255	0.502226	21.6229		Protein of unknown function
AN7102	12.6644	116.859	1140.28		Ortholog of A. fumigatus Af293 : Afu4g03830, A. niger CBS 513.88 : An14g01068, A. oryzae RIB40 : AO090011000343, Aspergillus wentii : Aspwe1_0030332 and Aspergillus sydowii : Aspsy1_0060599
AN0483	12.108	68.2855	665.337		Ortholog of Neosartorya fischeri NRRL 181 : NFIA_058180, Aspergillus versicolor : Aspve1_0158177, Aspergillus clavatus NRRL 1 : ACLA_085420 and Aspergillus zonatus : Aspzo1_0018005
AN4935	11.7181	212.684	2159.53	ran1	Ortholog(s) have protein serine/threonine kinase activity
AN8154	11.1539	0.208625	13.8076		Protein of unknown function
AN7945	10.9681	3.5345	46.7313	hk2	Putative histidine-containing phosphotransfer protein
AN9365	10.7232	6.18588	67.9837	xlnB	Protein with endo-1,4-beta-xylanase activity, involved in degradation of xylans
AN3308	10.533	35.3399	328.366	amyD	Putative alpha-amylase with a predicted role in starch metabolism; predicted glycosyl phosphatidylinositol (GPI)-anchor
AN3680	10.4885	442.335	5274.88		Ortholog of A. fumigatus Af293 : Afu4g12500, A. niger CBS 513.88 : An01g07980, Aspergillus wentii : Aspwe1_0033896 and Aspergillus zonatus : Aspzo1_0129782
AN8930	10.4568	5.9435	64.453		Has domain(s) with predicted DNA binding, RNA polymerase II transcription factor activity, sequence-specific DNA binding, zinc ion binding activity and role in regulation of transcription, DNA-templated, transcription, DNA-templated
AN0397	10.2687	3.63279	44.5825		Protein of unknown function
AN8132	10.1601	1.72422	27.8887		Has domain(s) with predicted metallopeptidase activity, zinc ion binding activity and role in proteolysis
AN4722	10.1088	167.317	1326.93		Predicted glycosylphosphatidylinositol (GPI)-anchored protein
AN1740	9.98984	0.95845	20.3525		Protein of unknown function
AN6653	9.98401	37.2981	330.137	acuE	Malate synthase, required for utilization of acetate as carbon source; transcription induction by acetate mediated by FacB; carbon catabolite repression mediated by CreA; transcription induction by long-chain fatty acids mediated by FarA
AN1826	9.84816	23.96	213.164		Has domain(s) with predicted hydrolase activity
AN5553	9.73739	7.70204	73.459	CYP5080D1	Putative cytochrome P450
AN6642	9.71877	21.5552	187.138	enaA	Putative potassium-transporting ATPase with a predicted role in energy metabolism; locus contains the conserved upstream open reading frames (uORFs) AN6642-uORF and AN6642-uORF.2
AN0950	9.58437	230.222	1810.96		Ortholog of Aspergillus versicolor : Aspve1_0036555 and Aspergillus sydowii : Aspsy1_0038433
AN8966	9.50984	50.0204	421.642		Has domain(s) with predicted neurotransmitter:sodium symporter activity, role in neurotransmitter transport and integral component of membrane localization
AN7215	9.47938	0.718124	16.8515		Protein of unknown function
AN6274	9.32434	30.259	251.275		Has domain(s) with predicted oxidoreductase activity and role in metabolic process
AN1731	9.2933	8.12785	73.2532	prnD	Putative proline dehydrogenase with a predicted role in proline metabolism; expression is regulated by carbon and nitrogen repression; negatively regulated by CreA
AN4277	9.23025	7.66917	69.2707		Ortholog(s) have glucose transmembrane transporter activity, role in cellular response to drug, glucose transport and plasma membrane localization
AN6881	9.22906	18.5156	151.958		Ortholog of A. fumigatus Af293 : Afu8g07160, A. niger CBS 513.88 : An03g01630, Neosartorya fischeri NRRL 181 : NFIA_099950 and Aspergillus versicolor : Aspve1_0035247
AN3310	8.7997	138.847	946.324		Predicted glycosylphosphatidylinositol (GPI)-anchored protein
AN8436	8.79147	1.05614	18.427		Has domain(s) with predicted hydrolase activity, acting on glycosyl bonds activity
AN5086	8.7249	5.31566	49.3798	SpoC1-C1D	Conidium-specific RNA of unknown function; member of the SpoC1 gene cluster
AN5942	8.67158	17.2601	133.838		Ortholog of Aspergillus versicolor : Aspve1_0148858 and Aspergillus sydowii : Aspsy1_0029071
AN2817	8.62108	9.06567	74.3662		Protein of unknown function
AN8077	8.54139	2.41636	27.9778		Has domain(s) with predicted role in transmembrane transport and integral component of membrane localization
AN7990	8.48309	48.9184	372.266		Ortholog of A. niger CBS 513.88 : An11g06780, Aspergillus wentii : Aspwe1_0176973, Aspergillus sydowii : Aspsy1_0047960 and Aspergillus terreus NIH2624 : ATET_06661
AN9377	8.30968	9.86773	76.1516		Ortholog of A. fumigatus Af293 : Afu3g02940, A. niger CBS 513.88 : An01g00550, A. oryzae RIB40 : AO090120000006, Aspergillus wentii : Aspwe1_0112345 and Aspergillus sydowii : Aspsy1_0163833
AN8627	8.29672	16.0053	119.824		Has domain(s) with predicted transferase activity, transferring glycosyl groups activity and membrane localization
AN3522	8.18524	0.658037	13.8881	fhbB	Flavohemoprotein, involved (with FhbA) in sterigmatocystin production
AN5489	8.17567	10.7454	80.7626		Ortholog of A. fumigatus Af293 : Afu6g13220, A. niger CBS 513.88 : An08g10180, A. oryzae RIB40 : AO090003000447, Aspergillus wentii : Aspwe1_0166336 and Aspergillus sydowii : Aspsy1_0886379
AN0773	8.09195	35.9866	257.499		Has domain(s) with predicted oxidoreductase activity and role in oxidation-reduction process
AN6084	8.07268	35.7711	254.492		Ortholog of A. fumigatus Af293 : Afu2g09220, A. niger CBS 513.88 : An12g04880, A. oryzae RIB40 : AO090011000773, Aspergillus wentii : Aspwe1_0678682 and Aspergillus sydowii : Aspsy1_0152386
