# Supplementary material for: Fungal mycelia and bacterial thiamine establish a mutualistic growth mechanism
Source: Life Sci Alliance. 2020 Sep 21;3(12):e202000878. doi: 10.26508/lsa.202000878 (PMC7574024; doi:10.26508/lsa.202000878)
Supplement: Supplementary file 15 [file LSA-2020-00878_SdataTS3.xlsx]

## Sheet: data2
Query																									Subject					Score		Identities		Positives		Gaps		Frame
Feature_ID	Chrom	Start	End	Strand	Type	Locus_Tag	Protein_ID	Product	Bacteria_Fungi/Bacteria.fc	Bacteria_Fungi/Bacteria.volume	Bacteria.mean	Bacteria_Fungi.mean	N_Bacteria	N_Bacteria_Fungi	Bacteria_RPKM	Bacteria_Fungi_RPKM	Bacteria_Read_Count	Bacteria_Fungi_Read_Count	Bacteria_Read_Count	Bacteria_Fungi_Read_Count	Length	Start	End	Coverage	Description	Length	Start	End	Coverage	Bit	E-Value	Match/Total	Pct.(%)	Match/Total	Pct.(%)	Match/Total	Pct.(%)	Query
gene0	CP020102.1	448	1788	+	protein_coding	B4U62_00005	AQZ88914.1	chromosomal replication initiator protein DnaA	1.00027	7.54333	7.54313	7.54352	7.54313	7.54352	183.138	187.933	2542	2231	2542	2231	1341	1	1338	99.78	UNIPROTKB|P05648 - symbol:dnaA Chromosomal replication initiator protein DnaA species:224308 Bacillus subtilis subsp. subtilis str. 168 [GO:0005515 protein binding evidence=IPI] [GO:0006270 DNA replication initiation evidence=IDA] [GO:0043565 sequence-specific DNA binding evidence=IBA] InterPro:IPR001957 InterPro:IPR010921 InterPro:IPR013159 InterPro:IPR018312 Pfam:PF08299 PROSITE:PS01008 SMART:S…	446	1	446	100	882	0	446/446	100	446/446	100	0/446	0	1
gene1	CP020102.1	1977	3113	+	protein_coding	B4U62_00010	AQZ88915.1	DNA polymerase III subunit beta	1.02446	8.08004	8.06263	8.09749	8.06263	8.09749	263.665	274.01	3103	2758	3103	2758	1137	1	1134	99.74	TIGR_CMR|BA_0002 - symbol:BA_0002 DNA polymerase III, beta subunit species:198094 Bacillus anthracis str. Ames [GO:0003887 DNA-directed DNA polymerase activity evidence=ISS] [GO:0006260 DNA replication evidence=ISS] [GO:0009360 DNA polymerase III complex evidence=ISS] InterPro:IPR001001 InterPro:IPR022634 InterPro:IPR022635 InterPro:IPR022637 Pfam:PF00712 Pfam:PF02767 Pfam:PF02768 PIRSF:PIRSF0008…	379	1	379	100	528	0	282/379	74	329/379	86	1/379	0	1
gene2	CP020102.1	3244	3459	+	protein_coding	B4U62_00015	AQZ88916.1	hypothetical protein	-1.07661	6.90784	6.9613	6.8548	6.9613	6.8548	123.449	114.531	276	219	276	219	216	13	207	90.28	TIGR_CMR|BA_0003 - symbol:BA_0003 conserved hypothetical protein species:198094 Bacillus anthracis str. Ames [GO:0003674 molecular_function evidence=ND] [GO:0005575 cellular_component evidence=ND] [GO:0008150 biological_process evidence=ND] InterPro:IPR002942 PROSITE:PS50889 EMBL:AE016879 EMBL:AE017334 EMBL:AE017225 Proteomes:UP000000427 Proteomes:UP000000594 Proteomes:UP000005639 GO:GO:0003723 G…	70	4	68	92.86	95.9	9e-26	46/65	70	51/65	78	0/65	0	1
gene3	CP020102.1	3475	4587	+	protein_coding	B4U62_00020	AQZ88917.1	DNA replication and repair protein RecF	1.13583	8.99098	8.89958	9.08332	8.89958	9.08332	474.293	544.714	5464	5367	5464	5367	1113	1	1110	99.73	UNIPROTKB|P05651 - symbol:recF DNA replication and repair protein RecF species:224308 Bacillus subtilis subsp. subtilis str. 168 [GO:0006302 double-strand break repair evidence=IMP] [GO:0043590 bacterial nucleoid evidence=IDA] InterPro:IPR001238 InterPro:IPR018078 PROSITE:PS00617 PROSITE:PS00618 HAMAP:MF_00365 InterPro:IPR003395 Pfam:PF02463 Gene3D:3.40.50.300 InterPro:IPR027417 SUPFAM:SSF52540 G…	370	1	370	100	699	0	369/370	99	370/370	100	0/370	0	1
gene4	CP020102.1	4605	4850	+	protein_coding	B4U62_00025	AQZ88918.1	DUF370 domain-containing protein	1.2051	7.69888	7.56548	7.83463	7.56548	7.83463	185.369	229.138	472	499	472	499	246	1	216	87.8	TIGR_CMR|CHY_2706 - symbol:CHY_2706 conserved hypothetical protein species:246194 Carboxydothermus hydrogenoformans Z-2901 [GO:0003674 molecular_function evidence=ND] [GO:0005575 cellular_component evidence=ND] [GO:0008150 biological_process evidence=ND] EMBL:CP000141 Proteomes:UP000002706 RefSeq:YP_361488.1 STRING:246194.CHY_2706 EnsemblBacteria:ABB14039 GeneID:3726440 KEGG:chy:CHY_2706 PATRIC:2…	88	1	74	84.09	45.1	3e-06	26/74	35	42/74	56	2/74	2	1
gene5	CP020102.1	4905	6821	+	protein_coding	B4U62_00030	AQZ88919.1	DNA gyrase subunit B	1.06795	9.32829	9.28099	9.37584	9.28099	9.37584	617.319	672.999	12249	11421	12249	11421	1917	1	1914	99.84	UNIPROTKB|P05652 - symbol:gyrB DNA gyrase subunit B species:224308 Bacillus subtilis subsp. subtilis str. 168 [GO:0003918 DNA topoisomerase type II (ATP-hydrolyzing) activity evidence=IBA] [GO:0006265 DNA topological change evidence=IBA] [GO:0006268 DNA unwinding involved in DNA replication evidence=IBA] [GO:0007059 chromosome segregation evidence=IBA] [GO:0009295 nucleoid evidence=IBA] [GO:00093…	638	1	638	100	1243	0	638/638	100	638/638	100	0/638	0	1
gene6	CP020102.1	7032	9497	+	protein_coding	B4U62_00035	AQZ88920.1	DNA gyrase subunit A	1.07058	9.65318	9.60411	9.7025	9.60411	9.7025	767.098	834.938	19580	18227	19580	18227	2466	1	2418	98.05	UNIPROTKB|P05653 - symbol:gyrA DNA gyrase subunit A species:224308 Bacillus subtilis subsp. subtilis str. 168 [GO:0003918 DNA topoisomerase type II (ATP-hydrolyzing) activity evidence=IBA] [GO:0006265 DNA topological change evidence=IBA] [GO:0006268 DNA unwinding involved in DNA replication evidence=IBA] [GO:0007059 chromosome segregation evidence=IBA] [GO:0009295 nucleoid evidence=IBA] [GO:00093…	821	1	806	98.17	1559	0	806/806	100	806/806	100	0/806	0	1
gene7	CP020102.1	9848	11403	+	rRNA	B4U62_00040	.	16S ribosomal RNA	1.17708	0.476989	0.373666	0.60888	0.373666	0.60888	0.31045	0.508184	5	7	5	7	.	.	.	.	.	.	.	.	.	.	.	.	.	.	.	.	.	.
gene12	CP020102.1	14885	15832	-	protein_coding	B4U62_00065	AQZ88921.1	hypothetical protein	1.03392	2.97434	2.95037	2.99849	2.95037	2.99849	6.72615	7.03034	66	59	66	59	948	.	.	.	No hit	.	.	.	.	.	.		.		.		.	.
gene13	CP020102.1	15953	17419	+	protein_coding	B4U62_00070	AQZ88922.1	IMP dehydrogenase	1.0829	8.08098	8.02374	8.13864	8.02374	8.13864	257.5	279.671	3910	3632	3910	3632	1467	1	1461	99.59	TIGR_CMR|BA_0008 - symbol:BA_0008 inosine-5'-monophosphate dehydrogenase species:198094 Bacillus anthracis str. Ames [GO:0003938 IMP dehydrogenase activity evidence=ISS] [GO:0009152 purine ribonucleotide biosynthetic process evidence=ISS] UniPathway:UPA00601 InterPro:IPR001093 InterPro:IPR005990 InterPro:IPR013785 InterPro:IPR015875 Pfam:PF00478 PIRSF:PIRSF000130 PROSITE:PS00487 InterPro:IPR00064…	487	1	487	100	789	0	390/487	80	444/487	91	0/487	0	1
gene14	CP020102.1	17572	18903	+	protein_coding	B4U62_00075	AQZ88923.1	D-alanyl-D-alanine carboxypeptidase	1.08488	7.48548	7.42695	7.54448	7.42695	7.54448	169.869	188.016	2342	2217	2342	2217	1332	1	1329	99.77	UNIPROTKB|P08750 - symbol:dacA D-alanyl-D-alanine carboxypeptidase DacA species:224308 Bacillus subtilis subsp. subtilis str. 168 [GO:0004175 endopeptidase activity evidence=IBA] [GO:0005887 integral component of plasma membrane evidence=IBA] [GO:0009002 serine-type D-Ala-D-Ala carboxypeptidase activity evidence=ISA;IBA] [GO:0009252 peptidoglycan biosynthetic process evidence=IBA] InterPro:IPR001…	443	1	443	100	811	0	442/443	99	443/443	100	0/443	0	1
gene15	CP020102.1	19100	19984	+	protein_coding	B4U62_00080	AQZ88924.1	pyridoxal 5'-phosphate synthase lyase subunit PdxS	1.02223	9.51356	9.49771	9.52943	9.49771	9.52943	707.942	752.442	6485	5895	6485	5895	885	10	882	98.64	TIGR_CMR|BA_0010 - symbol:BA_0010 pyridoxine biosynthesis protein species:198094 Bacillus anthracis str. Ames [GO:0003674 molecular_function evidence=ND] [GO:0008615 pyridoxine biosynthetic process evidence=ISS] InterPro:IPR001852 InterPro:IPR011060 InterPro:IPR013785 Pfam:PF01680 PIRSF:PIRSF029271 PROSITE:PS01235 PROSITE:PS51129 UniPathway:UPA00245 HAMAP:MF_01824 Gene3D:3.20.20.70 EMBL:AE016879 …	295	5	295	98.64	479	2e-169	254/291	87	276/291	94	0/291	0	1
gene16	CP020102.1	20006	20596	+	protein_coding	B4U62_00085	AQZ88925.1	pyridoxal 5'-phosphate synthase glutaminase subunit PdxT	1.12278	9.99093	9.90775	10.0748	9.90775	10.0748	965.957	1080.5	5909	5653	5909	5653	591	1	588	99.49	TIGR_CMR|BA_0011 - symbol:BA_0011 glutamine amidotransferase, SNO family species:198094 Bacillus anthracis str. Ames [GO:0008152 metabolic process evidence=ISS] [GO:0016884 carbon-nitrogen ligase activity, with glutamine as amido-N-donor evidence=ISS] InterPro:IPR002161 Pfam:PF01174 PIRSF:PIRSF005639 PROSITE:PS51130 UniPathway:UPA00245 HAMAP:MF_01615 EMBL:AE016879 EMBL:AE017334 EMBL:AE017225 Prot…	196	1	196	100	271	5e-91	132/196	67	158/196	80	0/196	0	1
gene17	CP020102.1	20918	22195	+	protein_coding	B4U62_00090	AQZ88926.1	serine--tRNA ligase	1.16199	7.78512	7.67757	7.89417	7.67757	7.89417	201.842	237.591	2670	2688	2670	2688	1278	1	1272	99.53	TIGR_CMR|BA_0012 - symbol:BA_0012 seryl-tRNA synthetase species:198094 Bacillus anthracis str. Ames [GO:0004828 serine-tRNA ligase activity evidence=ISS] [GO:0006434 seryl-tRNA aminoacylation evidence=ISS] UniPathway:UPA00906 InterPro:IPR002314 InterPro:IPR002317 InterPro:IPR006195 InterPro:IPR010978 Pfam:PF00587 PIRSF:PIRSF001529 PRINTS:PR00981 PROSITE:PS50862 InterPro:IPR015866 HAMAP:MF_00176 P…	424	1	424	100	716	0	348/424	82	382/424	90	0/424	0	1
gene18	CP020102.1	22330	22422	+	tRNA	B4U62_00095	.	tRNA-Ser	1.23124	9.42886	9.28	9.58011	9.28	9.58011	617.07	784.661	594	646	594	646	.	.	.	.	.	.	.	.	.	.	.	.	.	.	.	.	.	.
gene19	CP020102.1	22534	23187	-	protein_coding	B4U62_00100	AQZ88927.1	deoxyadenosine/deoxycytidine kinase	1.0297	7.41203	7.39095	7.43318	7.39095	7.43318	166.929	173.416	1130	1004	1130	1004	654	4	648	98.62	TIGR_CMR|BA_0014 - symbol:BA_0014 deoxynucleoside kinase family protein species:198094 Bacillus anthracis str. Ames [GO:0015949 nucleobase-containing small molecule interconversion evidence=ISS] [GO:0016773 phosphotransferase activity, alcohol group as acceptor evidence=ISS] InterPro:IPR002624 Pfam:PF01712 PIRSF:PIRSF000705 Gene3D:3.40.50.300 InterPro:IPR027417 SUPFAM:SSF52540 GO:GO:0005524 EMBL:…	222	5	219	96.85	312	2e-106	142/215	66	178/215	82	0/215	0	1
gene20	CP020102.1	23184	23807	-	protein_coding	B4U62_00105	AQZ88928.1	deoxynucleoside kinase	1.16928	7.11225	7.00034	7.22595	7.00034	7.22595	126.184	150.435	815	831	815	831	624	1	621	99.52	TIGR_CMR|BA_0015 - symbol:BA_0015 deoxynucleoside kinase family protein species:198094 Bacillus anthracis str. Ames [GO:0015949 nucleobase-containing small molecule interconversion evidence=ISS] [GO:0016773 phosphotransferase activity, alcohol group as acceptor evidence=ISS] InterPro:IPR002624 Pfam:PF01712 PIRSF:PIRSF000705 Gene3D:3.40.50.300 InterPro:IPR027417 SUPFAM:SSF52540 GO:GO:0005524 EMBL:…	211	1	207	98.1	220	1e-70	105/207	50	142/207	68	0/207	0	1
gene21	CP020102.1	23906	25189	-	protein_coding	B4U62_00110	AQZ88929.1	germination protein	1.19998	4.91953	4.78978	5.05279	4.78978	5.05279	26.3351	32.4634	350	369	350	369	1284	4	1272	98.83	TIGR_CMR|BA_3668 - symbol:BA_3668 glycosyl hydrolase, family 18 species:198094 Bacillus anthracis str. Ames [GO:0008150 biological_process evidence=ND] [GO:0016799 hydrolase activity, hydrolyzing N-glycosyl compounds evidence=ISS] InterPro:IPR001223 InterPro:IPR011583 InterPro:IPR013781 Pfam:PF00704 SMART:SM00636 InterPro:IPR018392 Pfam:PF01476 GO:GO:0005975 EMBL:AE016879 EMBL:AE017334 EMBL:AE017…	430	7	429	98.37	429	6e-146	207/424	48	298/424	70	2/424	0	1
gene22	CP020102.1	25259	25804	-	protein_coding	B4U62_00115	AQZ88930.1	isochorismatase	1.03707	6.35137	6.32517	6.37768	6.32517	6.37768	78.2097	83.3767	442	403	442	403	546	19	510	90.11	TIGR_CMR|BA_0016 - symbol:BA_0016 isochorismatase family protein species:198094 Bacillus anthracis str. Ames [GO:0008152 metabolic process evidence=ISS] [GO:0016787 hydrolase activity evidence=ISS] InterPro:IPR000868 Pfam:PF00857 GO:GO:0003824 EMBL:AE016879 EMBL:AE017334 EMBL:AE017225 Proteomes:UP000000427 Proteomes:UP000000594 Proteomes:UP000005639 Gene3D:3.40.50.850 SUPFAM:SSF52499 HOGENOM:HOG0…	179	5	168	91.62	192	2e-60	94/164	57	122/164	74	0/164	0	1
gene23	CP020102.1	25890	26375	+	protein_coding	B4U62_00120	AQZ88931.1	tRNA-specific adenosine deaminase	1.01059	5.62258	5.61498	5.63018	5.61498	5.63018	47.7096	48.8107	240	210	240	210	486	70	444	77.16	TIGR_CMR|BA_0018 - symbol:BA_0018 cytidine/deoxycytidylate deaminase zinc-binding domain protein species:198094 Bacillus anthracis str. Ames [GO:0008150 biological_process evidence=ND] [GO:0008270 zinc ion binding evidence=ISS] InterPro:IPR002125 InterPro:IPR016192 InterPro:IPR016193 InterPro:IPR028883 Pfam:PF00383 PROSITE:PS00903 HAMAP:MF_00972 EMBL:AE016879 EMBL:AE017334 EMBL:AE017225 Proteomes…	166	26	150	75.3	214	1e-69	101/125	80	115/125	92	0/125	0	1
gene24	CP020102.1	26458	26722	+	SRP_RNA	B4U62_00125	.	signal recognition particle sRNA large type	1	16.1119	16.1119	16.1119	16.1119	16.1119	74810.9	67044	205201	157280	205201	157280	.	.	.	.	.	.	.	.	.	.	.	.	.	.	.	.	.	.
gene25	CP020102.1	26852	28543	+	protein_coding	B4U62_00130	AQZ88932.1	DNA polymerase III subunit gamma/tau	1.01837	6.22467	6.21155	6.23781	6.21155	6.23781	72.1164	75.575	1263	1132	1263	1132	1692	7	1689	99.47	UNIPROTKB|Q97RF7 - symbol:dnaX DNA polymerase III, gamma and tau subunits species:170187 Streptococcus pneumoniae TIGR4 [GO:0005515 protein binding evidence=IPI] InterPro:IPR001270 InterPro:IPR008921 InterPro:IPR012763 InterPro:IPR022754 Pfam:PF12169 PRINTS:PR00300 InterPro:IPR003593 Gene3D:3.40.50.300 InterPro:IPR027417 SUPFAM:SSF52540 GO:GO:0005524 GO:GO:0003677 GO:GO:0006260 SMART:SM00382 EMBL…	551	2	550	99.64	378	2e-122	233/570	40	334/570	58	30/570	5	1
gene26	CP020102.1	28567	28890	+	protein_coding	B4U62_00135	AQZ88933.1	YbaB/EbfC family nucleoid-associated protein	1.08791	6.2831	6.22262	6.34417	6.22262	6.34417	72.7572	81.235	244	233	244	233	324	1	315	97.22	TIGR_CMR|BA_0020 - symbol:BA_0020 conserved hypothetical protein TIGR00103 species:198094 Bacillus anthracis str. Ames [GO:0003674 molecular_function evidence=ND] [GO:0005575 cellular_component evidence=ND] [GO:0008150 biological_process evidence=ND] HAMAP:MF_00274 GO:GO:0005737 EMBL:AE016879 EMBL:AE017334 EMBL:AE017225 Proteomes:UP000000427 Proteomes:UP000000594 Proteomes:UP000005639 GO:GO:00036…	109	2	106	96.33	136	1e-40	84/105	80	96/105	91	0/105	0	1
gene27	CP020102.1	28905	29501	+	protein_coding	B4U62_00140	AQZ88934.1	recombination protein RecR	-1.09554	6.15123	6.21741	6.08577	6.21741	6.08577	72.4995	67.3609	448	356	448	356	597	1	594	99.5	TIGR_CMR|BA_0021 - symbol:BA_0021 recombination protein RecR species:198094 Bacillus anthracis str. Ames [GO:0003674 molecular_function evidence=ND] [GO:0006281 DNA repair evidence=ISS] [GO:0006310 DNA recombination evidence=ISS] InterPro:IPR000093 InterPro:IPR003583 InterPro:IPR015967 PROSITE:PS01300 SMART:SM00278 HAMAP:MF_00017 InterPro:IPR006171 Pfam:PF02132 GO:GO:0046872 GO:GO:0006281 EMBL:AE…	198	1	198	100	348	4e-121	171/198	86	183/198	92	0/198	0	1
gene28	CP020102.1	29519	29743	+	protein_coding	B4U62_00145	AQZ88935.1	hypothetical protein	-1.04443	5.81348	5.84492	5.78221	5.84492	5.78221	55.8203	54.7238	130	109	130	109	225	1	219	97.33	TIGR_CMR|BA_0022 - symbol:BA_0022 conserved hypothetical protein species:198094 Bacillus anthracis str. Ames [GO:0003674 molecular_function evidence=ND] [GO:0005575 cellular_component evidence=ND] [GO:0008150 biological_process evidence=ND] EMBL:AE016879 EMBL:AE017334 EMBL:AE017225 Proteomes:UP000000427 Proteomes:UP000000594 Proteomes:UP000005639 EMBL:CP007660 EMBL:CP008752 EMBL:CP007704 EMBL:CP0…	73	1	73	100	84	5e-21	40/73	54	55/73	75	0/73	0	1
gene29	CP020102.1	29810	30073	+	protein_coding	B4U62_00150	AQZ88936.1	sigma-K factor-processing regulatory protein BofA	1.17797	4.79475	4.67806	4.91436	4.67806	4.91436	24.519	29.5242	67	69	67	69	264	61	261	76.14	TIGR_CMR|BA_0024 - symbol:BA_0024 sigma-k factor processing regulatory protein BofA species:198094 Bacillus anthracis str. Ames [GO:0003674 molecular_function evidence=ND] Pfam:PF07441 EMBL:AE016879 EMBL:AE017334 EMBL:AE017225 Proteomes:UP000000427 Proteomes:UP000000594 Proteomes:UP000005639 EMBL:CP007660 EMBL:CP008752 EMBL:CP007704 EMBL:CP010342 EMBL:CP008846 EMBL:CP007618 EMBL:JMPV01000007 EMBL…	89	21	87	75.28	63.5	7e-13	31/67	46	43/67	64	0/67	0	1
gene35	CP020102.1	35568	35762	+	protein_coding	B4U62_00180	AQZ88937.1	protein CsfB	1.36289	3.73669	3.52003	3.9667	3.52003	3.9667	10.4044	14.4823	21	25	21	25	195	22	171	76.92	TIGR_CMR|BA_0025 - symbol:BA_0025 csfB protein, putative species:198094 Bacillus anthracis str. Ames [GO:0003674 molecular_function evidence=ND] [GO:0008150 biological_process evidence=ND] EMBL:AE016879 EMBL:AE017334 EMBL:AE017225 Proteomes:UP000000427 Proteomes:UP000000594 Proteomes:UP000005639 GO:GO:0016874 EMBL:CP007660 EMBL:CP008752 EMBL:CP007704 EMBL:CP008853 EMBL:CP008854 EMBL:CP010342 EMBL…	59	5	54	84.75	60.5	3e-12	19/50	38	35/50	70	0/50	0	1
gene36	CP020102.1	35882	36496	+	protein_coding	B4U62_00185	AQZ88938.1	protein xpaC	-1.43808	8.60822	8.87428	8.35014	8.87428	8.35014	463.109	324.375	2948	1766	2948	1766	615	193	612	68.29	UNIPROTKB|Q71Y48 - symbol:LMOf2365_1996 Uncharacterized protein species:265669 Listeria monocytogenes serotype 4b str. F2365 [GO:0003674 molecular_function evidence=ND] [GO:0005575 cellular_component evidence=ND] [GO:0008150 biological_process evidence=ND] EMBL:AE017262 Proteomes:UP000000563 InterPro:IPR018770 Pfam:PF10112 RefSeq:YP_014589.1 STRING:265669.LMOf2365_1996 EnsemblBacteria:AAT04766 Ge…	219	63	202	63.93	127	2e-34	67/140	47	100/140	71	0/140	0	1
gene37	CP020102.1	36515	37675	+	protein_coding	B4U62_00190	AQZ88939.1	toxic anion resistance protein	-1.58027	8.52265	8.85913	8.19896	8.85913	8.19896	459.344	293.837	5520	3020	5520	3020	1161	28	1152	96.9	UNIPROTKB|Q71Y47 - symbol:LMOf2365_1997 Putative tellurite resistance protein species:265669 Listeria monocytogenes serotype 4b str. F2365 [GO:0003674 molecular_function evidence=ND] [GO:0009636 response to toxic substance evidence=ISS] [GO:0046690 response to tellurium ion evidence=ISS] GO:GO:0009636 EMBL:AE017262 Proteomes:UP000000563 GO:GO:0046690 InterPro:IPR008863 Pfam:PF05816 PIRSF:PIRSF026…	399	26	399	93.73	423	1e-144	235/375	62	299/375	79	1/375	0	1
gene38	CP020102.1	37757	39199	+	protein_coding	B4U62_00195	AQZ88940.1	hypothetical protein	-1.26645	6.83398	7.0065	6.66571	7.0065	6.66571	126.941	101.611	1896	1298	1896	1298	1443	10	822	56.34	UNIPROTKB|Q4KBI5 - symbol:PFL_3293 Orn/Lys/Arg decarboxylase family protein species:220664 Pseudomonas protegens Pf-5 [GO:0006520 cellular amino acid metabolic process evidence=ISM] [GO:0016831 carboxy-lyase activity evidence=ISM] InterPro:IPR000310 InterPro:IPR005308 InterPro:IPR008286 InterPro:IPR011193 InterPro:IPR015421 InterPro:IPR015422 Pfam:PF01276 Pfam:PF03709 Pfam:PF03711 PIRSF:PIRSF0093…	751	150	447	39.68	120	2e-27	96/306	31	153/306	50	43/306	14	1
gene39	CP020102.1	39196	39834	+	protein_coding	B4U62_00200	AQZ88941.1	thymidylate kinase	-1.06617	6.26828	6.31467	6.22223	6.31467	6.22223	77.4106	74.6009	512	422	512	422	639	1	621	97.18	TIGR_CMR|BA_0027 - symbol:BA_0027 thymidylate kinase species:198094 Bacillus anthracis str. Ames [GO:0004798 thymidylate kinase activity evidence=ISS] [GO:0015949 nucleobase-containing small molecule interconversion evidence=ISS] InterPro:IPR018094 InterPro:IPR018095 PROSITE:PS01331 HAMAP:MF_00165 Gene3D:3.40.50.300 InterPro:IPR027417 SUPFAM:SSF52540 GO:GO:0005524 EMBL:AE016879 EMBL:AE017334 EMBL…	208	1	207	99.52	235	3e-76	113/207	54	155/207	74	0/207	0	1
gene40	CP020102.1	39908	40237	+	protein_coding	B4U62_00205	AQZ88942.1	hypothetical protein	1.03805	7.07319	7.04631	7.10018	7.04631	7.10018	130.865	136.239	447	398	447	398	330	1	327	99.09	UNIPROTKB|Q71W80 - symbol:LMOf2365_2671 Uncharacterized protein species:265669 Listeria monocytogenes serotype 4b str. F2365 [GO:0003674 molecular_function evidence=ND] [GO:0005575 cellular_component evidence=ND] [GO:0008150 biological_process evidence=ND] EMBL:AE017262 Proteomes:UP000000563 InterPro:IPR011322 SUPFAM:SSF54913 Gene3D:3.30.70.120 InterPro:IPR015867 RefSeq:YP_015259.1 STRING:265669.…	109	1	109	100	149	1e-45	72/109	66	87/109	79	0/109	0	1
gene41	CP020102.1	40250	40690	+	protein_coding	B4U62_00210	AQZ88943.1	hypothetical protein	1.03132	6.62334	6.60113	6.64562	6.60113	6.64562	94.8594	100.155	433	391	433	391	441	43	432	88.44	TIGR_CMR|BA_1667 - symbol:BA_1667 conserved hypothetical protein species:198094 Bacillus anthracis str. Ames [GO:0003674 molecular_function evidence=ND] [GO:0005575 cellular_component evidence=ND] [GO:0008150 biological_process evidence=ND] EMBL:AE016879 EMBL:AE017334 EMBL:AE017225 Proteomes:UP000000427 Proteomes:UP000000594 Proteomes:UP000005639 EMBL:CP007660 EMBL:CP008752 EMBL:CP007704 EMBL:CP0…	154	19	152	87.01	45.8	1e-05	33/134	24	67/134	50	4/134	2	1
gene42	CP020102.1	40702	41691	+	protein_coding	B4U62_00215	AQZ88944.1	DNA polymerase III subunit delta'	1.06368	7.20572	7.16133	7.25039	7.16133	7.25039	141.21	152.328	1447	1335	1447	1335	990	1	987	99.7	TIGR_CMR|BA_0028 - symbol:BA_0028 DNA polymerase III, delta prime subunit species:198094 Bacillus anthracis str. Ames [GO:0003887 DNA-directed DNA polymerase activity evidence=ISS] [GO:0006260 DNA replication evidence=ISS] [GO:0009360 DNA polymerase III complex evidence=ISS] InterPro:IPR004622 Gene3D:3.40.50.300 InterPro:IPR027417 SUPFAM:SSF52540 EMBL:AE016879 EMBL:AE017334 EMBL:AE017225 Proteome…	327	1	327	100	339	1e-113	169/330	51	242/330	73	4/330	1	1
gene43	CP020102.1	41694	42521	+	protein_coding	B4U62_00220	AQZ88945.1	stage 0 sporulation protein YaaT	1.09581	7.85518	7.78945	7.92145	7.78945	7.92145	219.711	243.114	1883	1782	1883	1782	828	1	825	99.64	TIGR_CMR|BA_0029 - symbol:BA_0029 conserved hypothetical protein species:198094 Bacillus anthracis str. Ames [GO:0003674 molecular_function evidence=ND] [GO:0005575 cellular_component evidence=ND] [GO:0008150 biological_process evidence=ND] EMBL:AE016879 EMBL:AE017334 EMBL:AE017225 Proteomes:UP000000427 Proteomes:UP000000594 Proteomes:UP000005639 InterPro:IPR007557 Pfam:PF04468 PROSITE:PS51411 EM…	278	4	278	98.92	447	2e-157	211/275	76	248/275	90	0/275	0	1
gene44	CP020102.1	42536	42895	+	protein_coding	B4U62_00225	AQZ88946.1	initiation-control protein YabA	-1.01297	7.57692	7.58623	7.56763	7.58623	7.56763	188.125	191.722	701	611	701	611	360	1	357	99.17	TIGR_CMR|BA_0030 - symbol:BA_0030 conserved hypothetical protein species:198094 Bacillus anthracis str. Ames [GO:0003674 molecular_function evidence=ND] [GO:0005575 cellular_component evidence=ND] [GO:0008150 biological_process evidence=ND] InterPro:IPR010377 Pfam:PF06156 PIRSF:PIRSF021439 EMBL:AE016879 EMBL:AE017334 EMBL:AE017225 Proteomes:UP000000427 Proteomes:UP000000594 Proteomes:UP000005639 …	116	1	116	100	147	2e-44	74/120	61	97/120	80	5/120	4	1
gene45	CP020102.1	42954	43697	+	protein_coding	B4U62_00230	AQZ88947.1	SAM-dependent methyltransferase	-1.1773	5.33826	5.4573	5.22181	5.4573	5.22181	42.4625	36.8948	327	243	327	243	744	4	741	99.19	TIGR_CMR|BA_0031 - symbol:BA_0031 conserved hypothetical protein species:198094 Bacillus anthracis str. Ames [GO:0003674 molecular_function evidence=ND] [GO:0005575 cellular_component evidence=ND] [GO:0008150 biological_process evidence=ND] EMBL:AE016879 EMBL:AE017334 EMBL:AE017225 Proteomes:UP000000427 Proteomes:UP000000594 Proteomes:UP000005639 Gene3D:3.40.50.150 InterPro:IPR029063 SUPFAM:SSF53…	246	1	246	100	370	3e-128	182/246	73	221/246	89	0/246	0	1
gene46	CP020102.1	43684	43983	+	protein_coding	B4U62_00235	AQZ88948.1	hypothetical protein	-1.11418	4.34242	4.42112	4.26513	4.42112	4.26513	20.2885	18.4505	63	49	63	49	300	1	249	83	TIGR_CMR|BA_0032 - symbol:BA_0032 conserved hypothetical protein species:198094 Bacillus anthracis str. Ames [GO:0003674 molecular_function evidence=ND] [GO:0005575 cellular_component evidence=ND] [GO:0008150 biological_process evidence=ND] Pfam:PF01541 EMBL:AE016879 EMBL:AE017334 EMBL:AE017225 Proteomes:UP000000427 Proteomes:UP000000594 Proteomes:UP000005639 InterPro:IPR000305 SUPFAM:SSF82771 PR…	96	1	83	86.46	110	1e-30	50/83	60	62/83	74	0/83	0	1
gene47	CP020102.1	43958	44836	+	protein_coding	B4U62_00240	AQZ88949.1	rRNA (cytidine-2'-O-)-methyltransferase	1	5.84707	5.84707	5.84707	5.84707	5.84707	55.9448	57.1878	509	445	509	445	879	10	870	97.95	TIGR_CMR|BA_0033 - symbol:BA_0033 tetrapyrrole methylase family protein species:198094 Bacillus anthracis str. Ames [GO:0008152 metabolic process evidence=ISS] [GO:0008168 methyltransferase activity evidence=ISS] InterPro:IPR000878 InterPro:IPR008189 InterPro:IPR014776 InterPro:IPR014777 InterPro:IPR018063 Pfam:PF00590 PIRSF:PIRSF005917 PROSITE:PS01296 HAMAP:MF_01877 GO:GO:0005737 EMBL:AE016879 E…	291	3	288	98.28	308	1e-102	177/288	61	223/288	77	3/288	1	1
gene48	CP020102.1	44885	45175	-	protein_coding	B4U62_00245	AQZ88950.1	transition state regulatory protein AbrB	1.21497	10.0163	9.87686	10.1578	9.87686	10.1578	952.84	1133.89	2870	2921	2870	2921	291	1	288	98.97	UNIPROTKB|P08874 - symbol:abrB Transition state regulatory protein AbrB species:224308 Bacillus subtilis subsp. subtilis str. 168 [GO:0043937 regulation of sporulation evidence=IGI] GO:GO:0006355 GO:GO:0003677 EMBL:AL009126 Proteomes:UP000001570 GO:GO:0006351 GO:GO:0030435 EMBL:X12820 EMBL:M26917 EMBL:D26185 EMBL:X61953 PIR:S03096 RefSeq:NP_387918.1 PDB:1YFB PDB:1YSF PDB:1Z0R PDB:2K1N PDB:2MJG PD…	96	1	96	100	186	1e-60	96/96	100	96/96	100	0/96	0	1
gene49	CP020102.1	45670	47664	+	protein_coding	B4U62_00250	AQZ88951.1	methionine--tRNA ligase	1.1072	7.48246	7.40937	7.55628	7.40937	7.55628	168.623	190.252	3482	3360	3482	3360	1995	1	1992	99.85	TIGR_CMR|BA_0036 - symbol:BA_0036 methionyl-tRNA synthetase species:198094 Bacillus anthracis str. Ames [GO:0004825 methionine-tRNA ligase activity evidence=ISS] [GO:0006431 methionyl-tRNA aminoacylation evidence=ISS] InterPro:IPR001412 InterPro:IPR002547 InterPro:IPR004495 InterPro:IPR009080 InterPro:IPR013155 InterPro:IPR014758 InterPro:IPR015413 InterPro:IPR023457 Pfam:PF01588 Pfam:PF08264 Pfa…	660	1	660	100	1000	0	494/665	74	578/665	86	6/665	0	1
gene50	CP020102.1	47743	48510	+	protein_coding	B4U62_00255	AQZ88952.1	hydrolase TatD	1.04003	5.0603	5.03207	5.0887	5.03207	5.0887	31.4492	33.5356	250	228	250	228	768	1	762	99.22	TIGR_CMR|BA_0037 - symbol:BA_0037 deoxyribonuclease, TatD family species:198094 Bacillus anthracis str. Ames [GO:0004536 deoxyribonuclease activity evidence=ISS] [GO:0006308 DNA catabolic process evidence=ISS] InterPro:IPR001130 InterPro:IPR015991 InterPro:IPR018228 Pfam:PF01026 PIRSF:PIRSF005902 PROSITE:PS01091 PROSITE:PS01137 EMBL:AE016879 EMBL:AE017334 EMBL:AE017225 Proteomes:UP000000427 Prote…	255	1	254	99.61	390	7e-136	185/254	72	216/254	85	0/254	0	1
gene51	CP020102.1	48666	49979	+	protein_coding	B4U62_00260	AQZ88953.1	hypothetical protein	1.05141	8.02639	7.99031	8.06263	7.99031	8.06263	251.456	269.08	3420	3130	3420	3130	1314	178	1311	86.3	UNIPROTKB|Q724M7 - symbol:LMOf2365_0197 Uncharacterized protein species:265669 Listeria monocytogenes serotype 4b str. F2365 [GO:0003674 molecular_function evidence=ND] [GO:0005575 cellular_component evidence=ND] [GO:0008150 biological_process evidence=ND] InterPro:IPR010611 Pfam:PF06725 GO:GO:0004553 GO:GO:0009254 EMBL:AE017262 Proteomes:UP000000563 InterPro:IPR009009 SUPFAM:SSF50685 GO:GO:00198…	408	33	408	92.16	248	1e-75	150/382	39	224/382	58	10/382	2	1
gene52	CP020102.1	50124	50684	+	protein_coding	B4U62_00265	AQZ88954.1	ribonuclease M5	1.03362	5.90171	5.87791	5.92561	5.87791	5.92561	57.6917	59.602	335	296	335	296	561	1	558	99.47	UNIPROTKB|P37547 - symbol:rnmV Ribonuclease M5 species:224308 Bacillus subtilis subsp. subtilis str. 168 [GO:0006364 rRNA processing evidence=IDA] [GO:0042254 ribosome biogenesis evidence=IMP] [GO:0043822 ribonuclease M5 activity evidence=IDA] [GO:0090502 RNA phosphodiester bond hydrolysis, endonucleolytic evidence=IDA] InterPro:IPR004466 InterPro:IPR006171 Pfam:PF01751 GO:GO:0005737 GO:GO:000028…	186	1	186	100	368	2e-129	186/186	100	186/186	100	0/186	0	1
gene53	CP020102.1	50677	51555	+	protein_coding	B4U62_00270	AQZ88955.1	ribosomal RNA small subunit methyltransferase A	1.02822	6.57213	6.55208	6.59223	6.55208	6.59223	91.5561	96.898	833	754	833	754	879	7	861	97.27	TIGR_CMR|BA_0039 - symbol:BA_0039 dimethyladenosine transferase species:198094 Bacillus anthracis str. Ames [GO:0000154 rRNA modification evidence=ISS] [GO:0000179 rRNA (adenine-N6,N6-)-dimethyltransferase activity evidence=ISS] [GO:0046677 response to antibiotic evidence=ISS] InterPro:IPR011530 InterPro:IPR020596 InterPro:IPR020598 PROSITE:PS01131 SMART:SM00650 InterPro:IPR001737 HAMAP:MF_00607 …	292	2	286	97.6	410	1e-142	203/285	71	245/285	85	0/285	0	1
gene54	CP020102.1	51717	52589	+	protein_coding	B4U62_00275	AQZ88956.1	sporulation-specific protease YabG	1.10213	5.96082	5.89108	6.03137	5.89108	6.03137	58.1	64.827	525	501	525	501	873	1	870	99.66	UNIPROTKB|P37548 - symbol:yabG Sporulation-specific protease YabG species:224308 Bacillus subtilis subsp. subtilis str. 168 [GO:0043593 endospore coat evidence=IMP] Pfam:PF05582 GO:GO:0016020 EMBL:AL009126 Proteomes:UP000001570 GO:GO:0016787 GO:GO:0030435 EMBL:D26185 PIR:S66072 RefSeq:NP_387924.1 ProteinModelPortal:P37548 STRING:224308.BSU00430 MEROPS:U57.001 PaxDb:P37548 EnsemblBacteria:CAB11819…	290	1	290	100	582	0	289/290	99	290/290	100	0/290	0	1
gene55	CP020102.1	52800	53060	+	protein_coding	B4U62_00280	AQZ88957.1	protein Veg	1.0788	12.7451	12.6905	12.7999	12.6905	12.7999	6438.21	7304.44	17393	16877	17393	16877	261	1	237	90.8	UNIPROTKB|Q724M4 - symbol:LMOf2365_0200 Uncharacterized protein species:265669 Listeria monocytogenes serotype 4b str. F2365 [GO:0003674 molecular_function evidence=ND] [GO:0005575 cellular_component evidence=ND] [GO:0008150 biological_process evidence=ND] InterPro:IPR009366 Pfam:PF06257 PIRSF:PIRSF037257 EMBL:AE017262 Proteomes:UP000000563 HOGENOM:HOG000204879 OMA:ETYPAVF OrthoDB:EOG6KWZ53 RefSe…	85	1	79	92.94	124	2e-36	59/79	74	68/79	86	0/79	0	1
gene56	CP020102.1	53220	53405	+	protein_coding	B4U62_00285	AQZ88958.1	protein sspF	1.09287	7.31109	7.2473	7.37543	7.2473	7.37543	149.593	164.584	288	271	288	271	186	1	174	93.55	TIGR_CMR|BA_0042 - symbol:BA_0042 small, acid-soluble spore protein species:198094 Bacillus anthracis str. Ames [GO:0003674 molecular_function evidence=ND] InterPro:IPR001448 InterPro:IPR018126 Pfam:PF00269 PROSITE:PS00304 EMBL:AE016879 EMBL:AE017334 EMBL:AE017225 Proteomes:UP000000427 Proteomes:UP000000594 Proteomes:UP000005639 GO:GO:0003690 GO:GO:0006265 EMBL:CP007660 EMBL:JNOD01000006 OrthoDB:…	59	1	59	100	89.7	1e-23	45/59	76	51/59	86	1/59	1	1
gene57	CP020102.1	53553	54422	+	protein_coding	B4U62_00290	AQZ88959.1	4-diphosphocytidyl-2C-methyl-D-erythritol kinase	1.1232	6.7942	6.71091	6.87853	6.71091	6.87853	103.053	116.598	928	898	928	898	870	1	867	99.66	TIGR_CMR|BA_0043 - symbol:BA_0043 4-diphosphocytidyl-2C-methyl-D-erythritol kinase species:198094 Bacillus anthracis str. Ames [GO:0050515 4-(cytidine 5'-diphospho)-2-C-methyl-D-erythritol kinase activity evidence=ISS] InterPro:IPR004424 InterPro:IPR006204 Pfam:PF00288 PIRSF:PIRSF010376 UniPathway:UPA00056 HAMAP:MF_00061 GO:GO:0005524 EMBL:AE016879 EMBL:AE017334 EMBL:AE017225 Proteomes:UP00000042…	289	1	289	100	378	4e-130	211/289	73	248/289	85	0/289	0	1
gene58	CP020102.1	54478	55335	+	protein_coding	B4U62_00295	AQZ88960.1	pur operon repressor	-1.10857	8.67442	8.74909	8.60039	8.74909	8.60039	420.341	391.681	3733	2975	3733	2975	858	250	702	52.8	TIGR_CMR|BA_1591 - symbol:BA_1591 xanthine phosphoribosyltransferase species:198094 Bacillus anthracis str. Ames [GO:0000310 xanthine phosphoribosyltransferase activity evidence=ISS] [GO:0046110 xanthine metabolic process evidence=ISS] InterPro:IPR000836 InterPro:IPR010079 Pfam:PF00156 UniPathway:UPA00602 HAMAP:MF_01184 GO:GO:0005737 EMBL:AE016879 EMBL:AE017334 EMBL:AE017225 Proteomes:UP000000427…	197	1	155	78.68	76.6	2e-15	45/155	29	82/155	52	4/155	2	1
gene59	CP020102.1	55332	55709	+	protein_coding	B4U62_00300	AQZ88961.1	RidA family protein	1.00957	9.5334	9.52653	9.54027	9.52653	9.54027	721.779	758.459	2824	2538	2824	2538	378	1	375	99.21	UNIPROTKB|P37552 - symbol:yabJ 2-iminobutanoate/2-iminopropanoate deaminase species:224308 Bacillus subtilis subsp. subtilis str. 168 [GO:0019239 deaminase activity evidence=IDA] [GO:0046360 2-oxobutyrate biosynthetic process evidence=IDA] InterPro:IPR006056 Pfam:PF01042 GO:GO:0005737 EMBL:AL009126 Proteomes:UP000001570 GO:GO:0009636 GO:GO:0016787 EMBL:D26185 GO:GO:0019239 Gene3D:3.30.1330.40 Int…	125	1	125	100	248	5e-84	125/125	100	125/125	100	0/125	0	1
gene60	CP020102.1	55903	56196	+	protein_coding	B4U62_00305	AQZ88962.1	septation protein spoVG	-1.10429	12.8922	12.964	12.8209	12.964	12.8209	7749.66	7487.38	23583	19487	23583	19487	294	1	291	98.98	TIGR_CMR|BA_0047 - symbol:BA_0047 stage V sporulation protein G species:198094 Bacillus anthracis str. Ames [GO:0003674 molecular_function evidence=ND] InterPro:IPR007170 Pfam:PF04026 HAMAP:MF_00819 EMBL:AE016879 EMBL:AE017334 EMBL:AE017225 Proteomes:UP000000427 Proteomes:UP000000594 Proteomes:UP000005639 GO:GO:0030435 GO:GO:0000917 GO:GO:0030436 eggNOG:COG2088 HOGENOM:HOG000209336 KO:K06412 OMA:…	97	1	97	100	179	9e-58	88/97	90	92/97	94	0/97	0	1
gene61	CP020102.1	56389	57759	+	protein_coding	B4U62_00310	AQZ88963.1	bifunctional N-acetylglucosamine-1-phosphate uridyltransferase/glucosamine-1-phosphate acetyltransferase	1.05505	7.65518	7.61662	7.69393	7.61662	7.69393	192.942	208.704	2738	2533	2738	2533	1371	19	1353	97.37	TIGR_CMR|CHY_0192 - symbol:CHY_0192 UDP-N-acetylglucosamine pyrophosphorylase species:246194 Carboxydothermus hydrogenoformans Z-2901 [GO:0003977 UDP-N-acetylglucosamine diphosphorylase activity evidence=ISS] [GO:0009103 lipopolysaccharide biosynthetic process evidence=ISS] [GO:0009252 peptidoglycan biosynthetic process evidence=ISS] InterPro:IPR005882 InterPro:IPR018357 PROSITE:PS00101 UniPathwa…	446	4	446	99.33	438	1e-148	225/445	50	307/445	68	2/445	0	1
gene62	CP020102.1	57782	58735	+	protein_coding	B4U62_00315	AQZ88964.1	ribose-phosphate pyrophosphokinase	1.02377	8.04203	8.0251	8.05899	8.0251	8.05899	257.835	268.788	2546	2270	2546	2270	954	25	948	96.86	TIGR_CMR|CHY_0193 - symbol:CHY_0193 ribose-phosphate pyrophosphokinase species:246194 Carboxydothermus hydrogenoformans Z-2901 [GO:0004749 ribose phosphate diphosphokinase activity evidence=ISS] [GO:0009152 purine ribonucleotide biosynthetic process evidence=ISS] InterPro:IPR000842 InterPro:IPR005946 Pfam:PF14572 PROSITE:PS00114 GO:GO:0005524 GO:GO:0005737 GO:GO:0000287 EMBL:CP000141 Proteomes:UP…	313	5	312	98.4	393	4e-135	209/308	67	257/308	83	0/308	0	1
gene63	CP020102.1	58820	59434	+	protein_coding	B4U62_00320	AQZ88965.1	50S ribosomal protein L25/general stress protein Ctc	1.05976	12.2775	12.2357	12.3194	12.2357	12.3194	4746.09	5198.27	30212	28301	30212	28301	615	1	612	99.51	UNIPROTKB|P14194 - symbol:ctc General stress protein CTC species:224308 Bacillus subtilis subsp. subtilis str. 168 [GO:0006950 response to stress evidence=IEP] InterPro:IPR001021 InterPro:IPR011035 InterPro:IPR029751 Pfam:PF01386 ProDom:PD012503 HAMAP:MF_01334 GO:GO:0006412 EMBL:AL009126 Proteomes:UP000001570 GO:GO:0006950 GO:GO:0005840 EMBL:D26185 GO:GO:0003735 GO:GO:0008097 EMBL:X16518 PIR:S660…	204	1	204	100	361	6e-126	204/204	100	204/204	100	0/204	0	1
gene64	CP020102.1	59541	60107	+	protein_coding	B4U62_00325	AQZ88966.1	peptidyl-tRNA hydrolase	1.08693	8.93232	8.87239	8.99265	8.87239	8.99265	462.102	513.011	2712	2575	2712	2575	567	1	558	98.41	TIGR_CMR|BA_0050 - symbol:BA_0050 peptidyl-tRNA hydrolase species:198094 Bacillus anthracis str. Ames [GO:0004045 aminoacyl-tRNA hydrolase activity evidence=ISS] [GO:0006412 translation evidence=ISS] InterPro:IPR001328 InterPro:IPR018171 Pfam:PF01195 PROSITE:PS01195 PROSITE:PS01196 HAMAP:MF_00083 GO:GO:0005737 EMBL:AE016879 EMBL:AE017334 EMBL:AE017225 Proteomes:UP000000427 Proteomes:UP000000594 P…	186	1	186	100	279	2e-94	126/186	67	153/186	82	0/186	0	1
gene65	CP020102.1	60167	60397	+	protein_coding	B4U62_00330	AQZ88967.1	peptide ABC transporter permease	1.02277	8.78386	8.76763	8.80012	8.76763	8.80012	427.853	450.381	1023	921	1023	921	231	10	228	94.81	TIGR_CMR|BA_0051 - symbol:BA_0051 conserved hypothetical protein species:198094 Bacillus anthracis str. Ames [GO:0003674 molecular_function evidence=ND] [GO:0005575 cellular_component evidence=ND] [GO:0008150 biological_process evidence=ND] EMBL:AE016879 EMBL:AE017334 EMBL:AE017225 Proteomes:UP000000427 Proteomes:UP000000594 Proteomes:UP000005639 EMBL:CP007660 EMBL:CP008752 EMBL:CP007704 EMBL:CP0…	74	4	74	95.95	76.3	5e-18	37/73	50	50/73	68	2/73	2	1
gene66	CP020102.1	60467	64000	+	protein_coding	B4U62_00335	AQZ88968.1	transcription-repair coupling factor	1.12982	8.13603	8.04846	8.22455	8.04846	8.22455	260.639	297.396	9534	9304	9534	9304	3534	28	3528	99.07	TIGR_CMR|BA_0052 - symbol:BA_0052 transcription-repair coupling factor species:198094 Bacillus anthracis str. Ames [GO:0003690 double-stranded DNA binding evidence=ISS] [GO:0004003 ATP-dependent DNA helicase activity evidence=ISS] [GO:0005524 ATP binding evidence=ISS] [GO:0006281 DNA repair evidence=ISS] [GO:0016887 ATPase activity evidence=ISS] InterPro:IPR004576 InterPro:IPR005118 InterPro:IPR0…	1176	10	1176	99.23	1541	0	801/1167	68	962/1167	82	0/1167	0	1
gene67	CP020102.1	64136	64672	+	protein_coding	B4U62_00340	AQZ88969.1	stage V sporulation protein T	1.0031	8.21451	8.21228	8.21675	8.21228	8.21675	295.593	296.604	1643	1410	1643	1410	537	1	534	99.44	TIGR_CMR|CHY_0202 - symbol:CHY_0202 stage V sporulation protein T species:246194 Carboxydothermus hydrogenoformans Z-2901 [GO:0006355 regulation of transcription, DNA-templated evidence=ISS] [GO:0030436 asexual sporulation evidence=ISS] GO:GO:0006355 EMBL:CP000141 Proteomes:UP000002706 eggNOG:COG2002 InterPro:IPR007159 Pfam:PF04014 SMART:SM00966 TIGRFAMs:TIGR01439 Gene3D:3.30.450.40 InterPro:IPR0…	186	1	186	100	209	8e-67	114/186	61	139/186	74	8/186	4	1
gene68	CP020102.1	64854	66452	+	protein_coding	B4U62_00345	AQZ88970.1	hypothetical protein	1.08644	3.34327	3.284	3.40361	3.284	3.40361	8.82136	9.60777	146	136	146	136	1599	37	1542	94.18	TIGR_CMR|BA_0054 - symbol:BA_0054 stage V sporulation protein B, putative species:198094 Bacillus anthracis str. Ames [GO:0003674 molecular_function evidence=ND] [GO:0016020 membrane evidence=ISS] InterPro:IPR002797 Pfam:PF01943 GO:GO:0016020 EMBL:AE016879 EMBL:AE017334 EMBL:AE017225 Proteomes:UP000000427 Proteomes:UP000000594 Proteomes:UP000005639 GO:GO:0000271 EMBL:CP007660 EMBL:CP008752 EMBL:C…	533	10	519	95.68	314	4e-98	207/521	39	332/521	63	30/521	5	1
gene69	CP020102.1	66442	67911	+	protein_coding	B4U62_00350	AQZ88971.1	MazG family protein	1.10922	6.13069	6.05637	6.20592	6.05637	6.20592	65.3281	73.6943	994	959	994	959	1470	1	1461	99.39	TIGR_CMR|BA_0055 - symbol:BA_0055 tetrapyrrole methylase family protein/MazG family protein species:198094 Bacillus anthracis str. Ames [GO:0003824 catalytic activity evidence=ISS] [GO:0008152 metabolic process evidence=ISS] InterPro:IPR000878 InterPro:IPR014777 Pfam:PF00590 Pfam:PF03819 EMBL:AE016879 EMBL:AE017334 EMBL:AE017225 Proteomes:UP000000427 Proteomes:UP000000594 Proteomes:UP000005639 GO…	486	1	486	100	594	0	295/487	60	375/487	77	1/487	0	1
gene70	CP020102.1	67914	68174	+	protein_coding	B4U62_00355	AQZ88972.1	hypothetical protein	-1.13653	6.7024	6.79536	6.61072	6.79536	6.61072	109.568	97.8138	296	226	296	226	261	1	252	96.55	TIGR_CMR|BA_0056 - symbol:BA_0056 S4 domain protein species:198094 Bacillus anthracis str. Ames [GO:0003674 molecular_function evidence=ND] [GO:0008150 biological_process evidence=ND] InterPro:IPR002942 Pfam:PF01479 PROSITE:PS50889 SMART:SM00363 EMBL:AE016879 EMBL:AE017334 EMBL:AE017225 Proteomes:UP000000427 Proteomes:UP000000594 Proteomes:UP000005639 GO:GO:0003723 OrthoDB:EOG64NB4B Gene3D:3.10.2…	91	1	84	92.31	139	2e-42	69/84	82	80/84	95	0/84	0	1
gene71	CP020102.1	68253	68555	+	protein_coding	B4U62_00360	AQZ88973.1	spore protein YabP	-1.07768	6.42517	6.47937	6.37143	6.47937	6.37143	87.6842	82.7642	275	222	275	222	303	1	300	99.01	UNIPROTKB|P37558 - symbol:yabP Spore protein YabP species:224308 Bacillus subtilis subsp. subtilis str. 168 [GO:0005628 prospore membrane evidence=IDA] [GO:0042601 endospore-forming forespore evidence=IDA] EMBL:AL009126 Proteomes:UP000001570 GO:GO:0030435 EMBL:D26185 GO:GO:0005628 PIR:S66090 RefSeq:NP_387941.1 ProteinModelPortal:P37558 SMR:P37558 STRING:224308.BSU00600 PaxDb:P37558 EnsemblBacteri…	100	1	100	100	201	2e-66	100/100	100	100/100	100	0/100	0	1
gene72	CP020102.1	68552	69187	+	protein_coding	B4U62_00365	AQZ88974.1	spore protein YabQ	1.09783	6.99711	6.93011	7.06477	6.93011	7.06477	120.613	133.388	794	751	794	751	636	1	567	89.15	UNIPROTKB|P37559 - symbol:yabQ Spore protein YabQ species:224308 Bacillus subtilis subsp. subtilis str. 168 [GO:0005628 prospore membrane evidence=IDA] [GO:0042601 endospore-forming forespore evidence=IDA] GO:GO:0016021 EMBL:AL009126 Proteomes:UP000001570 GO:GO:0030435 EMBL:D26185 GO:GO:0005628 EMBL:L23497 PIR:S66091 RefSeq:NP_387942.1 STRING:224308.BSU00610 PaxDb:P37559 DNASU:936971 EnsemblBacte…	211	1	189	89.57	383	2e-134	189/189	100	189/189	100	0/189	0	1
gene73	CP020102.1	69205	69582	+	protein_coding	B4U62_00370	AQZ88975.1	cell division protein DIVIC	-1.03482	8.96414	8.98886	8.93949	8.98886	8.93949	502.996	495.778	1968	1659	1968	1659	378	1	375	99.21	UNIPROTKB|P37471 - symbol:divIC Cell division protein DivIC species:224308 Bacillus subtilis subsp. subtilis str. 168 [GO:0005515 protein binding evidence=IPI] InterPro:IPR007060 Pfam:PF04977 EMBL:AL009126 Proteomes:UP000001570 EMBL:D26185 GO:GO:0007049 EMBL:L23497 PIR:B53380 RefSeq:NP_387943.1 IntAct:P37471 MINT:MINT-134669 STRING:224308.BSU00620 PaxDb:P37471 EnsemblBacteria:CAB11838 GeneID:9367…	125	1	125	100	152	2e-46	124/125	99	125/125	100	0/125	0	1
gene74	CP020102.1	69663	70049	+	protein_coding	B4U62_00375	AQZ88976.1	RNA-binding protein S1	1.07833	10.1864	10.1322	10.241	10.1322	10.241	1130.39	1204.34	4528	4126	4528	4126	387	1	357	92.25	TIGR_CMR|BA_0060 - symbol:BA_0060 S1 RNA binding domain protein species:198094 Bacillus anthracis str. Ames [GO:0003723 RNA binding evidence=ISS] [GO:0008150 biological_process evidence=ND] InterPro:IPR003029 Pfam:PF00575 PROSITE:PS50126 EMBL:AE016879 EMBL:AE017334 EMBL:AE017225 Proteomes:UP000000427 Proteomes:UP000000594 Proteomes:UP000005639 GO:GO:0003676 GO:GO:0005840 Gene3D:2.40.50.140 InterP…	160	1	151	94.38	189	2e-60	106/151	70	112/151	74	32/151	21	1
gene75	CP020102.1	70218	70294	+	tRNA	B4U62_00380	.	tRNA-Met	-1.0944	3.55604	3.62171	3.49157	3.62171	3.49157	11.2923	10.2693	9	7	9	7	.	.	.	.	.	.	.	.	.	.	.	.	.	.	.	.	.	.
gene76	CP020102.1	70304	70375	+	tRNA	B4U62_00385	.	tRNA-Glu	1.60602	3.70534	3.37933	4.06281	3.37933	4.06281	9.39283	15.6892	7	10	7	10	.	.	.	.	.	.	.	.	.	.	.	.	.	.	.	.	.	.
gene77	CP020102.1	70575	73058	+	protein_coding	B4U62_00390	AQZ88977.1	stage II sporulation protein E	1.01214	4.77288	4.76418	4.78159	4.76418	4.78159	25.8643	26.7853	665	589	665	589	2484	1	2481	99.88	UNIPROTKB|P37475 - symbol:spoIIE Stage II sporulation protein E species:224308 Bacillus subtilis subsp. subtilis str. 168 [GO:0005515 protein binding evidence=IPI] [GO:0005628 prospore membrane evidence=IDA] [GO:0042601 endospore-forming forespore evidence=IDA] InterPro:IPR001932 Pfam:PF07228 SMART:SM00331 SMART:SM00332 GO:GO:0016021 GO:GO:0005886 EMBL:AL009126 Proteomes:UP000001570 GO:GO:0030435…	827	1	827	100	1417	0	827/827	100	827/827	100	0/827	0	1
gene78	CP020102.1	73143	73880	+	protein_coding	B4U62_00395	AQZ88978.1	hypothetical protein	-1.04666	6.06522	6.09821	6.03242	6.09821	6.03242	67.0262	64.8996	512	424	512	424	738	196	513	43.09	UNIPROTKB|F1RM18 - symbol:RBM27 Uncharacterized protein species:9823 Sus scrofa [GO:0000166 nucleotide binding evidence=IEA] [GO:0003676 nucleic acid binding evidence=IEA] InterPro:IPR000504 InterPro:IPR012677 PROSITE:PS50102 SMART:SM00360 Proteomes:UP000008227 GO:GO:0000166 Gene3D:3.30.70.330 GO:GO:0003676 GeneTree:ENSGT00510000046929 OrthoDB:EOG7TJ3HB TreeFam:TF319253 EMBL:FP236569 Ensembl:ENSS…	631	380	488	17.27	39.7	0.022	27/111	24	54/111	48	7/111	6	1
gene79	CP020102.1	73846	74862	+	protein_coding	B4U62_00400	AQZ88979.1	serine/threonine protein kinase	-1.09129	4.44895	4.51242	4.38638	4.51242	4.38638	21.7543	20.1043	229	181	229	181	1017	1	1014	99.71	UNIPROTKB|P37562 - symbol:yabT Probable serine/threonine-protein kinase YabT species:224308 Bacillus subtilis subsp. subtilis str. 168 [GO:0005515 protein binding evidence=IPI] InterPro:IPR000719 InterPro:IPR011009 InterPro:IPR017441 Pfam:PF00069 PROSITE:PS00107 PROSITE:PS50011 GO:GO:0005524 EMBL:AL009126 Proteomes:UP000001570 eggNOG:COG0515 SUPFAM:SSF56112 GO:GO:0004674 EMBL:D26185 PIR:S66096 Re…	338	1	338	100	664	0	338/338	100	338/338	100	0/338	0	1
gene80	CP020102.1	74966	76384	+	protein_coding	B4U62_00405	AQZ88980.1	tRNA(Ile)-lysidine synthetase	1.04763	7.91752	7.88403	7.95116	7.88403	7.95116	234.279	247.657	3441	3111	3441	3111	1419	1	1335	94.08	TIGR_CMR|BA_0062 - symbol:BA_0062 tRNA(Ile)-lysidine synthetase species:198094 Bacillus anthracis str. Ames [GO:0006400 tRNA modification evidence=ISS] [GO:0016879 ligase activity, forming carbon-nitrogen bonds evidence=ISS] InterPro:IPR012094 InterPro:IPR012795 InterPro:IPR012796 InterPro:IPR015262 Pfam:PF09179 Pfam:PF11734 SMART:SM00977 HAMAP:MF_01161 Pfam:PF01171 GO:GO:0005524 GO:GO:0005737 EM…	476	6	448	93.07	405	6e-135	214/447	47	301/447	67	6/447	1	1
gene81	CP020102.1	76381	76923	+	protein_coding	B4U62_00410	AQZ88981.1	hypoxanthine-guanine phosphoribosyltransferase	1.09337	8.38097	8.31683	8.44561	8.31683	8.44561	317.414	350.328	1784	1684	1784	1684	543	1	540	99.45	UNIPROTKB|P37472 - symbol:hprT Hypoxanthine-guanine phosphoribosyltransferase species:224308 Bacillus subtilis subsp. subtilis str. 168 [GO:0000287 magnesium ion binding evidence=IBA] [GO:0004422 hypoxanthine phosphoribosyltransferase activity evidence=IBA] [GO:0005829 cytosol evidence=IBA] [GO:0006166 purine ribonucleoside salvage evidence=IBA] [GO:0006168 adenine salvage evidence=IBA] [GO:00061…	180	1	180	100	351	6e-123	180/180	100	180/180	100	0/180	0	1
gene82	CP020102.1	77021	78934	+	protein_coding	B4U62_00415	AQZ88982.1	ATP-dependent zinc metalloprotease FtsH	1.10102	10.615	10.5458	10.6847	10.5458	10.6847	1523.38	1634.11	30180	27688	30180	27688	1914	1	1875	97.96	UNIPROTKB|P37476 - symbol:ftsH ATP-dependent zinc metalloprotease FtsH species:224308 Bacillus subtilis subsp. subtilis str. 168 [GO:0008233 peptidase activity evidence=IDA] [GO:0030163 protein catabolic process evidence=IDA] [GO:0030428 cell septum evidence=IDA] [GO:0043934 sporulation evidence=IMP] InterPro:IPR000642 InterPro:IPR003959 InterPro:IPR003960 InterPro:IPR005936 InterPro:IPR011546 Pf…	637	1	625	98.12	1105	0	625/625	100	625/625	100	0/625	0	1
gene83	CP020102.1	79129	79905	+	protein_coding	B4U62_00420	AQZ88983.1	type III pantothenate kinase	-1.2561	4.80418	4.97147	4.64252	4.97147	4.64252	29.9659	23.9881	241	165	241	165	777	1	759	97.68	TIGR_CMR|BA_0065 - symbol:BA_0065 transcriptional activator, putative, Baf family species:198094 Bacillus anthracis str. Ames [GO:0006355 regulation of transcription, DNA-templated evidence=ISS] InterPro:IPR004619 Pfam:PF03309 UniPathway:UPA00241 HAMAP:MF_01274 GO:GO:0005524 GO:GO:0005737 GO:GO:0046872 EMBL:AE016879 EMBL:AE017334 EMBL:AE017225 Proteomes:UP000000427 Proteomes:UP000000594 Proteomes…	262	1	253	96.56	407	2e-142	192/253	75	225/253	88	0/253	0	1
gene84	CP020102.1	79917	80792	+	protein_coding	B4U62_00425	AQZ88984.1	molecular chaperone Hsp33	-1.17261	6.17839	6.29432	6.0646	6.29432	6.0646	76.3191	66.2814	692	514	692	514	876	4	855	97.26	TIGR_CMR|BA_0066 - symbol:BA_0066 chaperonin, 33 kDa species:198094 Bacillus anthracis str. Ames [GO:0006457 protein folding evidence=ISS] [GO:0006979 response to oxidative stress evidence=ISS] [GO:0050821 protein stabilization evidence=ISS] InterPro:IPR000397 InterPro:IPR016153 InterPro:IPR016154 Pfam:PF01430 PIRSF:PIRSF005261 HAMAP:MF_00117 GO:GO:0005737 GO:GO:0006457 EMBL:AE016879 EMBL:AE01733…	291	3	287	97.94	367	2e-125	177/285	62	230/285	80	1/285	0	1
gene85	CP020102.1	80839	81732	+	protein_coding	B4U62_00430	AQZ88985.1	peptidylprolyl isomerase	-1.13784	4.96236	5.05639	4.87009	5.05639	4.87009	31.9879	28.6827	296	227	296	227	894	1	801	89.6	TIGR_CMR|GSU_0016 - symbol:GSU_0016 PPIC-type PPIASE domain protein species:243231 Geobacter sulfurreducens PCA [GO:0003674 molecular_function evidence=ND] [GO:0008150 biological_process evidence=ND] InterPro:IPR000297 PROSITE:PS50198 EMBL:AE017180 Proteomes:UP000000577 GO:GO:0003755 OrthoDB:EOG690MCF InterPro:IPR027304 SUPFAM:SSF109998 HOGENOM:HOG000014031 RefSeq:NP_951078.1 RefSeq:WP_010940694.…	313	1	259	82.75	103	5e-24	83/284	29	146/284	51	42/284	14	1
gene86	CP020102.1	81808	82734	+	protein_coding	B4U62_00435	AQZ88986.1	cysteine synthase A	1.30364	10.2602	10.0707	10.4532	10.0707	10.4532	1071.7	1383.33	10283	11352	10283	11352	927	4	924	99.35	TIGR_CMR|BA_0067 - symbol:BA_0067 cysteine synthase A species:198094 Bacillus anthracis str. Ames [GO:0004124 cysteine synthase activity evidence=ISS] [GO:0006535 cysteine biosynthetic process from serine evidence=ISS] InterPro:IPR001216 InterPro:IPR005856 InterPro:IPR005859 PROSITE:PS00901 InterPro:IPR001926 Pfam:PF00291 SUPFAM:SSF53686 EMBL:AE016879 EMBL:AE017334 EMBL:AE017225 Proteomes:UP00000…	307	1	306	99.67	379	6e-130	252/307	82	277/307	90	1/307	0	1
gene87	CP020102.1	82901	84313	+	protein_coding	B4U62_00440	AQZ88987.1	aminodeoxychorismate synthase	1.08155	5.99315	5.93686	6.04996	5.93686	6.04996	60.2372	65.6347	881	821	881	821	1413	1	1410	99.79	UNIPROTKB|P28820 - symbol:pabB Aminodeoxychorismate synthase component 1 species:224308 Bacillus subtilis subsp. subtilis str. 168 [GO:0000287 magnesium ion binding evidence=ISS] [GO:0046654 tetrahydrofolate biosynthetic process evidence=IDA] [GO:0046820 4-amino-4-deoxychorismate synthase activity evidence=IDA] InterPro:IPR005801 InterPro:IPR006805 InterPro:IPR019999 Pfam:PF04715 PRINTS:PR00095 U…	470	1	470	100	942	0	470/470	100	470/470	100	0/470	0	1
gene88	CP020102.1	84327	84911	+	protein_coding	B4U62_00445	AQZ88988.1	glutamine amidotransferase	1.24381	6.50283	6.34735	6.66212	6.34735	6.66212	79.4365	101.376	481	525	481	525	585	1	582	99.49	UNIPROTKB|P28819 - symbol:pabA Aminodeoxychorismate/anthranilate synthase component 2 species:224308 Bacillus subtilis subsp. subtilis str. 168 [GO:0000162 tryptophan biosynthetic process evidence=IMP] [GO:0004049 anthranilate synthase activity evidence=IMP] [GO:0046654 tetrahydrofolate biosynthetic process evidence=IMP] [GO:0046820 4-amino-4-deoxychorismate synthase activity evidence=IMP] InterP…	194	1	194	100	391	3e-138	194/194	100	194/194	100	0/194	0	1
gene89	CP020102.1	84911	85792	+	protein_coding	B4U62_00450	AQZ88989.1	4-amino-4-deoxychorismate lyase	-1.10014	6.84533	6.91452	6.77683	6.91452	6.77683	119.396	109.504	1090	855	1090	855	882	1	828	93.88	TIGR_CMR|BA_0070 - symbol:BA_0070 4-amino-4-deoxychorismate lyase PabC species:198094 Bacillus anthracis str. Ames [GO:0006760 folic acid-containing compound metabolic process evidence=ISS] [GO:0008696 4-amino-4-deoxychorismate lyase activity evidence=ISS] InterPro:IPR001544 InterPro:IPR018300 Pfam:PF01063 PROSITE:PS00770 EMBL:AE016879 EMBL:AE017334 EMBL:AE017225 Proteomes:UP000000427 Proteomes:U…	290	2	275	94.48	272	3e-88	142/276	51	199/276	72	2/276	0	1
gene90	CP020102.1	85774	86631	+	protein_coding	B4U62_00455	AQZ88990.1	dihydropteroate synthase	-1.05554	7.45679	7.49589	7.4179	7.49589	7.4179	176.446	171.023	1567	1299	1567	1299	858	55	840	91.61	TIGR_CMR|BA_0071 - symbol:BA_0071 dihydropteroate synthase species:198094 Bacillus anthracis str. Ames [GO:0004156 dihydropteroate synthase activity evidence=ISS] [GO:0006760 folic acid-containing compound metabolic process evidence=ISS] InterPro:IPR000489 InterPro:IPR006390 InterPro:IPR011005 Pfam:PF00809 PROSITE:PS00792 PROSITE:PS00793 PROSITE:PS50972 UniPathway:UPA00077 GO:GO:0046872 EMBL:AE01…	280	17	278	93.57	339	8e-115	177/262	67	217/262	82	0/262	0	1
gene91	CP020102.1	86624	86986	+	protein_coding	B4U62_00460	AQZ88991.1	dihydroneopterin aldolase	-1.01999	6.88703	6.90133	6.87277	6.90133	6.87277	118.17	116.385	444	374	444	374	363	1	357	98.35	TIGR_CMR|BA_0072 - symbol:BA_0072 dihydroneopterin aldolase species:198094 Bacillus anthracis str. Ames [GO:0004150 dihydroneopterin aldolase activity evidence=ISS] [GO:0006760 folic acid-containing compound metabolic process evidence=ISS] InterPro:IPR006156 InterPro:IPR006157 Pfam:PF02152 SMART:SM00905 EMBL:AE016879 EMBL:AE017334 EMBL:AE017225 Proteomes:UP000000427 Proteomes:UP000000594 Proteome…	120	1	119	99.17	174	4e-55	75/119	63	100/119	84	0/119	0	1
gene92	CP020102.1	86983	87486	+	protein_coding	B4U62_00465	AQZ88992.1	2-amino-4-hydroxy-6-hydroxymethyldihydropteridine diphosphokinase	-1.10379	7.59485	7.66642	7.52395	7.66642	7.52395	200.317	186.029	1045	830	1045	830	504	13	396	76.19	UNIPROTKB|Q0BZN4 - symbol:folK 2-amino-4-hydroxy-6-hydroxymethyldihydropteridine pyrophosphokinase species:228405 Hyphomonas neptunium ATCC 15444 [GO:0003848 2-amino-4-hydroxy-6-hydroxymethyldihydropteridine diphosphokinase activity evidence=ISM] [GO:0009396 folic acid-containing compound biosynthetic process evidence=ISM] InterPro:IPR000550 Pfam:PF01288 GO:GO:0016301 EMBL:CP000158 Proteomes:UP00…	166	4	131	77.11	130	1e-36	67/128	52	85/128	66	0/128	0	1
gene93	CP020102.1	87438	87647	+	protein_coding	B4U62_00470	AQZ88993.1	transcriptional regulator	-1.0418	6.02676	6.05637	5.99729	6.05637	5.99729	65.3281	62.936	142	117	142	117	210	1	198	94.29	TIGR_CMR|BA_0074 - symbol:BA_0074 DNA-binding protein species:198094 Bacillus anthracis str. Ames [GO:0003677 DNA binding evidence=ISS] [GO:0008150 biological_process evidence=ND] InterPro:IPR001387 InterPro:IPR010982 Pfam:PF01381 PROSITE:PS50943 SMART:SM00530 EMBL:AE016879 EMBL:AE017334 EMBL:AE017225 Proteomes:UP000000427 Proteomes:UP000000594 Proteomes:UP000005639 GO:GO:0043565 Gene3D:1.10.260.…	67	1	66	98.51	99	5e-27	47/66	71	53/66	80	0/66	0	1
gene94	CP020102.1	87671	88672	+	protein_coding	B4U62_00475	AQZ88994.1	tRNA-dihydrouridine synthase	-1.06748	8.64404	8.69127	8.59707	8.69127	8.59707	404.478	390.407	4195	3463	4195	3463	1002	1	999	99.7	TIGR_CMR|BA_0075 - symbol:BA_0075 TIM-barrel protein, putative, NifR3 family species:198094 Bacillus anthracis str. Ames [GO:0003824 catalytic activity evidence=ISS] [GO:0008150 biological_process evidence=ND] InterPro:IPR001269 InterPro:IPR004652 InterPro:IPR013785 InterPro:IPR018517 InterPro:IPR024036 Pfam:PF01207 PIRSF:PIRSF006621 PROSITE:PS01136 Gene3D:3.20.20.70 GO:GO:0050660 EMBL:AE016879 P…	339	8	339	97.94	547	0	270/333	81	300/333	90	1/333	0	1
gene95	CP020102.1	88764	90263	+	protein_coding	B4U62_00480	AQZ88995.1	lysine--tRNA ligase	1.02388	8.9892	8.97219	9.00624	8.97219	9.00624	496.135	518.947	7703	6891	7703	6891	1500	19	1497	98.6	TIGR_CMR|BA_0076 - symbol:BA_0076 lysyl-tRNA synthetase species:198094 Bacillus anthracis str. Ames [GO:0004824 lysine-tRNA ligase activity evidence=ISS] [GO:0006430 lysyl-tRNA aminoacylation evidence=ISS] InterPro:IPR002313 InterPro:IPR004364 InterPro:IPR004365 InterPro:IPR006195 InterPro:IPR018149 InterPro:IPR018150 Pfam:PF00152 Pfam:PF01336 PRINTS:PR00982 PROSITE:PS50862 HAMAP:MF_00252 GO:GO:0…	499	5	497	98.8	837	0	401/493	81	455/493	92	0/493	0	1
gene100	CP020102.1	95492	95567	+	tRNA	B4U62_00505	.	tRNA-Thr	1.79017	1.53716	1.17347	2.01357	1.17347	2.01357	1.27121	2.97268	1	2	1	2	.	.	.	.	.	.	.	.	.	.	.	.	.	.	.	.	.	.
gene102	CP020102.1	95686	95768	+	tRNA	B4U62_00515	.	tRNA-Leu	1.10039	1.18568	1.11868	1.2567	1.11868	1.2567	1.164	1.36099	1	1	1	1	.	.	.	.	.	.	.	.	.	.	.	.	.	.	.	.	.	.
gene103	CP020102.1	95809	95883	+	tRNA	B4U62_00520	.	tRNA-Gly	1.02856	4.54532	4.52505	4.56568	4.52505	4.56568	21.8987	22.5924	17	15	17	15	.	.	.	.	.	.	.	.	.	.	.	.	.	.	.	.	.	.
gene107	CP020102.1	96183	96258	+	tRNA	B4U62_00540	.	tRNA-Ala	1.16068	3.39759	3.29181	3.50677	3.29181	3.50677	8.89847	10.4044	7	7	7	7	.	.	.	.	.	.	.	.	.	.	.	.	.	.	.	.	.	.
gene111	CP020102.1	101486	101950	+	protein_coding	B4U62_00560	AQZ88996.1	transcriptional regulator CtsR	-1.1593	7.45471	7.5621	7.34885	7.5621	7.34885	184.913	162.034	890	667	890	667	465	10	453	95.48	TIGR_CMR|CHY_2351 - symbol:CHY_2351 transcriptional regulator CtsR species:246194 Carboxydothermus hydrogenoformans Z-2901 [GO:0003700 sequence-specific DNA binding transcription factor activity evidence=ISS] [GO:0006355 regulation of transcription, DNA-templated evidence=ISS] InterPro:IPR008463 Pfam:PF05848 PIRSF:PIRSF010607 GO:GO:0006355 GO:GO:0003677 EMBL:CP000141 Proteomes:UP000002706 GO:GO:0…	157	3	150	94.27	114	1e-30	67/148	45	105/148	70	0/148	0	1
gene112	CP020102.1	101964	102521	+	protein_coding	B4U62_00565	AQZ88997.1	protein-arginine kinase activator protein	-1.23066	7.58273	7.73393	7.4345	7.73393	7.4345	209.153	173.694	1208	858	1208	858	558	1	525	94.09	TIGR_CMR|BA_0078 - symbol:BA_0078 conserved hypothetical protein species:198094 Bacillus anthracis str. Ames [GO:0003674 molecular_function evidence=ND] [GO:0005575 cellular_component evidence=ND] [GO:0008150 biological_process evidence=ND] InterPro:IPR001943 Pfam:PF02151 PROSITE:PS50151 EMBL:AE016879 EMBL:AE017334 EMBL:AE017225 Proteomes:UP000000427 Proteomes:UP000000594 Proteomes:UP000005639 Ge…	182	1	175	96.15	185	2e-57	85/176	48	125/176	71	2/176	1	1
gene113	CP020102.1	102521	103612	+	protein_coding	B4U62_00570	AQZ88998.1	protein arginine kinase	-1.07411	8.09987	8.1516	8.04846	8.1516	8.04846	283.908	266.888	3209	2580	3209	2580	1092	1	1062	97.25	TIGR_CMR|BA_0079 - symbol:BA_0079 phosphotransferase domain protein species:198094 Bacillus anthracis str. Ames [GO:0008150 biological_process evidence=ND] [GO:0016773 phosphotransferase activity, alcohol group as acceptor evidence=ISS] InterPro:IPR000749 InterPro:IPR014746 InterPro:IPR022414 InterPro:IPR022415 InterPro:IPR023660 Pfam:PF00217 PROSITE:PS00112 PROSITE:PS51510 GO:GO:0005524 Gene3D:3…	354	1	354	100	474	2e-165	232/354	65	288/354	81	0/354	0	1
gene114	CP020102.1	103609	106041	+	protein_coding	B4U62_00575	AQZ88999.1	ATP-dependent Clp protease ATP-binding subunit ClpC	-1.02106	9.70451	9.71956	9.68948	9.71956	9.68948	840.6	825.927	21169	17789	21169	17789	2433	1	2430	99.88	UNIPROTKB|P37571 - symbol:clpC Negative regulator of genetic competence ClpC/MecB species:224308 Bacillus subtilis subsp. subtilis str. 168 [GO:0005515 protein binding evidence=IPI] InterPro:IPR001270 InterPro:IPR001943 InterPro:IPR003959 InterPro:IPR004176 InterPro:IPR018368 Pfam:PF00004 Pfam:PF02151 Pfam:PF02861 Pfam:PF07724 PRINTS:PR00300 PROSITE:PS00870 PROSITE:PS50151 InterPro:IPR003593 Gene…	810	1	810	100	1503	0	810/810	100	810/810	100	0/810	0	1
gene115	CP020102.1	106133	107509	+	protein_coding	B4U62_00580	AQZ89000.1	DNA repair protein RadA	-1.24472	7.80928	7.96879	7.65297	7.96879	7.65297	247.038	202.134	3521	2464	3521	2464	1377	1	1374	99.78	TIGR_CMR|BA_0081 - symbol:BA_0081 DNA repair protein RadA species:198094 Bacillus anthracis str. Ames [GO:0005524 ATP binding evidence=ISS] [GO:0006281 DNA repair evidence=ISS] [GO:0008233 peptidase activity evidence=ISS] InterPro:IPR004504 InterPro:IPR020588 PRINTS:PR01874 PROSITE:PS50162 InterPro:IPR003593 Gene3D:3.40.50.300 InterPro:IPR027417 SUPFAM:SSF52540 GO:GO:0005524 GO:GO:0046872 GO:GO:0…	458	1	458	100	649	0	345/459	75	401/459	87	2/459	0	1
gene116	CP020102.1	107513	108595	+	protein_coding	B4U62_00585	AQZ89001.1	DNA integrity scanning protein DisA	-1.32242	7.11597	7.32041	6.91723	7.32041	6.91723	158.879	119.95	1781	1150	1781	1150	1083	1	1074	99.17	TIGR_CMR|BA_0082 - symbol:BA_0082 DNA-binding protein, putative species:198094 Bacillus anthracis str. Ames [GO:0003677 DNA binding evidence=ISS] [GO:0008150 biological_process evidence=ND] InterPro:IPR003583 SMART:SM00278 HAMAP:MF_01438 GO:GO:0005524 GO:GO:0019932 GO:GO:0006281 EMBL:AE016879 EMBL:AE017334 EMBL:AE017225 Proteomes:UP000000427 Proteomes:UP000000594 Proteomes:UP000005639 GO:GO:00036…	357	1	355	99.44	444	6e-154	226/358	63	286/358	79	3/358	0	1
gene117	CP020102.1	108711	109811	+	protein_coding	B4U62_00590	AQZ89002.1	PIN/TRAM domain-containing protein	-1.26581	7.98365	8.15549	7.81543	8.15549	7.81543	284.659	225.616	3244	2199	3244	2199	1101	1	1098	99.73	TIGR_CMR|BA_0083 - symbol:BA_0083 conserved hypothetical protein species:198094 Bacillus anthracis str. Ames [GO:0003674 molecular_function evidence=ND] [GO:0005575 cellular_component evidence=ND] [GO:0008150 biological_process evidence=ND] EMBL:AE016879 EMBL:AE017334 EMBL:AE017225 Proteomes:UP000000427 Proteomes:UP000000594 Proteomes:UP000005639 InterPro:IPR029060 SUPFAM:SSF88723 Gene3D:3.40.50.…	369	1	369	100	450	9e-156	254/371	68	303/371	81	7/371	1	1
gene118	CP020102.1	109826	110524	+	protein_coding	B4U62_00595	AQZ89003.1	2-C-methyl-D-erythritol 4-phosphate cytidylyltransferase	-1.2229	7.72504	7.87156	7.58125	7.87156	7.58125	231.648	193.603	1676	1198	1676	1198	699	7	669	94.85	TIGR_CMR|BA_0084 - symbol:BA_0084 2-C-methyl-D-erythritol 4-phosphate cytidylyltransferase species:198094 Bacillus anthracis str. Ames [GO:0008299 isoprenoid biosynthetic process evidence=ISS] [GO:0050518 2-C-methyl-D-erythritol 4-phosphate cytidylyltransferase activity evidence=ISS] InterPro:IPR001228 InterPro:IPR018294 Pfam:PF01128 PROSITE:PS01295 UniPathway:UPA00056 HAMAP:MF_00108 EMBL:AE01687…	226	2	221	97.35	239	2e-77	118/221	53	163/221	73	1/221	0	1
gene119	CP020102.1	110517	110993	+	protein_coding	B4U62_00600	AQZ89004.1	2-C-methyl-D-erythritol 2,4-cyclodiphosphate synthase	-1.11027	5.04636	5.12238	4.97147	5.12238	4.97147	33.2167	30.7863	164	130	164	130	477	1	471	98.74	TIGR_CMR|BA_0085 - symbol:BA_0085 2C-methyl-D-erythritol 2,4-cyclodiphosphate synthase species:198094 Bacillus anthracis str. Ames [GO:0008299 isoprenoid biosynthetic process evidence=ISS] [GO:0008685 2-C-methyl-D-erythritol 2,4-cyclodiphosphate synthase activity evidence=ISS] InterPro:IPR003526 InterPro:IPR020555 Pfam:PF02542 PROSITE:PS01350 UniPathway:UPA00056 HAMAP:MF_00107 GO:GO:0046872 EMBL:…	158	1	157	99.37	255	1e-85	121/157	77	136/157	86	0/157	0	1
gene120	CP020102.1	111084	112535	+	protein_coding	B4U62_00605	AQZ89005.1	glutamate--tRNA ligase	1.12245	9.2624	9.17945	9.3461	9.17945	9.3461	574.15	655.444	8629	8425	8629	8425	1452	1	1449	99.79	TIGR_CMR|BA_0086 - symbol:BA_0086 glutamyl-tRNA synthetase species:198094 Bacillus anthracis str. Ames [GO:0004818 glutamate-tRNA ligase activity evidence=ISS] [GO:0006424 glutamyl-tRNA aminoacylation evidence=ISS] InterPro:IPR000924 InterPro:IPR001412 InterPro:IPR004527 InterPro:IPR008925 InterPro:IPR020058 InterPro:IPR020061 Pfam:PF00749 PRINTS:PR00987 PROSITE:PS00178 GO:GO:0005524 GO:GO:000573…	485	1	483	99.59	731	0	357/483	73	417/483	86	0/483	0	1
gene121	CP020102.1	112662	112847	+	protein_coding	B4U62_00610	AQZ89006.1	hypothetical protein	1.21219	8.42932	8.29165	8.56927	8.29165	8.56927	313.21	382.006	603	629	603	629	186	.	.	.	No hit	.	.	.	.	.	.		.		.		.	.
gene123	CP020102.1	113486	114886	+	protein_coding	B4U62_00620	AQZ89007.1	cysteine--tRNA ligase	-1.23939	6.78861	6.94519	6.63556	6.94519	6.63556	121.92	99.7387	1768	1237	1768	1237	1401	1	1398	99.79	UNIPROTKB|Q06752 - symbol:cysS Cysteine--tRNA ligase species:224308 Bacillus subtilis subsp. subtilis str. 168 [GO:0004817 cysteine-tRNA ligase activity evidence=IBA] [GO:0005829 cytosol evidence=IBA] [GO:0006423 cysteinyl-tRNA aminoacylation evidence=IBA] InterPro:IPR009080 InterPro:IPR015273 InterPro:IPR015803 Pfam:PF09190 SMART:SM00840 HAMAP:MF_00041 Pfam:PF01406 GO:GO:0005829 GO:GO:0005524 EM…	466	1	466	100	918	0	466/466	100	466/466	100	0/466	0	1
gene124	CP020102.1	114890	115321	+	protein_coding	B4U62_00625	AQZ89008.1	Mini-ribonuclease 3	-1.28482	5.98234	6.16586	5.80429	6.16586	5.80429	69.999	55.4351	313	212	313	212	432	1	429	99.31	UNIPROTKB|O31418 - symbol:mrnC Mini-ribonuclease 3 species:224308 Bacillus subtilis subsp. subtilis str. 168 [GO:0004540 ribonuclease activity evidence=IDA] [GO:0006364 rRNA processing evidence=IDA] [GO:0090501 RNA phosphodiester bond hydrolysis evidence=IDA] InterPro:IPR000999 Pfam:PF00636 SMART:SM00535 HAMAP:MF_01468 GO:GO:0005737 EMBL:AL009126 Proteomes:UP000001570 GO:GO:0004540 GO:GO:0090501 …	143	1	143	100	280	5e-96	143/143	100	143/143	100	0/143	0	1
gene125	CP020102.1	115305	116054	+	protein_coding	B4U62_00630	AQZ89009.1	23S rRNA (guanosine(2251)-2'-O)-methyltransferase RlmB	-1.29694	6.39604	6.58634	6.21123	6.58634	6.21123	93.7781	74.1031	728	492	728	492	750	16	747	97.6	TIGR_CMR|BA_0091 - symbol:BA_0091 RNA methyltransferase, TrmH family, group 3 species:198094 Bacillus anthracis str. Ames [GO:0000154 rRNA modification evidence=ISS] [GO:0008649 rRNA methyltransferase activity evidence=ISS] InterPro:IPR001537 InterPro:IPR004441 InterPro:IPR013123 Pfam:PF00588 Pfam:PF08032 SMART:SM00967 EMBL:AE016879 EMBL:AE017334 EMBL:AE017225 Proteomes:UP000000427 Proteomes:UP00…	247	4	247	98.79	344	5e-118	174/244	71	211/244	86	0/244	0	1
gene126	CP020102.1	116061	116573	+	protein_coding	B4U62_00635	AQZ89010.1	hypothetical protein	-1.12708	5.44512	5.5321	5.35951	5.5321	5.35951	45.0103	40.5166	239	184	239	184	513	7	504	97.08	UNIPROTKB|Q724H0 - symbol:LMOf2365_0254 Uncharacterized protein species:265669 Listeria monocytogenes serotype 4b str. F2365 [GO:0003674 molecular_function evidence=ND] [GO:0005575 cellular_component evidence=ND] [GO:0008150 biological_process evidence=ND] EMBL:AE017262 Proteomes:UP000000563 KO:K06962 InterPro:IPR010298 Pfam:PF05991 HOGENOM:HOG000218918 OMA:IIVFDAH OrthoDB:EOG68H8CH eggNOG:COG368…	170	4	169	97.65	174	1e-53	95/166	57	125/166	75	0/166	0	1
gene127	CP020102.1	116636	117292	+	protein_coding	B4U62_00640	AQZ89011.1	RNA polymerase factor sigma-70	-1.37723	8.42256	8.65661	8.19484	8.65661	8.19484	396.595	293.667	2697	1708	2697	1708	657	34	645	93.15	TIGR_CMR|CHY_2333 - symbol:CHY_2333 RNA polymerase sigma-H factor species:246194 Carboxydothermus hydrogenoformans Z-2901 [GO:0006352 DNA-templated transcription, initiation evidence=ISS] [GO:0016987 sigma factor activity evidence=ISS] InterPro:IPR000792 InterPro:IPR000943 InterPro:IPR007627 InterPro:IPR013249 InterPro:IPR013324 InterPro:IPR013325 InterPro:IPR014218 InterPro:IPR014284 InterPro:IP…	217	10	215	94.93	308	7e-105	150/206	72	182/206	88	2/206	0	1
gene128	CP020102.1	117385	117534	+	protein_coding	B4U62_00645	AQZ89012.1	50S ribosomal protein L33	-1.22133	8.53849	8.68393	8.39548	8.68393	8.39548	402.55	338.886	625	450	625	450	150	1	147	98	TIGR_CMR|BA_0094 - symbol:BA_0094 ribosomal protein L33 species:198094 Bacillus anthracis str. Ames [GO:0003735 structural constituent of ribosome evidence=ISS] [GO:0006412 translation evidence=ISS] InterPro:IPR001705 InterPro:IPR011332 Pfam:PF00471 HAMAP:MF_00294 EMBL:AE016879 EMBL:AE017334 EMBL:AE017225 Proteomes:UP000000427 Proteomes:UP000000594 Proteomes:UP000005639 GO:GO:0006412 GO:GO:000584…	48	1	48	100	72.4	3e-17	31/49	63	39/49	79	1/49	2	1
gene129	CP020102.1	117568	117747	+	protein_coding	B4U62_00650	AQZ89013.1	protein translocase subunit SecE	-1.22025	9.24927	9.39397	9.10679	9.39397	9.10679	663.939	556.652	1237	887	1237	887	180	.	.	.	No hit	.	.	.	.	.	.		.		.		.	.
gene130	CP020102.1	117926	118459	+	protein_coding	B4U62_00655	AQZ89014.1	transcription termination/antitermination protein NusG	1.02379	8.71612	8.69918	8.7331	8.69918	8.7331	407.435	433.444	2252	2049	2252	2049	534	1	531	99.44	TIGR_CMR|CHY_2324 - symbol:CHY_2324 transcription termination/antitermination factor NusG species:246194 Carboxydothermus hydrogenoformans Z-2901 [GO:0006353 DNA-templated transcription, termination evidence=ISS] InterPro:IPR001062 InterPro:IPR006645 Pfam:PF02357 PRINTS:PR00338 SMART:SM00738 HAMAP:MF_00948 Pfam:PF00467 EMBL:CP000141 Proteomes:UP000002706 GO:GO:0031564 GO:GO:0006353 GO:GO:0032784 …	173	1	173	100	218	2e-70	112/177	63	144/177	81	4/177	2	1
gene131	CP020102.1	118627	119052	+	protein_coding	B4U62_00660	AQZ89015.1	50S ribosomal protein L11	1	12.8981	12.8981	12.8981	12.8981	12.8981	7318.7	7959.84	32271	30018	32271	30018	426	31	423	92.25	TIGR_CMR|BA_0097 - symbol:BA_0097 ribosomal protein L11 species:198094 Bacillus anthracis str. Ames [GO:0003735 structural constituent of ribosome evidence=ISS] [GO:0006412 translation evidence=ISS] InterPro:IPR000911 InterPro:IPR006519 InterPro:IPR020783 InterPro:IPR020785 Pfam:PF00298 PROSITE:PS00359 SMART:SM00649 HAMAP:MF_00736 Pfam:PF03946 EMBL:AE016879 EMBL:AE017334 EMBL:AE017225 Proteomes:U…	141	11	141	92.91	251	1e-84	127/131	96	129/131	98	0/131	0	1
gene132	CP020102.1	119147	119845	+	protein_coding	B4U62_00665	AQZ89016.1	50S ribosomal protein L1	-1.00137	12.1665	12.1675	12.1655	12.1675	12.1655	4472.21	4725.33	32357	29240	32357	29240	699	1	696	99.57	UNIPROTKB|Q06797 - symbol:rplA 50S ribosomal protein L1 species:224308 Bacillus subtilis subsp. subtilis str. 168 [GO:0005515 protein binding evidence=IPI] InterPro:IPR002143 InterPro:IPR005878 InterPro:IPR016094 PIRSF:PIRSF002155 InterPro:IPR023674 InterPro:IPR016095 Pfam:PF00687 Prosite:PS01199 GO:GO:0006417 GO:GO:0006412 EMBL:AL009126 Proteomes:UP000001570 GO:GO:0003735 GO:GO:0000049 GO:GO:001…	232	1	232	100	426	1e-150	232/232	100	232/232	100	0/232	0	1
gene133	CP020102.1	120097	120597	+	protein_coding	B4U62_00670	AQZ89017.1	50S ribosomal protein L10	1.07189	11.9745	11.9246	12.0247	11.9246	12.0247	3828.81	4178.02	19855	18530	19855	18530	501	1	447	89.22	TIGR_CMR|BA_0099 - symbol:BA_0099 ribosomal protein L10 species:198094 Bacillus anthracis str. Ames [GO:0003735 structural constituent of ribosome evidence=ISS] [GO:0006412 translation evidence=ISS] InterPro:IPR001790 InterPro:IPR002363 Pfam:PF00466 PROSITE:PS01109 HAMAP:MF_00362 EMBL:AE016879 EMBL:AE017334 EMBL:AE017225 Proteomes:UP000000427 Proteomes:UP000000594 Proteomes:UP000005639 GO:GO:0006…	166	1	149	89.76	231	3e-76	120/149	80	133/149	89	0/149	0	1
gene134	CP020102.1	120643	121014	+	protein_coding	B4U62_00675	AQZ89018.1	50S ribosomal protein L7/L12	1.09035	11.6593	11.597	11.7218	11.597	11.7218	3036.27	3358.49	11691	11060	11691	11060	372	1	369	99.19	UNIPROTKB|P02394 - symbol:rplL 50S ribosomal protein L7/L12 species:224308 Bacillus subtilis subsp. subtilis str. 168 [GO:0005515 protein binding evidence=IPI] InterPro:IPR000206 InterPro:IPR008932 InterPro:IPR013823 Pfam:PF00542 ProDom:PD001326 HAMAP:MF_00368 GO:GO:0006412 EMBL:AL009126 Proteomes:UP000001570 GO:GO:0005840 GO:GO:0003735 Gene3D:3.30.1390.10 InterPro:IPR014719 SUPFAM:SSF54736 eggNO…	123	1	123	100	142	1e-42	123/123	100	123/123	100	0/123	0	1
gene135	CP020102.1	121104	121709	+	protein_coding	B4U62_00680	AQZ89019.1	16S rRNA methyltransferase	-1.04864	7.48792	7.52226	7.45374	7.52226	7.45374	179.992	176.154	1129	945	1129	945	606	1	564	93.07	TIGR_CMR|BA_0101 - symbol:BA_0101 ybxB protein species:198094 Bacillus anthracis str. Ames [GO:0003674 molecular_function evidence=ND] [GO:0008150 biological_process evidence=ND] InterPro:IPR007848 Pfam:PF05175 EMBL:AE016879 EMBL:AE017334 EMBL:AE017225 Proteomes:UP000000427 Proteomes:UP000000594 Proteomes:UP000005639 Gene3D:3.40.50.150 InterPro:IPR029063 SUPFAM:SSF53335 GO:GO:0008168 KO:K00564 Or…	199	1	186	93.47	253	8e-84	121/188	64	151/188	80	2/188	1	1
gene136	CP020102.1	121955	125536	+	protein_coding	B4U62_00685	AQZ89020.1	DNA-directed RNA polymerase subunit beta	-1.01865	10.6757	10.6891	10.6624	10.6891	10.6624	1663.33	1616.16	61670	51248	61670	51248	3582	1	3438	95.98	TIGR_CMR|BA_0102 - symbol:BA_0102 DNA-directed RNA polymerase, beta subunit species:198094 Bacillus anthracis str. Ames [GO:0000345 cytosolic DNA-directed RNA polymerase complex evidence=ISS] [GO:0003899 DNA-directed RNA polymerase activity evidence=ISS] InterPro:IPR007120 InterPro:IPR007121 InterPro:IPR007641 InterPro:IPR007642 InterPro:IPR007644 InterPro:IPR007645 InterPro:IPR010243 InterPro:IP…	1177	1	1145	97.28	2091	0	1037/1146	90	1099/1146	95	1/1146	0	1
gene137	CP020102.1	125598	129197	+	protein_coding	B4U62_00690	AQZ89021.1	DNA-directed RNA polymerase subunit beta'	-1.09194	11.161	11.2246	11.0977	11.2246	11.0977	2512.37	2184.65	93617	69623	93617	69623	3600	1	3597	99.92	UNIPROTKB|P37871 - symbol:rpoC DNA-directed RNA polymerase subunit beta' species:224308 Bacillus subtilis subsp. subtilis str. 168 [GO:0000428 DNA-directed RNA polymerase complex evidence=IBA] [GO:0005515 protein binding evidence=IPI] [GO:0003899 DNA-directed RNA polymerase activity evidence=IBA] InterPro:IPR000722 InterPro:IPR006592 InterPro:IPR007066 InterPro:IPR007080 InterPro:IPR007081 InterP…	1199	1	1199	100	2329	0	1198/1199	99	1199/1199	100	0/1199	0	1
gene138	CP020102.1	129376	129624	+	protein_coding	B4U62_00695	AQZ89022.1	ribosome-associated protein L7Ae-like protein	-1.09009	12.342	12.4044	12.2799	12.4044	12.2799	5430.06	5119.58	13995	11285	13995	11285	249	1	201	80.72	TIGR_CMR|BA_0104 - symbol:BA_0104 ribosomal protein L7A family species:198094 Bacillus anthracis str. Ames [GO:0003735 structural constituent of ribosome evidence=ISS] [GO:0006412 translation evidence=ISS] InterPro:IPR004038 Pfam:PF01248 EMBL:AE016879 EMBL:AE017334 Proteomes:UP000000427 Proteomes:UP000000594 GO:GO:0005840 Gene3D:3.30.1330.30 InterPro:IPR029064 SUPFAM:SSF55315 HOGENOM:HOG000055225…	82	1	67	81.71	70.1	2e-15	33/67	49	50/67	74	0/67	0	1
gene139	CP020102.1	129738	130154	+	protein_coding	B4U62_00700	AQZ89023.1	30S ribosomal protein S12	-1.04564	12.5361	12.5683	12.504	12.5683	12.504	5956.12	5834.2	25708	21537	25708	21537	417	1	411	98.56	TIGR_CMR|BA_0105 - symbol:BA_0105 ribosomal protein S12 species:198094 Bacillus anthracis str. Ames [GO:0003735 structural constituent of ribosome evidence=ISS] [GO:0006412 translation evidence=ISS] InterPro:IPR005679 InterPro:IPR006032 Pfam:PF00164 PIRSF:PIRSF002133 PRINTS:PR01034 PROSITE:PS00055 EMBL:AE016879 EMBL:AE017334 EMBL:AE017225 Proteomes:UP000000427 Proteomes:UP000000594 Proteomes:UP00…	140	1	137	97.86	248	1e-83	121/137	88	128/137	93	0/137	0	1
gene140	CP020102.1	130196	130666	+	protein_coding	B4U62_00705	AQZ89024.1	30S ribosomal protein S7	-1.07146	12.4541	12.504	12.4044	12.504	12.4044	5780.93	5410.18	28183	22558	28183	22558	471	1	468	99.36	TIGR_CMR|BA_0106 - symbol:BA_0106 ribosomal protein S7 species:198094 Bacillus anthracis str. Ames [GO:0003735 structural constituent of ribosome evidence=ISS] [GO:0006412 translation evidence=ISS] InterPro:IPR000235 InterPro:IPR005717 InterPro:IPR020606 PIRSF:PIRSF002122 PROSITE:PS00052 Pfam:PF00177 EMBL:AE016879 EMBL:AE017334 EMBL:AE017225 Proteomes:UP000000427 Proteomes:UP000000594 Proteomes:U…	156	1	156	100	294	3e-101	143/156	91	151/156	96	0/156	0	1
gene141	CP020102.1	130720	132798	+	protein_coding	B4U62_00710	AQZ89025.1	elongation factor G	-1.14163	12.704	12.7999	12.6088	12.7999	12.6088	6960.02	6432.8	149773	118392	149773	118392	2079	1	2076	99.86	TIGR_CMR|BA_0107 - symbol:BA_0107 translation elongation factor G species:198094 Bacillus anthracis str. Ames [GO:0003746 translation elongation factor activity evidence=ISS] [GO:0006414 translational elongation evidence=ISS] InterPro:IPR000795 InterPro:IPR004161 InterPro:IPR004540 InterPro:IPR005225 InterPro:IPR005517 Pfam:PF00009 Pfam:PF03144 Pfam:PF03764 PRINTS:PR00315 PROSITE:PS00301 SMART:SM…	692	1	692	100	1212	0	607/692	87	645/692	93	0/692	0	1
gene142	CP020102.1	132918	134108	+	protein_coding	B4U62_00715	AQZ89026.1	elongation factor Tu	-1.03439	13.3366	13.361	13.3122	13.361	13.3122	10315.8	10097	127170	106456	127170	106456	1191	1	1137	95.47	TIGR_CMR|BA_0108 - symbol:BA_0108 translation elongation factor Tu species:198094 Bacillus anthracis str. Ames [GO:0003746 translation elongation factor activity evidence=ISS] [GO:0006414 translational elongation evidence=ISS] InterPro:IPR000795 InterPro:IPR004160 InterPro:IPR004161 InterPro:IPR004541 InterPro:IPR005225 Pfam:PF00009 Pfam:PF03143 Pfam:PF03144 PRINTS:PR00315 PROSITE:PS00301 GO:GO:0…	395	1	378	95.7	608	0	325/379	85	347/379	91	1/379	0	1
gene143	CP020102.1	134207	135163	+	protein_coding	B4U62_00720	AQZ89027.1	aminopeptidase	1.02454	5.33038	5.31292	5.3479	5.31292	5.3479	38.2612	40.1328	379	340	379	340	957	7	930	96.55	TIGR_CMR|BA_4324 - symbol:BA_4324 hydrolase, alpha/beta fold family, putative species:198094 Bacillus anthracis str. Ames [GO:0008150 biological_process evidence=ND] [GO:0016787 hydrolase activity evidence=ISS] InterPro:IPR002410 PRINTS:PR00793 EMBL:AE016879 EMBL:AE017334 EMBL:AE017225 Proteomes:UP000000427 Proteomes:UP000000594 Proteomes:UP000005639 GO:GO:0008233 Gene3D:3.40.50.1820 InterPro:IPR…	332	17	321	91.87	219	6e-67	120/309	38	180/309	58	5/309	1	1
gene144	CP020102.1	135400	135708	+	protein_coding	B4U62_00725	AQZ89028.1	30S ribosomal protein S10	1.01604	11.7534	11.742	11.7649	11.742	11.7649	3468.65	3467.46	11094	9485	11094	9485	309	1	306	99.03	TIGR_CMR|BA_0109 - symbol:BA_0109 ribosomal protein S10 species:198094 Bacillus anthracis str. Ames [GO:0003735 structural constituent of ribosome evidence=ISS] [GO:0006412 translation evidence=ISS] InterPro:IPR001848 InterPro:IPR018268 PRINTS:PR00971 PROSITE:PS00361 HAMAP:MF_00508 Pfam:PF00338 EMBL:AE016879 EMBL:AE017334 EMBL:AE017225 Proteomes:UP000000427 Proteomes:UP000000594 Proteomes:UP00000…	102	1	102	100	192	7e-63	96/102	94	102/102	100	0/102	0	1
gene145	CP020102.1	135748	136377	+	protein_coding	B4U62_00730	AQZ89029.1	50S ribosomal protein L3	-1.07042	11.8878	11.937	11.8388	11.937	11.8388	3890.09	3520.29	25367	19633	25367	19633	630	1	627	99.52	UNIPROTKB|P42920 - symbol:rplC 50S ribosomal protein L3 species:224308 Bacillus subtilis subsp. subtilis str. 168 [GO:2000234 positive regulation of rRNA processing evidence=IDA] InterPro:IPR000597 InterPro:IPR019927 Pfam:PF00297 GO:GO:0006412 EMBL:AL009126 Proteomes:UP000001570 InterPro:IPR009000 SUPFAM:SSF50447 GO:GO:0005840 GO:GO:0003735 GO:GO:0019843 GO:GO:0006364 eggNOG:COG0087 HOGENOM:HOG00…	209	1	209	100	412	5e-146	209/209	100	209/209	100	0/209	0	1
gene146	CP020102.1	136405	137028	+	protein_coding	B4U62_00735	AQZ89030.1	50S ribosomal protein L4	-1.13969	11.6271	11.7218	11.5332	11.7218	11.5332	3395.05	2977.38	21928	16447	21928	16447	624	1	585	93.75	TIGR_CMR|BA_0111 - symbol:BA_0111 ribosomal protein L4 species:198094 Bacillus anthracis str. Ames [GO:0003735 structural constituent of ribosome evidence=ISS] [GO:0006412 translation evidence=ISS] InterPro:IPR002136 InterPro:IPR023574 Pfam:PF00573 EMBL:AE016879 EMBL:AE017334 EMBL:AE017225 Proteomes:UP000000427 Proteomes:UP000000594 Proteomes:UP000005639 GO:GO:0006412 GO:GO:0005840 GO:GO:0003735 …	207	1	195	94.2	319	3e-109	152/195	77	180/195	92	0/195	0	1
gene147	CP020102.1	137028	137315	+	protein_coding	B4U62_00740	AQZ89031.1	50S ribosomal protein L23	-1.14116	10.589	10.6847	10.4942	10.6847	10.4942	1655.82	1430.46	4936	3647	4936	3647	288	1	282	97.92	TIGR_CMR|BA_0112 - symbol:BA_0112 ribosomal protein L23 species:198094 Bacillus anthracis str. Ames [GO:0003735 structural constituent of ribosome evidence=ISS] [GO:0006412 translation evidence=ISS] InterPro:IPR012677 InterPro:IPR012678 InterPro:IPR013025 Pfam:PF00276 InterPro:IPR001014 EMBL:AE016879 EMBL:AE017334 EMBL:AE017225 Proteomes:UP000000427 Proteomes:UP000000594 Proteomes:UP000005639 GO:…	96	1	94	97.92	157	3e-49	75/94	79	89/94	94	0/94	0	1
gene148	CP020102.1	137347	138180	+	protein_coding	B4U62_00745	AQZ89032.1	50S ribosomal protein L2	-1.20952	12.061	12.199	11.9246	12.199	11.9246	4515.05	3944.73	38976	29124	38976	29124	834	1	825	98.92	TIGR_CMR|BA_0113 - symbol:BA_0113 ribosomal protein L2 species:198094 Bacillus anthracis str. Ames [GO:0003735 structural constituent of ribosome evidence=ISS] [GO:0006412 translation evidence=ISS] InterPro:IPR002171 InterPro:IPR005880 InterPro:IPR022666 InterPro:IPR022669 InterPro:IPR022671 Pfam:PF00181 Pfam:PF03947 PIRSF:PIRSF002158 PROSITE:PS00467 EMBL:AE016879 EMBL:AE017334 EMBL:AE017225 Prot…	276	1	275	99.64	501	1e-178	241/275	87	257/275	93	0/275	0	1
gene149	CP020102.1	138238	138516	+	protein_coding	B4U62_00750	AQZ89033.1	30S ribosomal protein S19	-1.1904	11.6385	11.7649	11.5135	11.7649	11.5135	3490.85	2937.01	10081	7254	10081	7254	279	1	276	98.92	TIGR_CMR|BA_0114 - symbol:BA_0114 ribosomal protein S19 species:198094 Bacillus anthracis str. Ames [GO:0003735 structural constituent of ribosome evidence=ISS] [GO:0006412 translation evidence=ISS] InterPro:IPR002222 InterPro:IPR005732 InterPro:IPR020934 InterPro:IPR023575 Pfam:PF00203 PIRSF:PIRSF002144 PRINTS:PR00975 PROSITE:PS00323 HAMAP:MF_00531 EMBL:AE016879 EMBL:AE017334 EMBL:AE017225 Prote…	92	1	92	100	176	1e-56	82/92	89	89/92	96	0/92	0	1
gene150	CP020102.1	138533	138874	+	protein_coding	B4U62_00755	AQZ89034.1	50S ribosomal protein L22	-1.13506	11.2151	11.3069	11.1241	11.3069	11.1241	2611.63	2224.56	9245	6735	9245	6735	342	1	339	99.12	TIGR_CMR|BA_0115 - symbol:BA_0115 ribosomal protein L22 species:198094 Bacillus anthracis str. Ames [GO:0003735 structural constituent of ribosome evidence=ISS] [GO:0042254 ribosome biogenesis evidence=ISS] InterPro:IPR001063 InterPro:IPR005727 InterPro:IPR018260 Pfam:PF00237 PROSITE:PS00464 EMBL:AE016879 EMBL:AE017334 EMBL:AE017225 Proteomes:UP000000427 Proteomes:UP000000594 Proteomes:UP00000563…	113	1	113	100	196	6e-64	97/113	85	107/113	94	0/113	0	1
gene151	CP020102.1	138878	139534	+	protein_coding	B4U62_00760	AQZ89035.1	30S ribosomal protein S3	-1.15521	11.4488	11.5533	11.3452	11.5533	11.3452	2976.59	2560.13	20242	14890	20242	14890	657	1	654	99.54	TIGR_CMR|BA_0116 - symbol:BA_0116 ribosomal protein S3 species:198094 Bacillus anthracis str. Ames [GO:0003735 structural constituent of ribosome evidence=ISS] [GO:0006412 translation evidence=ISS] InterPro:IPR001351 InterPro:IPR004044 InterPro:IPR004087 InterPro:IPR004088 InterPro:IPR005704 InterPro:IPR009019 Pfam:PF00189 Pfam:PF07650 PROSITE:PS50823 SMART:SM00322 InterPro:IPR018280 EMBL:AE01687…	219	1	219	100	373	2e-130	185/219	84	205/219	93	1/219	0	1
gene152	CP020102.1	139536	139970	+	protein_coding	B4U62_00765	AQZ89036.1	50S ribosomal protein L16	-1.12042	10.8981	10.9805	10.8164	10.9805	10.8164	2089.71	1750.52	9409	6741	9409	6741	435	1	432	99.31	TIGR_CMR|BA_0117 - symbol:BA_0117 ribosomal protein L16 species:198094 Bacillus anthracis str. Ames [GO:0003735 structural constituent of ribosome evidence=ISS] [GO:0006412 translation evidence=ISS] InterPro:IPR000114 InterPro:IPR016180 InterPro:IPR020798 Pfam:PF00252 PRINTS:PR00060 PROSITE:PS00586 PROSITE:PS00701 HAMAP:MF_01342 EMBL:AE016879 EMBL:AE017334 EMBL:AE017225 Proteomes:UP000000427 Prot…	144	1	144	100	267	7e-91	129/144	89	138/144	95	0/144	0	1
gene153	CP020102.1	139960	140160	+	protein_coding	B4U62_00770	AQZ89037.1	50S ribosomal protein L29	-1.21531	9.40401	9.54573	9.2644	9.54573	9.2644	731.079	616.514	1521	1097	1521	1097	201	1	198	98.51	TIGR_CMR|BA_0118 - symbol:BA_0118 ribosomal protein L29 species:198094 Bacillus anthracis str. Ames [GO:0003735 structural constituent of ribosome evidence=ISS] [GO:0006412 translation evidence=ISS] InterPro:IPR001854 InterPro:IPR018254 Pfam:PF00831 PROSITE:PS00579 HAMAP:MF_00374 EMBL:AE016879 EMBL:AE017334 EMBL:AE017225 Proteomes:UP000000427 Proteomes:UP000000594 Proteomes:UP000005639 GO:GO:0006…	66	1	66	100	108	5e-31	55/66	83	60/66	90	0/66	0	1
gene154	CP020102.1	140183	140446	+	protein_coding	B4U62_00775	AQZ89038.1	30S ribosomal protein S17	-1.20703	10.783	10.9196	10.6482	10.9196	10.6482	2031.78	1590.88	5552	3718	5552	3718	264	1	261	98.86	TIGR_CMR|BA_0119 - symbol:BA_0119 ribosomal protein S17 species:198094 Bacillus anthracis str. Ames [GO:0003735 structural constituent of ribosome evidence=ISS] [GO:0006412 translation evidence=ISS] InterPro:IPR000266 InterPro:IPR019979 InterPro:IPR019984 Pfam:PF00366 PRINTS:PR00973 ProDom:PD001295 PROSITE:PS00056 EMBL:AE016879 EMBL:AE017334 EMBL:AE017225 Proteomes:UP000000427 Proteomes:UP0000005…	87	1	87	100	147	2e-45	79/87	90	84/87	96	0/87	0	1
gene155	CP020102.1	140487	140855	+	protein_coding	B4U62_00780	AQZ89039.1	50S ribosomal protein L14	-1.15717	11.3391	11.4449	11.2343	11.4449	11.2343	2838.14	2301.49	10840	7518	10840	7518	369	1	366	99.19	TIGR_CMR|BA_0120 - symbol:BA_0120 ribosomal protein L14 species:198094 Bacillus anthracis str. Ames [GO:0003735 structural constituent of ribosome evidence=ISS] [GO:0006412 translation evidence=ISS] InterPro:IPR000218 InterPro:IPR005745 InterPro:IPR023571 Pfam:PF00238 HAMAP:MF_01367 EMBL:AE016879 EMBL:AE017334 EMBL:AE017225 Proteomes:UP000000427 Proteomes:UP000000594 Proteomes:UP000005639 GO:GO:0…	122	1	122	100	183	1e-58	108/122	88	117/122	95	0/122	0	1
gene156	CP020102.1	140893	141204	+	protein_coding	B4U62_00785	AQZ89040.1	50S ribosomal protein L24	-1.18965	11.1165	11.2424	10.9919	11.2424	10.9919	2543.81	1979.37	8215	5467	8215	5467	312	1	309	99.04	TIGR_CMR|BA_0121 - symbol:BA_0121 ribosomal protein L24 species:198094 Bacillus anthracis str. Ames [GO:0003735 structural constituent of ribosome evidence=ISS] [GO:0006412 translation evidence=ISS] InterPro:IPR003256 InterPro:IPR005825 PROSITE:PS01108 Pfam:PF00467 EMBL:AE016879 EMBL:AE017334 EMBL:AE017225 Proteomes:UP000000427 Proteomes:UP000000594 Proteomes:UP000005639 GO:GO:0006412 GO:GO:00058…	103	1	103	100	175	7e-56	84/103	81	95/103	92	0/103	0	1
gene157	CP020102.1	141231	141770	+	protein_coding	B4U62_00790	AQZ89041.1	50S ribosomal protein L5	-1.25921	11.4389	11.6064	11.2738	11.6064	11.2738	3049.36	2392.91	17044	11439	17044	11439	540	1	537	99.44	TIGR_CMR|BA_0122 - symbol:BA_0122 ribosomal protein L5 species:198094 Bacillus anthracis str. Ames [GO:0003735 structural constituent of ribosome evidence=ISS] [GO:0006412 translation evidence=ISS] InterPro:IPR002132 InterPro:IPR020929 InterPro:IPR020930 Pfam:PF00281 Pfam:PF00673 PIRSF:PIRSF002161 PROSITE:PS00358 EMBL:AE016879 EMBL:AE017334 EMBL:AE017225 Proteomes:UP000000427 Proteomes:UP00000059…	179	1	179	100	313	6e-108	157/179	87	168/179	93	0/179	0	1
gene158	CP020102.1	141793	141978	+	protein_coding	B4U62_00795	AQZ89042.1	30S ribosomal protein S14	-1.29023	10.6109	10.7963	10.4286	10.7963	10.4286	1829.4	1368.91	3522	2254	3522	2254	186	1	183	98.39	TIGR_CMR|BA_0123 - symbol:BA_0123 ribosomal protein S14 species:198094 Bacillus anthracis str. Ames [GO:0003735 structural constituent of ribosome evidence=ISS] [GO:0006412 translation evidence=ISS] InterPro:IPR001209 InterPro:IPR018271 Pfam:PF00253 PROSITE:PS00527 EMBL:AE016879 EMBL:AE017334 EMBL:AE017225 Proteomes:UP000000427 Proteomes:UP000000594 Proteomes:UP000005639 GO:GO:0006412 GO:GO:00082…	61	1	61	100	126	4e-38	58/61	95	60/61	98	0/61	0	1
gene159	CP020102.1	142010	142408	+	protein_coding	B4U62_00800	AQZ89043.1	30S ribosomal protein S8	-1.32422	11.2745	11.4789	11.0737	11.4789	11.0737	2876.33	2149.96	11879	7594	11879	7594	399	1	396	99.25	TIGR_CMR|BA_0124 - symbol:BA_0124 ribosomal protein S8 species:198094 Bacillus anthracis str. Ames [GO:0003735 structural constituent of ribosome evidence=ISS] [GO:0006412 translation evidence=ISS] InterPro:IPR000630 Pfam:PF00410 PROSITE:PS00053 EMBL:AE016879 EMBL:AE017334 EMBL:AE017225 Proteomes:UP000000427 Proteomes:UP000000594 Proteomes:UP000005639 GO:GO:0006412 GO:GO:0005840 GO:GO:0003735 GO:…	132	1	132	100	232	1e-77	111/132	84	128/132	96	0/132	0	1
gene160	CP020102.1	142438	142977	+	protein_coding	B4U62_00805	AQZ89044.1	50S ribosomal protein L6	-1.2232	11.088	11.2343	10.9437	11.2343	10.9437	2519.78	1897.13	14084	9069	14084	9069	540	1	537	99.44	UNIPROTKB|P46898 - symbol:rplF 50S ribosomal protein L6 species:224308 Bacillus subtilis subsp. subtilis str. 168 [GO:0005515 protein binding evidence=IPI] InterPro:IPR000702 InterPro:IPR002358 InterPro:IPR019906 InterPro:IPR020040 Pfam:PF00347 PIRSF:PIRSF002162 PRINTS:PR00059 PROSITE:PS00525 GO:GO:0006412 EMBL:AL009126 Proteomes:UP000001570 GO:GO:0005840 GO:GO:0003735 GO:GO:0019843 eggNOG:COG009…	179	1	179	100	317	1e-109	179/179	100	179/179	100	0/179	0	1
gene161	CP020102.1	143010	143372	+	protein_coding	B4U62_00810	AQZ89045.1	50S ribosomal protein L18	-1.28425	11.0028	11.1847	10.8238	11.1847	10.8238	2388.95	1763.2	8976	5666	8976	5666	363	1	360	99.17	TIGR_CMR|BA_0126 - symbol:BA_0126 ribosomal protein L18 species:198094 Bacillus anthracis str. Ames [GO:0003735 structural constituent of ribosome evidence=ISS] [GO:0006412 translation evidence=ISS] InterPro:IPR004389 InterPro:IPR005484 Pfam:PF00861 EMBL:AE016879 EMBL:AE017334 EMBL:AE017225 Proteomes:UP000000427 Proteomes:UP000000594 Proteomes:UP000005639 GO:GO:0006412 GO:GO:0005840 GO:GO:0003735…	120	1	120	100	194	8e-63	97/120	80	106/120	88	0/120	0	1
gene162	CP020102.1	143397	143897	+	protein_coding	B4U62_00815	AQZ92990.1	30S ribosomal protein S5	-1.29214	10.6026	10.7891	10.4193	10.7891	10.4193	1817.5	1354.19	9425	6006	9425	6006	501	1	498	99.4	TIGR_CMR|BA_0127 - symbol:BA_0127 ribosomal protein S5 species:198094 Bacillus anthracis str. Ames [GO:0003735 structural constituent of ribosome evidence=ISS] [GO:0006412 translation evidence=ISS] InterPro:IPR000851 InterPro:IPR005324 InterPro:IPR005712 InterPro:IPR013810 Pfam:PF00333 Pfam:PF03719 PROSITE:PS50881 InterPro:IPR014720 EMBL:AE016879 EMBL:AE017334 EMBL:AE017225 Proteomes:UP000000427 …	166	1	166	100	292	4e-100	149/166	89	157/166	94	0/166	0	1
gene163	CP020102.1	143911	144090	+	protein_coding	B4U62_00820	AQZ89046.1	50S ribosomal protein L30	-1.33293	9.9837	10.1932	9.77855	10.1932	9.77855	1179.2	866.67	2197	1381	2197	1381	180	7	174	93.33	TIGR_CMR|BA_0128 - symbol:BA_0128 ribosomal protein L30 species:198094 Bacillus anthracis str. Ames [GO:0003735 structural constituent of ribosome evidence=ISS] [GO:0006412 translation evidence=ISS] InterPro:IPR005996 PIRSF:PIRSF002211 Pfam:PF00327 EMBL:AE016879 EMBL:AE017334 EMBL:AE017225 Proteomes:UP000000427 Proteomes:UP000000594 Proteomes:UP000005639 GO:GO:0006412 GO:GO:0003735 GO:GO:0015934 …	60	4	59	93.33	84	2e-21	43/56	76	46/56	82	0/56	0	1
gene164	CP020102.1	144121	144561	+	protein_coding	B4U62_00825	AQZ89047.1	50S ribosomal protein L15	-1.2486	11.0556	11.2169	10.8966	11.2169	10.8966	2486.28	1820.97	11349	7109	11349	7109	441	1	393	89.12	TIGR_CMR|BA_0129 - symbol:BA_0129 ribosomal protein L15 species:198094 Bacillus anthracis str. Ames [GO:0003735 structural constituent of ribosome evidence=ISS] [GO:0006412 translation evidence=ISS] InterPro:IPR001196 InterPro:IPR005749 PROSITE:PS00475 HAMAP:MF_01341 Pfam:PF00828 EMBL:AE016879 EMBL:AE017334 EMBL:AE017225 Proteomes:UP000000427 Proteomes:UP000000594 Proteomes:UP000005639 GO:GO:0006…	146	1	131	89.73	226	7e-75	112/131	85	121/131	92	0/131	0	1
gene165	CP020102.1	144563	145858	+	protein_coding	B4U62_00830	AQZ89048.1	protein translocase subunit SecY	-1.30609	10.8645	11.0588	10.6736	11.0588	10.6736	2141.42	1620.6	28726	18593	28726	18593	1296	1	1290	99.54	TIGR_CMR|CHY_2289 - symbol:CHY_2289 preprotein translocase, SecY subunit species:246194 Carboxydothermus hydrogenoformans Z-2901 [GO:0006886 intracellular protein transport evidence=ISS] [GO:0008565 protein transporter activity evidence=ISS] InterPro:IPR002208 Pfam:PF00344 PIRSF:PIRSF004557 HAMAP:MF_01465 PANTHER:PTHR10906 GO:GO:0016021 GO:GO:0005886 GO:GO:0006605 EMBL:CP000141 Proteomes:UP000002…	419	1	419	100	370	6e-123	208/434	47	290/434	66	19/434	4	1
gene166	CP020102.1	145913	146566	+	protein_coding	B4U62_00835	AQZ89049.1	adenylate kinase	-1.30729	10.6287	10.8238	10.4372	10.8238	10.4372	1861.18	1374.89	12599	7960	12599	7960	654	1	648	99.08	UNIPROTKB|Q97SU1 - symbol:adk Adenylate kinase species:170187 Streptococcus pneumoniae TIGR4 [GO:0005515 protein binding evidence=IPI] InterPro:IPR000850 InterPro:IPR006259 PRINTS:PR00094 PROSITE:PS00113 UniPathway:UPA00588 HAMAP:MF_00235 Gene3D:3.40.50.300 InterPro:IPR027417 SUPFAM:SSF52540 GO:GO:0005524 GO:GO:0005737 EMBL:AE005672 Proteomes:UP000000585 GO:GO:0044209 eggNOG:COG0563 HOGENOM:HOG00…	212	1	212	100	227	4e-73	124/217	57	158/217	72	6/217	2	1
gene167	CP020102.1	146563	147309	+	protein_coding	B4U62_00840	AQZ89050.1	methionine aminopeptidase	-1.30828	10.5334	10.729	10.3414	10.729	10.3414	1705.26	1300.65	13185	8601	13185	8601	747	1	738	98.8	TIGR_CMR|BA_0132 - symbol:BA_0132 methionine aminopeptidase species:198094 Bacillus anthracis str. Ames [GO:0006464 cellular protein modification process evidence=ISS] InterPro:IPR001714 InterPro:IPR002467 PRINTS:PR00599 PROSITE:PS00680 InterPro:IPR000994 HAMAP:MF_01974 Pfam:PF00557 GO:GO:0046872 EMBL:AE016879 EMBL:AE017334 EMBL:AE017225 Proteomes:UP000000427 Proteomes:UP000000594 Proteomes:UP000…	248	1	246	99.19	422	8e-149	198/246	80	223/246	90	0/246	0	1
gene168	CP020102.1	147348	147572	+	protein_coding	B4U62_00845	AQZ89051.1	ribosome-binding protein ybzG	-1.22751	10.1478	10.2968	10.001	10.2968	10.001	1250.37	1015.15	2912	2022	2912	2022	225	.	.	.	No hit	.	.	.	.	.	.		.		.		.	.
gene169	CP020102.1	147621	147839	+	protein_coding	B4U62_00850	AQZ89052.1	translation initiation factor IF-1	-1.2594	10.0344	10.2021	9.86939	10.2021	9.86939	1185.37	919.17	2687	1782	2687	1782	219	1	216	98.63	TIGR_CMR|BA_0133 - symbol:BA_0133 translation initiation factor IF-1 species:198094 Bacillus anthracis str. Ames [GO:0003743 translation initiation factor activity evidence=ISS] [GO:0006413 translational initiation evidence=ISS] InterPro:IPR004368 InterPro:IPR006196 Pfam:PF01176 PROSITE:PS50832 HAMAP:MF_00075 GO:GO:0005737 EMBL:AE016879 EMBL:AE017334 EMBL:AE017225 Proteomes:UP000000427 Proteomes:…	72	1	72	100	137	7e-42	66/72	91	70/72	97	0/72	0	1
gene170	CP020102.1	147873	147986	+	protein_coding	B4U62_00855	AQZ89053.1	50S ribosomal protein L36	-1.41008	8.5777	8.82917	8.33339	8.82917	8.33339	448.314	320.059	529	323	529	323	114	1	111	97.37	TIGR_CMR|BA_0134 - symbol:BA_0134 ribosomal protein L36 species:198094 Bacillus anthracis str. Ames [GO:0003735 structural constituent of ribosome evidence=ISS] [GO:0006412 translation evidence=ISS] InterPro:IPR000473 Pfam:PF00444 PROSITE:PS00828 HAMAP:MF_00251 EMBL:AE016879 EMBL:AE017334 EMBL:AE017225 Proteomes:UP000000427 Proteomes:UP000000594 Proteomes:UP000005639 GO:GO:0006412 GO:GO:0005840 G…	37	1	37	100	80.5	1e-20	36/37	97	37/37	100	0/37	0	1
gene171	CP020102.1	148009	148374	+	protein_coding	B4U62_00860	AQZ89054.1	30S ribosomal protein S13	-1.18176	10.3905	10.5117	10.2707	10.5117	10.2707	1473.47	1244.13	5582	4031	5582	4031	366	1	363	99.18	UNIPROTKB|P20282 - symbol:rpsM 30S ribosomal protein S13 species:224308 Bacillus subtilis subsp. subtilis str. 168 [GO:0003735 structural constituent of ribosome evidence=IBA] [GO:0005829 cytosol evidence=IBA] [GO:0006412 translation evidence=IBA] [GO:0015935 small ribosomal subunit evidence=IBA] [GO:0042254 ribosome biogenesis evidence=IBA] InterPro:IPR001892 InterPro:IPR010979 InterPro:IPR01826…	121	1	121	100	235	4e-79	121/121	100	121/121	100	0/121	0	1
gene172	CP020102.1	148395	148790	+	protein_coding	B4U62_00865	AQZ89055.1	30S ribosomal protein S11	-1.11184	11.3668	11.4435	11.2906	11.4435	11.2906	2832.98	2427.54	11612	8510	11612	8510	396	10	393	96.97	TIGR_CMR|BA_0136 - symbol:BA_0136 ribosomal protein S11 species:198094 Bacillus anthracis str. Ames [GO:0003735 structural constituent of ribosome evidence=ISS] [GO:0006412 translation evidence=ISS] InterPro:IPR001971 InterPro:IPR019981 Pfam:PF00411 PIRSF:PIRSF002131 HAMAP:MF_01310 EMBL:AE016879 EMBL:AE017334 EMBL:AE017225 Proteomes:UP000000427 Proteomes:UP000000594 Proteomes:UP000005639 GO:GO:00…	129	2	129	99.22	243	1e-81	118/128	92	127/128	99	0/128	0	1
gene173	CP020102.1	148967	149911	+	protein_coding	B4U62_00870	AQZ89056.1	DNA-directed RNA polymerase subunit alpha	-1.11866	11.4613	11.5425	11.3807	11.5425	11.3807	2955	2671.88	28904	22352	28904	22352	945	1	942	99.68	UNIPROTKB|P20429 - symbol:rpoA DNA-directed RNA polymerase subunit alpha species:224308 Bacillus subtilis subsp. subtilis str. 168 [GO:0005515 protein binding evidence=IPI] InterPro:IPR009025 InterPro:IPR011260 InterPro:IPR011262 InterPro:IPR011263 InterPro:IPR011773 Pfam:PF01000 Pfam:PF01193 Pfam:PF03118 ProDom:PD001179 SMART:SM00662 HAMAP:MF_00059 GO:GO:0003677 EMBL:AL009126 Proteomes:UP0000015…	314	1	314	100	583	0	314/314	100	314/314	100	0/314	0	1
gene174	CP020102.1	149989	150351	+	protein_coding	B4U62_00875	AQZ89057.1	50S ribosomal protein L17	-1.06526	11.046	11.0917	11.0005	11.0917	11.0005	2189.34	1999.08	8226	6424	8226	6424	363	1	360	99.17	TIGR_CMR|BA_0138 - symbol:BA_0138 ribosomal protein L17 species:198094 Bacillus anthracis str. Ames [GO:0003735 structural constituent of ribosome evidence=ISS] [GO:0006412 translation evidence=ISS] InterPro:IPR000456 Pfam:PF01196 PROSITE:PS01167 HAMAP:MF_01368 EMBL:AE016879 EMBL:AE017334 EMBL:AE017225 Proteomes:UP000000427 Proteomes:UP000000594 Proteomes:UP000005639 GO:GO:0006412 GO:GO:0005840 G…	120	1	120	100	207	3e-68	105/120	87	111/120	92	0/120	0	1
gene175	CP020102.1	150479	151324	+	protein_coding	B4U62_00880	AQZ89058.1	energy-coupling factor transporter ATPase	-1.37207	6.58895	6.82107	6.36472	6.82107	6.36472	111.572	82.2513	977	616	977	616	846	7	840	98.58	TIGR_CMR|BA_0139 - symbol:BA_0139 ABC transporter, ATP-binding protein species:198094 Bacillus anthracis str. Ames [GO:0006810 transport evidence=ISS] [GO:0042626 ATPase activity, coupled to transmembrane movement of substances evidence=ISS] InterPro:IPR003439 InterPro:IPR015856 InterPro:IPR017871 Pfam:PF00005 PROSITE:PS00211 PROSITE:PS50893 PROSITE:PS51246 InterPro:IPR003593 Gene3D:3.40.50.300 I…	280	2	279	99.29	330	3e-111	166/279	59	215/279	77	2/279	0	1
gene176	CP020102.1	151300	152169	+	protein_coding	B4U62_00885	AQZ89059.1	energy-coupling factor transporter ATPase	-1.30487	6.5127	6.70748	6.32357	6.70748	6.32357	102.831	80.1121	926	617	926	617	870	1	837	96.21	TIGR_CMR|BA_0140 - symbol:BA_0140 ABC transporter, ATP-binding protein species:198094 Bacillus anthracis str. Ames [GO:0006810 transport evidence=ISS] [GO:0042626 ATPase activity, coupled to transmembrane movement of substances evidence=ISS] InterPro:IPR003439 InterPro:IPR015856 InterPro:IPR017871 Pfam:PF00005 PROSITE:PS00211 PROSITE:PS50893 PROSITE:PS51246 InterPro:IPR003593 Gene3D:3.40.50.300 I…	293	1	279	95.22	345	7e-117	176/279	63	220/279	78	0/279	0	1
gene177	CP020102.1	152166	152963	+	protein_coding	B4U62_00890	AQZ89060.1	energy-coupling factor transporter protein EcfT	-1.11284	6.6646	6.74217	6.58792	6.74217	6.58792	105.329	96.5415	870	682	870	682	798	4	741	92.48	TIGR_CMR|BA_0141 - symbol:BA_0141 cobalt transport protein species:198094 Bacillus anthracis str. Ames [GO:0006824 cobalt ion transport evidence=ISS] [GO:0015087 cobalt ion transmembrane transporter activity evidence=ISS] InterPro:IPR024919 HAMAP:MF_01461 Pfam:PF02361 GO:GO:0016021 GO:GO:0005886 EMBL:AE016879 EMBL:AE017334 EMBL:AE017225 Proteomes:UP000000427 Proteomes:UP000000594 Proteomes:UP0000…	264	1	246	93.18	282	5e-93	158/246	64	203/246	82	0/246	0	1
gene178	CP020102.1	152973	153716	+	protein_coding	B4U62_00895	AQZ89061.1	tRNA pseudouridine(38-40) synthase TruA	-1.05528	8.48906	8.52796	8.45033	8.52796	8.45033	365.022	351.943	2811	2318	2811	2318	744	10	735	97.58	TAIR|locus:2077552 - symbol:AT3G06950 AT3G06950 species:3702 Arabidopsis thaliana [GO:0001522 pseudouridine synthesis evidence=IEA] [GO:0003723 RNA binding evidence=IEA] [GO:0008033 tRNA processing evidence=IEA] [GO:0009507 chloroplast evidence=ISM] [GO:0009982 pseudouridine synthase activity evidence=ISS;TAS] [GO:0006730 one-carbon metabolic process evidence=RCA] InterPro:IPR001406 InterPro:IPR0…	323	44	293	77.4	182	9e-54	105/250	42	142/250	56	8/250	3	1
gene179	CP020102.1	153878	154315	+	protein_coding	B4U62_00900	AQZ89062.1	50S ribosomal protein L13	1.05162	11.9559	11.9197	11.9923	11.9197	11.9923	3825.66	4096.55	17344	15884	17344	15884	438	1	435	99.32	TIGR_CMR|BA_0143 - symbol:BA_0143 ribosomal protein L13 species:198094 Bacillus anthracis str. Ames [GO:0003735 structural constituent of ribosome evidence=ISS] [GO:0006412 translation evidence=ISS] InterPro:IPR005822 InterPro:IPR005823 InterPro:IPR023563 InterPro:IPR023564 Pfam:PF00572 PIRSF:PIRSF002181 PROSITE:PS00783 HAMAP:MF_01366 EMBL:AE016879 EMBL:AE017334 EMBL:AE017225 Proteomes:UP00000042…	145	1	145	100	248	2e-83	120/145	82	131/145	90	0/145	0	1
gene180	CP020102.1	154336	154728	+	protein_coding	B4U62_00905	AQZ89063.1	30S ribosomal protein S9	1.03752	11.5704	11.5439	11.597	11.5439	11.597	2956.13	3158.62	12025	10989	12025	10989	393	1	390	99.24	TIGR_CMR|CHY_2273 - symbol:CHY_2273 ribosomal protein S9 species:246194 Carboxydothermus hydrogenoformans Z-2901 [GO:0003735 structural constituent of ribosome evidence=ISS] [GO:0006412 translation evidence=ISS] InterPro:IPR000754 InterPro:IPR020574 Pfam:PF00380 PROSITE:PS00360 EMBL:CP000141 Proteomes:UP000002706 GO:GO:0006412 GO:GO:0005840 GO:GO:0003735 Gene3D:3.30.230.10 InterPro:IPR020568 Inte…	130	1	130	100	160	2e-49	78/130	60	97/130	74	0/130	0	1
gene181	CP020102.1	155192	155959	+	protein_coding	B4U62_00910	AQZ89064.1	methyltransferase	1.0579	7.04227	7.00179	7.08299	7.00179	7.08299	126.3	135.172	1004	919	1004	919	768	22	765	96.88	TIGR_CMR|BA_2485 - symbol:BA_2485 conserved hypothetical protein species:198094 Bacillus anthracis str. Ames [GO:0003674 molecular_function evidence=ND] [GO:0005575 cellular_component evidence=ND] [GO:0008150 biological_process evidence=ND] InterPro:IPR013216 Pfam:PF08241 EMBL:AE016879 EMBL:AE017334 EMBL:AE017225 Proteomes:UP000000427 Proteomes:UP000000594 Proteomes:UP000005639 Gene3D:3.40.50.150…	260	7	257	96.54	301	1e-100	146/251	58	195/251	77	3/251	1	1
gene182	CP020102.1	156145	156588	+	protein_coding	B4U62_00915	AQZ89065.1	hypothetical protein	1.54946	2.90446	2.60571	3.23747	2.60571	3.23747	5.22227	8.39582	24	33	24	33	444	169	438	60.81	TIGR_CMR|BA_0145 - symbol:BA_0145 conserved hypothetical protein species:198094 Bacillus anthracis str. Ames [GO:0003674 molecular_function evidence=ND] [GO:0005575 cellular_component evidence=ND] [GO:0008150 biological_process evidence=ND] EMBL:AE016879 EMBL:AE017334 EMBL:AE017225 Proteomes:UP000000427 Proteomes:UP000000594 Proteomes:UP000005639 EMBL:CP007660 EMBL:CP008752 EMBL:CP007704 EMBL:CP0…	142	52	141	63.38	62.4	2e-11	31/90	34	54/90	60	0/90	0	1
gene183	CP020102.1	156648	157361	+	protein_coding	B4U62_00920	AQZ89066.1	N-acetylmuramoyl-L-alanine amidase	-1.06881	3.34179	3.39014	3.29413	3.39014	3.29413	9.47177	8.70155	70	55	70	55	714	64	711	90.76	TIGR_CMR|BA_0146 - symbol:BA_0146 germination-specific N-acetylmuramoyl-L-alanine amidase species:198094 Bacillus anthracis str. Ames [GO:0009847 spore germination evidence=ISS] InterPro:IPR002508 Pfam:PF01520 SMART:SM00646 EMBL:AE016879 EMBL:AE017334 EMBL:AE017225 Proteomes:UP000000427 Proteomes:UP000000594 Proteomes:UP000005639 GO:GO:0009847 KO:K01448 OrthoDB:EOG6CP3X3 GO:GO:0008745 GO:GO:00092…	237	21	237	91.56	240	2e-77	133/217	61	167/217	76	1/217	0	1
gene184	CP020102.1	157457	158515	+	protein_coding	B4U62_00925	AQZ89067.1	protein mrp	1.22994	9.52733	9.37921	9.6778	9.37921	9.6778	655.393	821.028	7184	7697	7184	7697	1059	1	1056	99.72	UNIPROTKB|P50863 - symbol:salA Protein mrp homolog SalA species:224308 Bacillus subtilis subsp. subtilis str. 168 [GO:0045892 negative regulation of transcription, DNA-templated evidence=IMP] InterPro:IPR000808 PROSITE:PS01215 Gene3D:3.40.50.300 InterPro:IPR027417 SUPFAM:SSF52540 GO:GO:0005524 GO:GO:0045892 EMBL:AL009126 Proteomes:UP000001570 eggNOG:COG0489 InterPro:IPR019591 PANTHER:PTHR23264 Pf…	352	1	352	100	663	0	352/352	100	352/352	100	0/352	0	1
gene185	CP020102.1	158551	159108	-	protein_coding	B4U62_00930	AQZ89068.1	germination protein GerD	-1.52683	1.80398	2.13489	1.52435	2.13489	1.52435	3.4628	1.82197	20	9	20	9	558	1	555	99.46	UNIPROTKB|P16450 - symbol:gerD Spore germination protein GerD species:224308 Bacillus subtilis subsp. subtilis str. 168 [GO:0005886 plasma membrane evidence=IDA] [GO:0031160 spore wall evidence=IDA] GO:GO:0005886 EMBL:AL009126 Proteomes:UP000001570 PROSITE:PS51257 EMBL:M27259 EMBL:D64126 EMBL:U23797 EMBL:X74737 PIR:A37207 RefSeq:NP_388036.1 ProteinModelPortal:P16450 STRING:224308.BSU01550 PaxDb:P…	185	1	185	100	365	4e-128	185/185	100	185/185	100	0/185	0	1
gene186	CP020102.1	159218	159814	+	protein_coding	B4U62_00935	AQZ89069.1	KinB-signaling pathway activation protein	-1.02817	6.68567	6.70574	6.66566	6.70574	6.66566	102.6	101.609	634	537	634	537	597	1	594	99.5	UNIPROTKB|P16449 - symbol:kbaA KinB-signaling pathway activation protein species:224308 Bacillus subtilis subsp. subtilis str. 168 [GO:0045881 positive regulation of sporulation resulting in formation of a cellular spore evidence=IGI] InterPro:IPR024164 Pfam:PF14089 PIRSF:PIRSF029886 GO:GO:0016021 GO:GO:0005886 EMBL:AL009126 Proteomes:UP000001570 GO:GO:0030435 GO:GO:0045881 EMBL:M27259 EMBL:D6412…	198	1	198	100	392	1e-138	198/198	100	198/198	100	0/198	0	1
gene187	CP020102.1	159815	160579	-	protein_coding	B4U62_00940	AQZ89070.1	polysaccharide deacetylase PdaB	-1.38854	0.411486	0.711533	0.237966	0.711533	0.237966	0.631451	0.147663	5	1	5	1	765	118	762	84.31	TIGR_CMR|BA_0150 - symbol:BA_0150 polysaccharide deacetylase, putative species:198094 Bacillus anthracis str. Ames [GO:0005975 carbohydrate metabolic process evidence=ISS] [GO:0019213 deacetylase activity evidence=ISS] InterPro:IPR002509 InterPro:IPR011330 Pfam:PF01522 PROSITE:PS51677 GO:GO:0005975 EMBL:AE016879 EMBL:AE017334 EMBL:AE017225 Proteomes:UP000000427 Proteomes:UP000000594 Proteomes:UP0…	254	40	254	84.65	280	1e-92	131/215	60	167/215	77	0/215	0	1
gene192	CP020102.1	165868	165940	+	tRNA	B4U62_00965	.	tRNA-Thr	1.02384	3.71814	3.70118	3.73518	3.70118	3.73518	11.9111	12.3794	9	8	9	8	.	.	.	.	.	.	.	.	.	.	.	.	.	.	.	.	.	.
gene193	CP020102.1	165997	166071	+	tRNA	B4U62_00970	.	tRNA-Gly	-1.35951	1.5741	1.81115	1.36807	1.81115	1.36807	2.57632	1.50616	2	1	2	1	.	.	.	.	.	.	.	.	.	.	.	.	.	.	.	.	.	.
gene196	CP020102.1	166292	166367	+	tRNA	B4U62_00985	.	tRNA-Ala	1.16636	1.89932	1.79155	2.01357	1.79155	2.01357	2.54242	2.97268	2	2	2	2	.	.	.	.	.	.	.	.	.	.	.	.	.	.	.	.	.	.
gene203	CP020102.1	176508	176744	-	protein_coding	B4U62_01020	AQZ89071.1	hypothetical protein	1.78681	0.774774	0.461976	1.29936	0.461976	1.29936	0.407646	1.4299	1	3	1	3	237	.	.	.	No hit	.	.	.	.	.	.		.		.		.	.
gene204	CP020102.1	177127	178563	+	protein_coding	B4U62_01025	AQZ89072.1	sodium-independent anion transporter	-1.11518	6.06556	6.14471	5.98743	6.14471	5.98743	69.1142	62.4946	1028	795	1028	795	1437	16	1434	98.75	TIGR_CMR|BA_0653 - symbol:BA_0653 sulfate permease family protein species:198094 Bacillus anthracis str. Ames [GO:0008272 sulfate transport evidence=ISS] [GO:0015116 sulfate transmembrane transporter activity evidence=ISS] InterPro:IPR001902 InterPro:IPR011547 Pfam:PF00916 GO:GO:0016021 EMBL:AE016879 EMBL:AE017334 EMBL:AE017225 Proteomes:UP000000427 Proteomes:UP000000594 Proteomes:UP000005639 KO:…	483	4	475	97.72	470	2e-160	279/473	58	369/473	78	1/473	0	1
gene205	CP020102.1	178709	179629	+	protein_coding	B4U62_01030	AQZ89073.1	hypothetical protein	1.182	5.96284	5.84345	6.08468	5.84345	6.08468	55.8063	67.3357	532	549	532	549	921	1	891	96.74	TIGR_CMR|CHY_0855 - symbol:CHY_0855 sodium/bile acid symporter family protein species:246194 Carboxydothermus hydrogenoformans Z-2901 [GO:0008508 bile acid:sodium symporter activity evidence=ISS] [GO:0015721 bile acid and bile salt transport evidence=ISS] InterPro:IPR002657 Pfam:PF01758 GO:GO:0016020 EMBL:CP000141 Proteomes:UP000002706 eggNOG:COG0798 PANTHER:PTHR10361 RefSeq:YP_359706.1 STRING:24…	328	17	314	90.85	88.2	1e-18	85/315	26	146/315	46	35/315	11	1
gene206	CP020102.1	179639	180391	-	protein_coding	B4U62_01035	AQZ89074.1	hypothetical protein	1.48272	6.64277	6.36472	6.93297	6.36472	6.93297	80.5742	121.363	628	809	628	809	753	37	633	79.28	TIGR_CMR|BA_2694 - symbol:BA_2694 esterase, putative species:198094 Bacillus anthracis str. Ames [GO:0008150 biological_process evidence=ND] InterPro:IPR021764 Pfam:PF11806 Pfam:PF00756 GO:GO:0005737 Gene3D:2.60.40.10 InterPro:IPR013783 GO:GO:0005506 EMBL:AE016879 EMBL:AE017334 Proteomes:UP000000427 Proteomes:UP000000594 InterPro:IPR014756 SUPFAM:SSF81296 Gene3D:3.40.50.1820 InterPro:IPR029058 In…	382	192	378	48.95	67.8	9e-12	55/211	26	102/211	48	36/211	17	1
gene207	CP020102.1	180388	181398	-	protein_coding	B4U62_01040	AQZ89075.1	iron-uptake system permease FeuC	1.47101	6.71056	6.43793	6.99473	6.43793	6.99473	85.527	127.376	895	1140	895	1140	1011	25	993	95.85	TIGR_CMR|BA_3865 - symbol:BA_3865 iron compound ABC transporter, permease protein species:198094 Bacillus anthracis str. Ames [GO:0005381 iron ion transmembrane transporter activity evidence=ISS] [GO:0006826 iron ion transport evidence=ISS] InterPro:IPR000522 Pfam:PF01032 GO:GO:0016021 GO:GO:0005886 EMBL:AE016879 EMBL:AE017334 EMBL:AE017225 Proteomes:UP000000427 Proteomes:UP000000594 Proteomes:UP…	340	17	339	95	277	4e-89	178/323	55	252/323	78	0/323	0	1
gene208	CP020102.1	181391	182395	-	protein_coding	B4U62_01045	AQZ89076.1	iron-uptake system permease FeuB	1.44598	7.01152	6.75054	7.28258	6.75054	7.28258	106.033	155.224	1103	1381	1103	1381	1005	1	1002	99.7	UNIPROTKB|P40410 - symbol:feuB Iron-uptake system permease protein FeuB species:224308 Bacillus subtilis subsp. subtilis str. 168 [GO:0006811 ion transport evidence=IEP] InterPro:IPR000522 Pfam:PF01032 GO:GO:0016021 GO:GO:0005886 GO:GO:0006811 EMBL:AL009126 Proteomes:UP000001570 GO:GO:0005215 GO:GO:0055072 OrthoDB:EOG61ZTDC Gene3D:1.10.3470.10 InterPro:IPR029022 PANTHER:PTHR30472 SUPFAM:SSF81345 …	334	1	334	100	537	0	334/334	100	334/334	100	0/334	0	1
gene209	CP020102.1	182414	183367	-	protein_coding	B4U62_01050	AQZ89077.1	iron-uptake system-binding protein	1.61722	7.9067	7.56754	8.26106	7.56754	8.26106	185.73	304.192	1834	2569	1834	2569	954	58	861	84.28	TIGR_CMR|BA_0615 - symbol:BA_0615 iron compound ABC transporter, iron compound-binding protein species:198094 Bacillus anthracis str. Ames [GO:0005506 iron ion binding evidence=ISS] [GO:0006826 iron ion transport evidence=ISS] [GO:0042626 ATPase activity, coupled to transmembrane movement of substances evidence=ISS] InterPro:IPR002491 Pfam:PF01497 PROSITE:PS50983 GO:GO:0005506 EMBL:AE016879 EMBL:…	321	25	292	83.49	104	3e-24	79/273	28	133/273	48	10/273	3	1
gene210	CP020102.1	183458	185047	-	protein_coding	B4U62_01055	AQZ89078.1	HTH-type transcriptional activator Btr	1.4589	3.91328	3.65031	4.19519	3.65031	4.19519	11.4841	17.5482	189	247	189	247	1590	964	1575	38.49	TIGR_CMR|BA_3531 - symbol:BA_3531 iron compound ABC transporter, iron compound-binding protein, putative species:198094 Bacillus anthracis str. Ames [GO:0005506 iron ion binding evidence=ISS] [GO:0006826 iron ion transport evidence=ISS] [GO:0042626 ATPase activity, coupled to transmembrane movement of substances evidence=ISS] InterPro:IPR002491 Pfam:PF01497 PROSITE:PS50983 GO:GO:0005506 EMBL:AE01…	259	47	258	81.85	82.4	4e-16	49/212	23	102/212	48	8/212	3	1
gene211	CP020102.1	185238	186482	-	protein_coding	B4U62_01060	AQZ89079.1	hypothetical protein	-1.01848	4.90671	4.91994	4.89352	4.91994	4.89352	28.8672	29.1251	372	321	372	321	1245	109	1242	91.08	UNIPROTKB|A2QLU7 - symbol:An06g02490 Similarity to hypothetical protein ybbC - Bacillus subtilis species:425011 Aspergillus niger CBS 513.88 [GO:0003674 molecular_function evidence=ND] [GO:0005575 cellular_component evidence=ND] [GO:0008150 biological_process evidence=ND] Proteomes:UP000006706 EMBL:AM270117 STRING:5061.CADANGAP00005148 EnsemblFungi:CADANGAT00005254 HOGENOM:HOG000011186 OrthoDB:EO…	431	20	431	95.59	290	9e-92	171/413	41	234/413	56	36/413	8	1
gene212	CP020102.1	186496	188424	-	protein_coding	B4U62_01065	AQZ89080.1	beta-hexosaminidase	-1.07022	4.41951	4.46874	4.37083	4.46874	4.37083	21.1354	19.9689	422	341	422	341	1929	37	1851	94.09	TIGR_CMR|CPS_4609 - symbol:CPS_4609 beta-hexosaminidase species:167879 Colwellia psychrerythraea 34H [GO:0004563 beta-N-acetylhexosaminidase activity evidence=ISS] [GO:0009254 peptidoglycan turnover evidence=ISS] [GO:0009273 peptidoglycan-based cell wall biogenesis evidence=ISS] InterPro:IPR001764 InterPro:IPR002772 Pfam:PF00933 GO:GO:0005975 InterPro:IPR017853 SUPFAM:SSF51445 EMBL:CP000083 Prote…	637	1	635	99.69	275	6e-81	215/643	33	346/643	53	46/643	7	1
gene213	CP020102.1	188452	189777	-	protein_coding	B4U62_01070	AQZ89081.1	penicillin binding protein PBP4B	-1.03452	4.58927	4.61381	4.56486	4.61381	4.56486	23.6066	22.5754	324	265	324	265	1326	118	1323	90.95	UNIPROTKB|P77619 - symbol:yfeW penicillin binding protein 4B species:83333 Escherichia coli K-12 [GO:0009002 serine-type D-Ala-D-Ala carboxypeptidase activity evidence=IDA] [GO:0008658 penicillin binding evidence=IDA] [GO:0031226 intrinsic component of plasma membrane evidence=IDA] Pfam:PF00144 EMBL:U00096 EMBL:AP009048 Proteomes:UP000000318 Proteomes:UP000000625 PROSITE:PS51257 GO:GO:0006508 GO:…	434	31	432	92.63	468	1e-160	215/402	53	295/402	73	0/402	0	1
gene214	CP020102.1	189834	191201	-	protein_coding	B4U62_01075	AQZ89082.1	PTS sugar transporter subunit IIC	-1.12213	4.2327	4.31664	4.1504	4.31664	4.1504	18.5738	16.9278	263	205	263	205	1368	37	1344	95.61	TIGR_CMR|VC_0207 - symbol:VC_0207 PTS system, sucrose-specific IIBC component, putative species:686 Vibrio cholerae O1 biovar El Tor [GO:0009401 phosphoenolpyruvate-dependent sugar phosphotransferase system evidence=ISS] [GO:0015770 sucrose transport evidence=ISS] InterPro:IPR001996 InterPro:IPR003352 InterPro:IPR018113 Pfam:PF00367 Pfam:PF02378 PROSITE:PS01035 PROSITE:PS51098 GO:GO:0016021 GO:GO…	481	11	477	97.09	252	4e-76	183/470	38	270/470	57	37/470	7	1
gene215	CP020102.1	191227	192078	-	protein_coding	B4U62_01080	AQZ89083.1	MurR/RpiR family transcriptional regulator	1.0282	4.61654	4.59652	4.63665	4.59652	4.63665	23.3592	23.8652	206	180	206	180	852	16	819	94.37	UNIPROTKB|Q0BZE0 - symbol:HNE_2458 Transcriptional regulator, RpiR family species:228405 Hyphomonas neptunium ATCC 15444 [GO:0003700 sequence-specific DNA binding transcription factor activity evidence=ISM] [GO:0006355 regulation of transcription, DNA-templated evidence=ISM] InterPro:IPR000281 InterPro:IPR001347 InterPro:IPR009057 Pfam:PF01380 Pfam:PF01418 PROSITE:PS51071 PROSITE:PS51464 GO:GO:00…	277	2	268	96.39	154	4e-43	88/268	32	144/268	53	1/268	0	1
gene216	CP020102.1	192095	193009	-	protein_coding	B4U62_01085	AQZ89084.1	N-acetylmuramic acid 6-phosphate etherase	-1.00813	4.98356	4.9894	4.97772	4.9894	4.97772	30.5146	30.8639	289	250	289	250	915	13	900	97.05	UNIPROTKB|P76535 - symbol:murQ species:83333 Escherichia coli K-12 [GO:0005515 protein binding evidence=IPI] [GO:0016803 ether hydrolase activity evidence=IDA] [GO:0016829 lyase activity evidence=IEA] [GO:0006040 amino sugar metabolic process evidence=IEA] [GO:0030246 carbohydrate binding evidence=IEA] [GO:0097175 1,6-anhydro-N-acetyl-beta-muramic acid catabolic process evidence=IEA] [GO:0097173 …	298	1	296	99.33	289	1e-94	141/296	47	198/296	66	0/296	0	1
gene217	CP020102.1	193119	193601	-	protein_coding	B4U62_01090	AQZ89085.1	GNAT family N-acetyltransferase	-1.06998	3.7888	3.83791	3.74032	3.83791	3.74032	13.4017	12.3954	67	53	67	53	483	4	471	96.89	TIGR_CMR|BA_2744 - symbol:BA_2744 acetyltransferase, GNAT family species:198094 Bacillus anthracis str. Ames [GO:0008080 N-acetyltransferase activity evidence=ISS] [GO:0008150 biological_process evidence=ND] InterPro:IPR000182 Pfam:PF00583 PROSITE:PS51186 EMBL:AE016879 EMBL:AE017334 EMBL:AE017225 Proteomes:UP000000427 Proteomes:UP000000594 Proteomes:UP000005639 Gene3D:3.40.630.30 InterPro:IPR0161…	165	5	160	94.55	110	3e-29	68/157	43	101/157	64	2/157	1	1
gene218	CP020102.1	193614	194069	-	protein_coding	B4U62_01095	AQZ89086.1	hypothetical protein	1.02559	5.04571	5.02752	5.06397	5.02752	5.06397	31.3565	32.6995	148	132	148	132	456	1	447	98.03	TIGR_CMR|BA_5165 - symbol:BA_5165 conserved hypothetical protein species:198094 Bacillus anthracis str. Ames [GO:0003674 molecular_function evidence=ND] [GO:0005575 cellular_component evidence=ND] [GO:0008150 biological_process evidence=ND] EMBL:AE016879 EMBL:AE017334 EMBL:AE017225 Proteomes:UP000000427 Proteomes:UP000000594 Proteomes:UP000005639 EMBL:CP007660 EMBL:CP008752 EMBL:CP007704 EMBL:CP0…	153	1	149	97.39	164	4e-50	79/149	53	104/149	69	0/149	0	1
gene224	CP020102.1	194893	195456	+	protein_coding	B4U62_01125	AQZ89087.1	ECF RNA polymerase sigma factor SigW	-1.09731	10.8294	10.8966	10.7627	10.8966	10.7627	1993.74	1701.04	11639	8493	11639	8493	564	25	561	95.21	TIGR_CMR|VC_2467 - symbol:VC_2467 RNA polymerase sigma-E factor species:686 Vibrio cholerae O1 biovar El Tor [GO:0006352 DNA-templated transcription, initiation evidence=ISS] [GO:0016987 sigma factor activity evidence=ISS] InterPro:IPR007627 InterPro:IPR013249 InterPro:IPR013324 InterPro:IPR013325 InterPro:IPR014284 InterPro:IPR014286 Pfam:PF04542 Pfam:PF08281 GO:GO:0003677 EMBL:AE003852 Proteome…	190	11	189	94.21	114	6e-30	72/186	38	106/186	56	14/186	7	1
gene225	CP020102.1	195470	196096	+	protein_coding	B4U62_01130	AQZ89088.1	anti-sigma-W factor RsiW	-1.18439	10.6964	10.8192	10.575	10.8192	10.575	1861.05	1505.26	12078	8355	12078	8355	627	1	153	24.4	UNIPROTKB|P9WJ69 - symbol:rshA Anti-sigma factor RshA species:83332 Mycobacterium tuberculosis H37Rv [GO:0005515 protein binding evidence=IPI] [GO:0006979 response to oxidative stress evidence=IDA] [GO:0009408 response to heat evidence=IDA] [GO:0016989 sigma factor antagonist activity evidence=IDA] GO:GO:0006979 GO:GO:0006355 EMBL:AL123456 Proteomes:UP000001584 GO:GO:0046872 GO:GO:0006351 GO:GO:0…	101	21	70	49.5	36.2	0.045	18/51	35	27/51	52	1/51	1	1
gene226	CP020102.1	196257	197078	+	protein_coding	B4U62_01135	AQZ89089.1	TIGR00159 family protein	1	7.22138	7.22138	7.22138	7.22138	7.22138	146.681	149.791	1248	1090	1248	1090	822	1	819	99.64	TIGR_CMR|BA_0155 - symbol:BA_0155 conserved hypothetical protein TIGR00159 species:198094 Bacillus anthracis str. Ames [GO:0003674 molecular_function evidence=ND] [GO:0005575 cellular_component evidence=ND] [GO:0008150 biological_process evidence=ND] EMBL:AE016879 EMBL:AE017334 EMBL:AE017225 Proteomes:UP000000427 Proteomes:UP000000594 Proteomes:UP000005639 InterPro:IPR003390 Pfam:PF02457 EMBL:CP0…	273	1	273	100	385	3e-133	188/273	68	225/273	82	0/273	0	1
gene227	CP020102.1	197071	198522	+	protein_coding	B4U62_01140	AQZ89090.1	YbbR-like domain-containing protein YbbR	1.08713	7.70038	7.64036	7.76088	7.64036	7.76088	196.551	217.055	2954	2790	2954	2790	1452	1	1218	83.88	UNIPROTKB|Q71XP4 - symbol:LMOf2365_2152 Uncharacterized protein species:265669 Listeria monocytogenes serotype 4b str. F2365 [GO:0003674 molecular_function evidence=ND] [GO:0005575 cellular_component evidence=ND] [GO:0008150 biological_process evidence=ND] EMBL:AE017262 Proteomes:UP000000563 HOGENOM:HOG000054579 OMA:PVQIEYN OrthoDB:EOG6TFCSK InterPro:IPR012505 Pfam:PF07949 RefSeq:YP_014744.1 Prot…	453	2	435	95.81	248	2e-74	140/441	31	246/441	55	42/441	9	1
gene228	CP020102.1	198541	199887	+	protein_coding	B4U62_01145	AQZ89091.1	phosphoglucosamine mutase	1.01113	7.90288	7.8949	7.91087	7.8949	7.91087	236.402	240.935	3296	2873	3296	2873	1347	1	1344	99.78	UNIPROTKB|O34824 - symbol:glmM Phosphoglucosamine mutase species:224308 Bacillus subtilis subsp. subtilis str. 168 [GO:0005829 cytosol evidence=IBA] [GO:0006048 UDP-N-acetylglucosamine biosynthetic process evidence=IBA] [GO:0008966 phosphoglucosamine mutase activity evidence=IBA] InterPro:IPR005841 InterPro:IPR005843 InterPro:IPR005844 InterPro:IPR005845 InterPro:IPR005846 InterPro:IPR006352 Inte…	448	1	448	100	852	0	448/448	100	448/448	100	0/448	0	1
gene229	CP020102.1	200321	202123	+	protein_coding	B4U62_01150	AQZ89092.1	glutamine--fructose-6-phosphate aminotransferase	1.03026	10.1464	10.1249	10.1679	10.1249	10.1679	1130.14	1142.78	21091	18240	21091	18240	1803	1	1800	99.83	TIGR_CMR|BA_0159 - symbol:BA_0159 glucosamine--fructose-6-phosphate aminotransferase (isomerizing) species:198094 Bacillus anthracis str. Ames [GO:0004360 glutamine-fructose-6-phosphate transaminase (isomerizing) activity evidence=ISS] [GO:0006040 amino sugar metabolic process evidence=ISS] InterPro:IPR000583 InterPro:IPR001347 InterPro:IPR005855 Pfam:PF00310 Pfam:PF01380 PROSITE:PS51464 HAMAP:MF…	600	1	600	100	842	0	443/600	73	511/600	85	0/600	0	1
gene230	CP020102.1	202591	203502	-	protein_coding	B4U62_01155	AQZ89093.1	DNA-3-methyladenine glycosylase	1.22343	4.14319	4.00027	4.2912	4.00027	4.2912	15.0427	18.827	142	152	142	152	912	52	897	92.76	UNIPROTKB|P04395 - symbol:alkA species:83333 Escherichia coli K-12 [GO:0006284 base-excision repair evidence=IEA;IDA] [GO:0006281 DNA repair evidence=IEA;IDA] [GO:0003905 alkylbase DNA N-glycosylase activity evidence=IEA;IDA] [GO:0006974 cellular response to DNA damage stimulus evidence=IEA;IMP] [GO:0006307 DNA dealkylation involved in DNA repair evidence=IMP] [GO:0005737 cytoplasm evidence=IDA] …	282	10	272	93.26	79.7	5e-16	72/282	25	127/282	45	19/282	6	1
gene231	CP020102.1	203773	204408	+	protein_coding	B4U62_01160	AQZ89094.1	bifunctional transcriptional activator/DNA repair protein AdaA	1.22998	2.1341	1.99	2.28864	1.99	2.28864	3.03811	3.90749	20	22	20	22	636	55	624	89.62	TIGR_CMR|BA_3869 - symbol:BA_3869 Ada regulatory protein/6-O-methylguanine-DNA methyltransferase species:198094 Bacillus anthracis str. Ames [GO:0008270 zinc ion binding evidence=ISS] InterPro:IPR004026 InterPro:IPR009057 InterPro:IPR018060 InterPro:IPR018062 InterPro:IPR020449 Pfam:PF02805 Pfam:PF12833 PRINTS:PR00032 PROSITE:PS00041 PROSITE:PS01124 SMART:SM00342 GO:GO:0006281 EMBL:AE016879 EMBL:…	198	3	192	95.96	242	3e-79	109/190	57	147/190	77	0/190	0	1
gene232	CP020102.1	204395	204934	+	protein_coding	B4U62_01165	AQZ89095.1	methylated-DNA--protein-cysteine methyltransferase inducible	1.30084	2.94381	2.76019	3.13964	2.76019	3.13964	5.90407	7.73999	33	37	33	37	540	202	510	57.22	TIGR_CMR|VC_A1017 - symbol:VC_A1017 methylated-DNA--protein-cysteine S-methyltransferase species:686 Vibrio cholerae O1 biovar El Tor [GO:0003908 methylated-DNA-[protein]-cysteine S-methyltransferase activity evidence=ISS] [GO:0006281 DNA repair evidence=ISS] InterPro:IPR001497 InterPro:IPR008332 InterPro:IPR014048 InterPro:IPR023546 Pfam:PF01035 PROSITE:PS00374 HAMAP:MF_00772 GO:GO:0005737 GO:GO…	157	54	156	65.61	110	5e-29	58/103	56	73/103	70	0/103	0	1
gene233	CP020102.1	205453	206970	+	protein_coding	B4U62_01170	AQZ89096.1	NADH-quinone oxidoreductase subunit 5	1.04	2.58423	2.55609	2.61268	2.55609	2.61268	5.0279	4.98581	79	67	79	67	1518	208	1023	53.75	TIGR_CMR|VC_1581 - symbol:VC_1581 NADH dehydrogenase, putative species:686 Vibrio cholerae O1 biovar El Tor [GO:0003954 NADH dehydrogenase activity evidence=ISS] InterPro:IPR001750 Pfam:PF00361 GO:GO:0016021 EMBL:AE003852 Proteomes:UP000000584 GO:GO:0055114 GO:GO:0003954 KO:K05577 PIR:G82182 RefSeq:NP_231221.1 STRING:243277.VC1581 DNASU:2613835 EnsemblBacteria:AAF94735 GeneID:2613835 KEGG:vch:VC1…	516	61	333	52.91	111	6e-25	89/273	32	137/273	50	1/273	0	1
gene234	CP020102.1	206985	209600	+	protein_coding	B4U62_01175	AQZ89097.1	hypothetical protein	1.09149	3.3491	3.28655	3.41284	3.28655	3.41284	8.82656	9.71577	239	225	239	225	2616	1	2613	99.89	TIGR_CMR|BA_3182 - symbol:BA_3182 conserved hypothetical protein species:198094 Bacillus anthracis str. Ames [GO:0003674 molecular_function evidence=ND] [GO:0005575 cellular_component evidence=ND] [GO:0008150 biological_process evidence=ND] EMBL:AE016879 EMBL:AE017334 EMBL:AE017225 Proteomes:UP000000427 Proteomes:UP000000594 Proteomes:UP000005639 eggNOG:COG3002 KO:K09822 OrthoDB:EOG6RFZSP HAMAP:M…	874	1	874	100	1172	0	614/874	70	727/874	83	3/874	0	1
gene235	CP020102.1	209677	210204	+	protein_coding	B4U62_01180	AQZ89098.1	carbonic anhydrase	1.09476	3.55759	3.49288	3.6235	3.49288	3.6235	10.2467	11.339	56	53	56	53	528	13	507	93.75	TIGR_CMR|BA_3181 - symbol:BA_3181 conserved hypothetical protein species:198094 Bacillus anthracis str. Ames [GO:0003674 molecular_function evidence=ND] [GO:0005575 cellular_component evidence=ND] [GO:0008150 biological_process evidence=ND] InterPro:IPR001765 Pfam:PF00484 EMBL:AE016879 EMBL:AE017334 EMBL:AE017225 Proteomes:UP000000427 Proteomes:UP000000594 Proteomes:UP000005639 GO:GO:0008270 GO:G…	170	4	169	97.65	188	6e-59	94/167	56	124/167	74	3/167	1	1
gene236	CP020102.1	210268	210558	+	protein_coding	B4U62_01185	AQZ89099.1	hypothetical protein	1.01028	3.31109	3.30372	3.31848	3.30372	3.31848	8.964	8.92827	27	23	27	23	291	.	.	.	No hit	.	.	.	.	.	.		.		.		.	.
gene237	CP020102.1	210616	210990	+	protein_coding	B4U62_01190	AQZ89100.1	hypothetical protein	1.05494	4.70105	4.66262	4.73979	4.66262	4.73979	24.2174	25.906	94	86	94	86	375	49	354	81.6	TIGR_CMR|BA_3184 - symbol:BA_3184 conserved hypothetical protein species:198094 Bacillus anthracis str. Ames [GO:0003674 molecular_function evidence=ND] [GO:0005575 cellular_component evidence=ND] [GO:0008150 biological_process evidence=ND] EMBL:AE016879 EMBL:AE017334 EMBL:AE017225 Proteomes:UP000000427 Proteomes:UP000000594 Proteomes:UP000005639 EMBL:CP007660 EMBL:CP008752 EMBL:CP007704 EMBL:CP0…	120	17	118	85	166	5e-52	80/102	78	96/102	94	0/102	0	1
gene238	CP020102.1	211473	211775	+	protein_coding	B4U62_01195	AQZ89101.1	transcriptional regulator	1.10033	6.32971	6.26112	6.39906	6.26112	6.39906	74.6113	84.2555	234	226	234	226	303	13	300	95.05	UNIPROTKB|Q9HW47 - symbol:PA4354 Uncharacterized protein species:208964 Pseudomonas aeruginosa PAO1 [GO:0044212 transcription regulatory region DNA binding evidence=IDA] [GO:1900231 regulation of single-species biofilm formation on inanimate substrate evidence=IMP] InterPro:IPR001845 PROSITE:PS50987 SMART:SM00418 PseudoCAP:PA4354 Gene3D:1.10.10.10 InterPro:IPR011991 GO:GO:0003700 GO:GO:0044212 EM…	100	7	100	94	74.7	7e-17	37/96	38	59/96	61	2/96	2	1
gene239	CP020102.1	211903	213075	+	protein_coding	B4U62_01200	AQZ89102.1	MFS transporter	1.17812	5.04352	4.92666	5.16315	4.92666	5.16315	29.0742	35.4391	353	368	353	368	1173	13	1122	94.63	TIGR_CMR|BA_5260 - symbol:BA_5260 major facilitator family transporter species:198094 Bacillus anthracis str. Ames [GO:0005215 transporter activity evidence=ISS] [GO:0006810 transport evidence=ISS] InterPro:IPR011701 Pfam:PF07690 GO:GO:0016021 EMBL:AE016879 EMBL:AE017334 Proteomes:UP000000427 Proteomes:UP000000594 GO:GO:0055085 InterPro:IPR020846 SUPFAM:SSF103473 PROSITE:PS50850 HOGENOM:HOG000136…	414	27	396	89.37	240	4e-73	128/370	34	227/370	61	0/370	0	1
gene240	CP020102.1	213199	213513	+	protein_coding	B4U62_01205	AQZ89103.1	hypothetical protein	1.14927	1.40844	1.31165	1.51237	1.31165	1.51237	1.53352	1.79305	5	5	5	5	315	64	213	47.62	TIGR_CMR|BA_0159 - symbol:BA_0159 glucosamine--fructose-6-phosphate aminotransferase (isomerizing) species:198094 Bacillus anthracis str. Ames [GO:0004360 glutamine-fructose-6-phosphate transaminase (isomerizing) activity evidence=ISS] [GO:0006040 amino sugar metabolic process evidence=ISS] InterPro:IPR000583 InterPro:IPR001347 InterPro:IPR005855 Pfam:PF00310 Pfam:PF01380 PROSITE:PS51464 HAMAP:MF…	600	515	564	8.33	61.6	1e-12	32/50	64	36/50	72	0/50	0	1
gene241	CP020102.1	213985	214152	+	protein_coding	B4U62_01210	AQZ89104.1	sporulation killing factor	-1.30361	7.00468	7.19854	6.81603	7.19854	6.81603	144.343	112.29	251	167	251	167	168	.	.	.	No hit	.	.	.	.	.	.		.		.		.	.
gene242	CP020102.1	214219	215451	+	protein_coding	B4U62_01215	AQZ89105.1	sporulation killing factor system radical SAM maturase	-1.69761	2.64769	3.05683	2.29332	3.05683	2.29332	7.36539	3.93947	94	43	94	43	1233	301	1053	61.07	UNIPROTKB|Q4KES4 - symbol:PFL_2152 Radical SAM domain protein species:220664 Pseudomonas protegens Pf-5 [GO:0003824 catalytic activity evidence=ISM] [GO:0005506 iron ion binding evidence=ISM] [GO:0008152 metabolic process evidence=ISM] InterPro:IPR006638 InterPro:IPR007197 InterPro:IPR013785 Pfam:PF04055 SMART:SM00729 GO:GO:0003824 Gene3D:3.20.20.70 GO:GO:0046872 GO:GO:0051539 EMBL:CP000076 Prote…	502	29	295	53.19	92.8	5e-19	64/267	23	124/267	46	16/267	5	1
gene243	CP020102.1	215448	216938	+	protein_coding	B4U62_01220	AQZ89106.1	sporulation-killing factor biosynthesis protein SkfC	-1.29	4.8076	4.99479	4.62742	4.99479	4.62742	30.6489	23.6379	473	312	473	312	1491	.	.	.	No hit	.	.	.	.	.	.		.		.		.	.
gene244	CP020102.1	216957	217676	+	protein_coding	B4U62_01225	AQZ89107.1	SkfA peptide export ATP-binding protein SkfE	-1.20728	5.78032	5.9178	5.64604	5.9178	5.64604	59.5774	49.4209	444	315	444	315	720	7	669	92.08	TIGR_CMR|CHY_2190 - symbol:CHY_2190 ABC transporter, ATP-binding protein species:246194 Carboxydothermus hydrogenoformans Z-2901 [GO:0006810 transport evidence=ISS] [GO:0042626 ATPase activity, coupled to transmembrane movement of substances evidence=ISS] InterPro:IPR003439 InterPro:IPR017871 Pfam:PF00005 PROSITE:PS00211 PROSITE:PS50893 InterPro:IPR003593 Gene3D:3.40.50.300 InterPro:IPR027417 SUP…	244	4	233	94.26	129	3e-34	77/230	33	125/230	54	9/230	3	1
gene245	CP020102.1	217669	219084	+	protein_coding	B4U62_01230	AQZ89108.1	sporulation killing factor system integral membrane protein	-1.30201	5.22851	5.42235	5.0416	5.42235	5.0416	41.3467	32.2293	606	404	606	404	1416	70	762	48.94	TIGR_CMR|BA_0308 - symbol:BA_0308 membrane protein, putative species:198094 Bacillus anthracis str. Ames [GO:0003674 molecular_function evidence=ND] [GO:0008150 biological_process evidence=ND] InterPro:IPR002781 Pfam:PF01925 GO:GO:0016021 EMBL:AE016879 EMBL:AE017334 EMBL:AE017225 Proteomes:UP000000427 Proteomes:UP000000594 Proteomes:UP000005639 KO:K07090 OMA:GYFLFSK OrthoDB:EOG61VZ6K PANTHER:PTHR…	256	3	224	86.72	38.5	0.097	50/240	20	101/240	42	27/240	11	1
gene246	CP020102.1	219131	219646	+	protein_coding	B4U62_01235	AQZ89109.1	hypothetical protein	-1.15129	4.92198	5.02465	4.8214	5.02465	4.8214	31.2678	27.5837	167	126	167	126	516	.	.	.	No hit	.	.	.	.	.	.		.		.		.	.
gene247	CP020102.1	219651	220076	+	protein_coding	B4U62_01240	AQZ89110.1	thioredoxin	-1.59181	6.38602	6.73015	6.05948	6.73015	6.05948	104.55	66.0271	461	249	461	249	426	25	384	84.51	TAIR|locus:2010728 - symbol:SOQ1 AT1G56500 species:3702 Arabidopsis thaliana [GO:0016787 hydrolase activity evidence=IEA;ISS] [GO:0009570 chloroplast stroma evidence=IDA] [GO:0009507 chloroplast evidence=IDA] [GO:0009534 chloroplast thylakoid evidence=IDA] [GO:0000023 maltose metabolic process evidence=RCA] [GO:0009773 photosynthetic electron transport in photosystem I evidence=RCA] [GO:0009902 c…	1055	398	521	11.75	57.8	7e-09	36/124	29	60/124	48	4/124	3	1
gene248	CP020102.1	220323	221300	+	protein_coding	B4U62_01245	AQZ89111.1	hypothetical protein	-1.17802	3.84801	3.96801	3.73164	3.96801	3.73164	14.8178	12.3588	150	107	150	107	978	82	966	90.49	TIGR_CMR|BA_3068 - symbol:BA_3068 conserved hypothetical protein species:198094 Bacillus anthracis str. Ames [GO:0003674 molecular_function evidence=ND] [GO:0005575 cellular_component evidence=ND] [GO:0008150 biological_process evidence=ND] EMBL:AE016879 EMBL:AE017334 EMBL:AE017225 Proteomes:UP000000427 Proteomes:UP000000594 Proteomes:UP000005639 Gene3D:3.40.50.1820 InterPro:IPR029058 SUPFAM:SSF5…	330	30	324	89.39	407	4e-140	189/295	64	243/295	82	0/295	0	1
gene249	CP020102.1	221302	221973	+	protein_coding	B4U62_01250	AQZ89112.1	DNA-binding response regulator	-1.14587	3.58298	3.68255	3.4861	3.68255	3.4861	11.789	10.254	82	61	82	61	672	1	669	99.55	TIGR_CMR|BA_3067 - symbol:BA_3067 DNA-binding response regulator species:198094 Bacillus anthracis str. Ames [GO:0000156 phosphorelay response regulator activity evidence=ISS] [GO:0000160 phosphorelay signal transduction system evidence=ISS] [GO:0003700 sequence-specific DNA binding transcription factor activity evidence=ISS] [GO:0006355 regulation of transcription, DNA-templated evidence=ISS] In…	223	1	223	100	318	2e-108	160/223	71	192/223	86	0/223	0	1
gene250	CP020102.1	221994	222956	+	protein_coding	B4U62_01255	AQZ92991.1	two-component sensor histidine kinase	1.03273	3.62444	3.60128	3.64775	3.60128	3.64775	11.136	11.6129	111	99	111	99	963	1	951	98.75	TIGR_CMR|BA_3066 - symbol:BA_3066 sensor histidine kinase, putative species:198094 Bacillus anthracis str. Ames [GO:0000155 phosphorelay sensor kinase activity evidence=ISS] [GO:0000160 phosphorelay signal transduction system evidence=ISS] InterPro:IPR003660 InterPro:IPR003661 InterPro:IPR009082 Pfam:PF00512 Pfam:PF00672 SMART:SM00304 SMART:SM00388 InterPro:IPR003594 Pfam:PF02518 InterPro:IPR0054…	333	9	326	95.5	342	1e-114	202/318	63	265/318	83	1/318	0	1
gene251	CP020102.1	223015	223278	+	protein_coding	B4U62_01260	AQZ89113.1	hypothetical protein	1.21781	7.09566	6.95494	7.23923	6.95494	7.23923	122.961	151.472	336	354	336	354	264	.	.	.	No hit	.	.	.	.	.	.		.		.		.	.
gene252	CP020102.1	223263	224033	-	protein_coding	B4U62_01265	AQZ89114.1	serine/threonine protein kinase	-1.0251	4.61266	4.63057	4.59481	4.63057	4.59481	23.8084	23.0026	190	157	190	157	771	1	768	99.61	UNIPROTKB|O31435 - symbol:ybdM Probable serine/threonine-protein kinase YbdM species:224308 Bacillus subtilis subsp. subtilis str. 168 [GO:0005515 protein binding evidence=IPI] InterPro:IPR000719 InterPro:IPR011009 InterPro:IPR017441 Pfam:PF00069 PROSITE:PS00107 PROSITE:PS50011 GO:GO:0005524 EMBL:AL009126 Proteomes:UP000001570 eggNOG:COG0515 SUPFAM:SSF56112 GO:GO:0004674 EMBL:AB006424 KO:K08884 O…	256	1	256	100	442	4e-156	256/256	100	256/256	100	0/256	0	1
gene253	CP020102.1	224119	224976	-	protein_coding	B4U62_01270	AQZ89115.1	hypothetical protein	-1.30692	6.95599	7.15176	6.76558	7.15176	6.76558	140.076	108.486	1244	824	1244	824	858	319	747	50	CGD|CAL0133428 - symbol:CAGL0J00253g species:5478 Candida glabrata [GO:0004888 transmembrane signaling receptor activity evidence=IEA] [GO:0005887 integral component of plasma membrane evidence=IEA] [GO:0043332 mating projection tip evidence=IEA] [GO:0001101 response to acid chemical evidence=IEA] [GO:0000767 cell morphogenesis involved in conjugation evidence=IEA] [GO:0006970 response to osmotic…	497	103	243	28.37	39.3	0.037	32/145	22	66/145	45	6/145	4	1
gene254	CP020102.1	225108	226292	+	protein_coding	B4U62_01275	AQZ89116.1	DUF4885 domain-containing protein	-1.28584	6.11697	6.30101	5.9383	6.30101	5.9383	76.5559	60.3417	939	633	939	633	1185	.	.	.	No hit	.	.	.	.	.	.		.		.		.	.
gene255	CP020102.1	226610	227998	+	protein_coding	B4U62_01280	AQZ89117.1	transporter	1.20498	7.42568	7.29239	7.5614	7.29239	7.5614	155.803	190.954	2240	2348	2240	2348	1389	1	1377	99.14	TIGR_CMR|BA_3516 - symbol:BA_3516 amino acid permease family protein species:198094 Bacillus anthracis str. Ames [GO:0006865 amino acid transport evidence=ISS] InterPro:IPR002293 InterPro:IPR004840 InterPro:IPR004841 Pfam:PF00324 PIRSF:PIRSF006060 PROSITE:PS00218 GO:GO:0016021 EMBL:AE016879 EMBL:AE017334 Proteomes:UP000000427 Proteomes:UP000000594 PANTHER:PTHR11785 GO:GO:0015171 OrthoDB:EOG6HQSQM…	463	1	459	99.14	677	0	380/459	82	427/459	93	0/459	0	1
gene256	CP020102.1	228110	228358	+	protein_coding	B4U62_01285	AQZ89118.1	sigma-G-dependent sporulation-specific SASP protein	1.37867	2.3726	2.15224	2.61552	2.15224	2.61552	3.492	4.99029	9	11	9	11	249	247	32	86.75	UNIPROTKB|F6QZF5 - symbol:GZMA Granzyme A species:9913 Bos taurus [GO:0004252 serine-type endopeptidase activity evidence=IEA] [GO:0005634 nucleus evidence=IEA] [GO:0032078 negative regulation of endodeoxyribonuclease activity evidence=IEA] [GO:0042803 protein homodimerization activity evidence=IEA] [GO:0043065 positive regulation of apoptotic process evidence=IEA] [GO:0043392 negative regulation…	258	89	159	27.52	37.4	0.006	21/73	28	38/73	52	3/73	4	-3
gene257	CP020102.1	228375	228566	+	protein_coding	B4U62_01290	AQZ89119.1	hypothetical protein	1.01229	1.98834	1.97955	1.99718	1.97955	1.99718	3.01913	2.94172	6	5	6	5	192	.	.	.	No hit	.	.	.	.	.	.		.		.		.	.
gene258	CP020102.1	228593	229396	-	protein_coding	B4U62_01295	AQZ89120.1	class D beta-lactamase	1.00277	4.64279	4.64079	4.64478	4.64079	4.64478	23.9127	24.0255	199	171	199	171	804	142	795	81.34	TIGR_CMR|SO_0837 - symbol:SO_0837 beta-lactamase, putative species:211586 Shewanella oneidensis MR-1 [GO:0008800 beta-lactamase activity evidence=ISS] [GO:0017000 antibiotic biosynthetic process evidence=ISS] InterPro:IPR001460 InterPro:IPR002137 Pfam:PF00905 PROSITE:PS00337 EMBL:AE014299 Proteomes:UP000008186 GO:GO:0046677 GO:GO:0008800 GO:GO:0017001 Gene3D:3.40.710.10 InterPro:IPR012338 SUPFAM:…	265	42	264	84.15	169	4e-49	92/224	41	129/224	57	7/224	3	1
gene259	CP020102.1	229569	230822	+	protein_coding	B4U62_01300	AQZ89121.1	fatty-acid peroxygenase	-1.11202	6.12165	6.19872	6.04554	6.19872	6.04554	71.7271	65.399	931	726	931	726	1254	40	786	59.57	RGD|1308843 - symbol:Cyp26c1 cytochrome P450, family 26, subfamily C, polypeptide 1 species:10116 Rattus norvegicus [GO:0001972 retinoic acid binding evidence=IEA;ISO] [GO:0003674 molecular_function evidence=ND] [GO:0005506 iron ion binding evidence=IEA] [GO:0005575 cellular_component evidence=ND] [GO:0007417 central nervous system development evidence=IEA;ISO] [GO:0008150 biological_process evid…	518	62	316	49.23	55.8	4e-07	65/263	24	115/263	43	22/263	8	1
gene260	CP020102.1	230863	231123	-	protein_coding	B4U62_01305	AQZ89122.1	hypothetical protein	1.07193	12.3792	12.3292	12.4294	12.3292	12.4294	5057.88	5571.93	13664	12874	13664	12874	261	.	.	.	No hit	.	.	.	.	.	.		.		.		.	.
gene261	CP020102.1	231392	233011	+	protein_coding	B4U62_01310	AQZ92992.1	amino acid:proton symporter	-1.05237	8.99424	9.03113	8.95749	9.03113	8.95749	518.365	500.171	8692	7173	8692	7173	1620	1	1497	92.41	TIGR_CMR|CBU_0570 - symbol:CBU_0570 amino acid permease family protein species:227377 Coxiella burnetii RSA 493 [GO:0006865 amino acid transport evidence=ISS] [GO:0016020 membrane evidence=ISS] InterPro:IPR002293 Pfam:PF13520 PIRSF:PIRSF006060 GO:GO:0016021 PANTHER:PTHR11785 GO:GO:0015171 EMBL:AE016828 Proteomes:UP000002671 OMA:LCQMRLR HOGENOM:HOG000173493 OrthoDB:EOG6JDWBD RefSeq:NP_819600.1 STR…	560	1	504	90	370	1e-119	182/508	35	306/508	60	13/508	2	1
gene262	CP020102.1	233058	233939	-	protein_coding	B4U62_01315	AQZ89123.1	glycerophosphodiester phosphodiesterase	1.04657	3.58007	3.54739	3.61305	3.54739	3.61305	10.6251	11.2706	97	88	97	88	882	106	873	87.07	TIGR_CMR|BA_3560 - symbol:BA_3560 glycerophosphoryl diester phosphodiesterase, putative species:198094 Bacillus anthracis str. Ames [GO:0008889 glycerophosphodiester phosphodiesterase activity evidence=ISS] [GO:0009395 phospholipid catabolic process evidence=ISS] InterPro:IPR004129 InterPro:IPR017946 InterPro:IPR030395 Pfam:PF03009 PROSITE:PS51704 GO:GO:0046872 EMBL:AE016879 EMBL:AE017334 EMBL:AE…	314	36	312	88.22	308	5e-102	148/277	53	198/277	71	21/277	7	1
gene263	CP020102.1	234038	235372	-	protein_coding	B4U62_01320	AQZ89124.1	glycerol-3-phosphate transporter	1.53915	2.65871	2.36578	2.98792	2.36578	2.98792	4.12501	6.93849	57	82	57	82	1335	1	1329	99.55	TIGR_CMR|VC_A0137 - symbol:VC_A0137 glycerol-3-phosphate transporter species:686 Vibrio cholerae O1 biovar El Tor [GO:0015169 glycerol-3-phosphate transmembrane transporter activity evidence=ISS] [GO:0015794 glycerol-3-phosphate transport evidence=ISS] InterPro:IPR000849 InterPro:IPR005267 InterPro:IPR011701 InterPro:IPR021159 Pfam:PF07690 PIRSF:PIRSF002808 PROSITE:PS00942 GO:GO:0016021 Proteomes…	469	18	460	94.46	555	0	283/444	63	350/444	78	2/444	0	1
gene264	CP020102.1	235371	235559	+	protein_coding	B4U62_01325	AQZ89125.1	hypothetical protein	2.19663	2.69569	2.18716	3.32245	2.18716	3.32245	3.57822	8.96524	7	15	7	15	189	.	.	.	No hit	.	.	.	.	.	.		.		.		.	.
gene265	CP020102.1	235669	235917	+	protein_coding	B4U62_01330	AQZ89126.1	hypothetical protein	1.52444	1.38993	1.11868	1.72696	1.11868	1.72696	1.164	2.26831	3	5	3	5	249	1	225	90.36	TIGR_CMR|BA_4019 - symbol:BA_4019 conserved hypothetical protein species:198094 Bacillus anthracis str. Ames [GO:0003674 molecular_function evidence=ND] [GO:0005575 cellular_component evidence=ND] [GO:0008150 biological_process evidence=ND] EMBL:AE016879 EMBL:AE017334 EMBL:AE017225 Proteomes:UP000000427 Proteomes:UP000000594 Proteomes:UP000005639 EMBL:CP007660 EMBL:CP008752 EMBL:CP007704 EMBL:CP0…	84	1	75	89.29	55.8	4e-10	27/75	36	43/75	57	0/75	0	1
gene266	CP020102.1	236009	236926	+	protein_coding	B4U62_01335	AQZ89127.1	MarR family transcriptional regulator	-1.09121	2.02775	2.0917	1.96576	2.0917	1.96576	3.36774	2.8302	32	23	32	23	918	487	912	46.41	DICTYBASE|DDB_G0293514 - symbol:DDB_G0293514 Probable N-acetyltransferase 8 species:44689 Dictyostelium discoideum [GO:0008152 metabolic process evidence=IEA] [GO:0008080 N-acetyltransferase activity evidence=IEA] InterPro:IPR000182 Pfam:PF00583 PROSITE:PS51186 dictyBase:DDB_G0293514 Proteomes:UP000002195 Gene3D:3.40.630.30 InterPro:IPR016181 SUPFAM:SSF55729 GO:GO:0008080 eggNOG:COG0454 OMA:AREAC…	163	16	163	90.8	97.1	9e-23	49/149	32	85/149	57	8/149	5	1
gene267	CP020102.1	236923	238173	+	protein_coding	B4U62_01340	AQZ92993.1	MFS transporter	-1.08458	3.73275	3.79177	3.67464	3.79177	3.67464	12.897	11.829	167	131	167	131	1251	22	1206	94.72	TIGR_CMR|SPO_A0108 - symbol:SPO_A0108 membrane protein, putative species:246200 Ruegeria pomeroyi DSS-3 [GO:0003674 molecular_function evidence=ND] [GO:0008150 biological_process evidence=ND] [GO:0016020 membrane evidence=ISS] InterPro:IPR011701 Pfam:PF07690 GO:GO:0016021 Proteomes:UP000001023 GO:GO:0055085 EMBL:CP000032 InterPro:IPR020846 SUPFAM:SSF103473 PROSITE:PS50850 RefSeq:WP_011241889.1 Re…	404	10	396	95.79	166	8e-45	125/399	31	187/399	46	16/399	4	1
gene268	CP020102.1	238208	238492	-	protein_coding	B4U62_01345	AQZ89128.1	hypothetical protein	-1.03318	3.79642	3.82003	3.77294	3.82003	3.77294	13.2206	12.6835	39	32	39	32	285	.	.	.	No hit	.	.	.	.	.	.		.		.		.	.
gene269	CP020102.1	238688	239599	-	protein_coding	B4U62_01350	AQZ89129.1	hypothetical protein	1.09548	4.10404	4.03878	4.17034	4.03878	4.17034	15.4664	17.2168	146	139	146	139	912	.	.	.	No hit	.	.	.	.	.	.		.		.		.	.
gene270	CP020102.1	239688	241886	-	protein_coding	B4U62_01355	AQZ89130.1	hypothetical protein	1.06339	7.34768	7.30348	7.39215	7.30348	7.39215	157.33	166.849	3581	3248	3581	3248	2199	.	.	.	No hit	.	.	.	.	.	.		.		.		.	.
gene271	CP020102.1	241961	242881	-	protein_coding	B4U62_01360	AQZ89131.1	transporter	1.00119	5.47978	5.47892	5.48064	5.47892	5.48064	43.3233	43.9092	413	358	413	358	921	40	819	84.69	UNIPROTKB|Q4KJ23 - symbol:PFL_0618 Integral membrane protein, DUF6 family species:220664 Pseudomonas protegens Pf-5 [GO:0003674 molecular_function evidence=ND] [GO:0008150 biological_process evidence=ND] InterPro:IPR000620 Pfam:PF00892 GO:GO:0016021 EMBL:CP000076 Proteomes:UP000008540 RefSeq:YP_257760.1 STRING:220664.PFL_0618 EnsemblBacteria:AAY96025 GeneID:3481207 KEGG:pfl:PFL_0618 PATRIC:198703…	301	7	265	86.05	94.4	6e-21	75/275	27	132/275	48	31/275	11	1
gene272	CP020102.1	242878	243705	-	protein_coding	B4U62_01365	AQZ89132.1	AraC family transcriptional regulator	1.37577	4.73969	4.51515	4.9754	4.51515	4.9754	21.8194	30.8326	187	226	187	226	828	76	801	87.68	TIGR_CMR|VC_A1001 - symbol:VC_A1001 transcriptional regulator, AraC/XylS family species:686 Vibrio cholerae O1 biovar El Tor [GO:0003700 sequence-specific DNA binding transcription factor activity evidence=ISS] [GO:0006355 regulation of transcription, DNA-templated evidence=ISS] InterPro:IPR003313 InterPro:IPR009057 InterPro:IPR018060 InterPro:IPR018062 Pfam:PF02311 Pfam:PF12833 PROSITE:PS00041 P…	277	34	276	87.73	116	6e-29	74/243	30	126/243	51	1/243	0	1
gene273	CP020102.1	243936	245090	+	protein_coding	B4U62_01370	AQZ89133.1	phosphoribosylglycinamide formyltransferase 2	-1.04982	6.75537	6.79053	6.72039	6.79053	6.72039	108.908	105.04	1302	1074	1302	1074	1155	16	1152	98.44	UNIPROTKB|Q4KHR3 - symbol:purT Phosphoribosylglycinamide formyltransferase 2 species:220664 Pseudomonas protegens Pf-5 [GO:0004644 phosphoribosylglycinamide formyltransferase activity evidence=ISM] [GO:0009152 purine ribonucleotide biosynthetic process evidence=ISM] InterPro:IPR005862 InterPro:IPR011761 InterPro:IPR013815 InterPro:IPR013816 PROSITE:PS50975 UniPathway:UPA00074 HAMAP:MF_01643 Inter…	393	14	392	96.44	414	4e-141	217/379	57	274/379	72	0/379	0	1
gene274	CP020102.1	245234	246175	+	protein_coding	B4U62_01375	AQZ89134.1	metalloprotease	1.13744	8.33765	8.24527	8.43106	8.24527	8.43106	301.836	344.642	2943	2874	2943	2874	942	295	870	61.15	UNIPROTKB|Q5B7S3 - symbol:AN3407.2 Uncharacterized protein species:227321 Aspergillus nidulans FGSC A4 [GO:0005575 cellular_component evidence=ND] InterPro:IPR008256 PRINTS:PR00839 InterPro:IPR009003 Proteomes:UP000000560 EMBL:BN001306 GO:GO:0008236 SUPFAM:SSF50494 EMBL:AACD01000055 RefSeq:XP_661011.1 EnsemblFungi:CADANIAT00009631 GeneID:2874115 KEGG:ani:AN3407.2 eggNOG:NOG239272 OMA:YAMGTGW Orth…	712	50	255	28.93	47.8	0.0001	58/215	26	83/215	38	32/215	14	1
gene275	CP020102.1	246138	246536	+	protein_coding	B4U62_01380	AQZ89135.1	hypothetical protein	1.15836	7.83181	7.72648	7.93857	7.72648	7.93857	208.236	244.609	860	864	860	864	399	.	.	.	No hit	.	.	.	.	.	.		.		.		.	.
gene276	CP020102.1	246702	247592	+	protein_coding	B4U62_01385	AQZ89136.1	carboxylesterase YbfK	1.15206	7.87686	7.77541	7.97963	7.77541	7.97963	217.513	253.689	2006	2001	2006	2001	891	163	873	79.8	TIGR_CMR|SO_2473 - symbol:SO_2473 hydrolase, alpha/beta fold family species:211586 Shewanella oneidensis MR-1 [GO:0008150 biological_process evidence=ND] [GO:0003824 catalytic activity evidence=ISS] InterPro:IPR000639 PRINTS:PR00412 GO:GO:0003824 EMBL:AE014299 Proteomes:UP000008186 Gene3D:3.40.50.1820 InterPro:IPR029058 SUPFAM:SSF53474 HOGENOM:HOG000028072 OrthoDB:EOG6M9DTS RefSeq:NP_718060.1 Ref…	277	26	272	89.17	71.2	5e-13	69/251	27	107/251	42	18/251	7	1
gene277	CP020102.1	247788	248321	+	protein_coding	B4U62_01390	AQZ89137.1	CDP-diacylglycerol--serine O-phosphatidyltransferase	1.05418	8.48981	8.45183	8.52796	8.45183	8.52796	345.741	371.251	1911	1755	1911	1755	534	1	531	99.44	TIGR_CMR|BA_0959 - symbol:BA_0959 CDP-diacylglycerol--serine O-phosphatidyltransferase species:198094 Bacillus anthracis str. Ames [GO:0003882 CDP-diacylglycerol-serine O-phosphatidyltransferase activity evidence=ISS] [GO:0008654 phospholipid biosynthetic process evidence=ISS] InterPro:IPR000462 Pfam:PF01066 PROSITE:PS00379 GO:GO:0016020 EMBL:AE016879 EMBL:AE017334 EMBL:AE017225 Proteomes:UP00000…	177	1	177	100	253	2e-84	121/177	68	149/177	84	0/177	0	1
gene278	CP020102.1	248312	248800	+	protein_coding	B4U62_01395	AQZ89138.1	DedA family protein	1.0778	7.83454	7.78068	7.88877	7.78068	7.88877	218.513	236.781	1106	1025	1106	1025	489	10	474	95.09	TIGR_CMR|BA_0415 - symbol:BA_0415 dedA family protein species:198094 Bacillus anthracis str. Ames [GO:0003674 molecular_function evidence=ND] [GO:0008150 biological_process evidence=ND] EMBL:AE016879 EMBL:AE017334 EMBL:AE017225 Proteomes:UP000000427 Proteomes:UP000000594 Proteomes:UP000005639 EMBL:CP007660 EMBL:CP008752 EMBL:CP007704 EMBL:CP008853 EMBL:CP008854 EMBL:CP010342 EMBL:CP008846 EMBL:CP…	196	5	159	79.08	141	1e-40	67/155	43	98/155	63	0/155	0	1
gene279	CP020102.1	248793	249584	+	protein_coding	B4U62_01400	AQZ89139.1	phosphatidylserine decarboxylase proenzyme	-1.02552	8.62827	8.64647	8.61011	8.64647	8.61011	394.865	393.37	3237	2758	3237	2758	792	19	777	95.83	TIGR_CMR|BA_4565 - symbol:BA_4565 phosphatidylserine decarboxylase species:198094 Bacillus anthracis str. Ames [GO:0004609 phosphatidylserine decarboxylase activity evidence=ISS] [GO:0008654 phospholipid biosynthetic process evidence=ISS] InterPro:IPR003817 Pfam:PF02666 UniPathway:UPA00558 HAMAP:MF_00662 EMBL:AE016879 EMBL:AE017334 EMBL:AE017225 Proteomes:UP000000427 Proteomes:UP000000594 Proteom…	262	3	255	96.56	230	6e-73	112/253	44	169/253	66	0/253	0	1
gene280	CP020102.1	249639	249917	+	protein_coding	B4U62_01405	AQZ89140.1	hypothetical protein	-1.02118	5.26409	5.27923	5.249	5.27923	5.249	37.3982	37.654	108	93	108	93	279	.	.	.	No hit	.	.	.	.	.	.		.		.		.	.
gene281	CP020102.1	250023	251363	+	protein_coding	B4U62_01410	AQZ89141.1	hydrolase	-1.7985	8.44892	8.88292	8.03613	8.88292	8.03613	465.049	263.662	6455	3130	6455	3130	1341	199	945	55.7	UNIPROTKB|A2RAL7 - symbol:An18g03600 Function: ereB from E. coli inactivates erythromycin and oleandomycin species:425011 Aspergillus niger CBS 513.88 [GO:0003674 molecular_function evidence=ND] [GO:0005575 cellular_component evidence=ND] InterPro:IPR007815 Pfam:PF05139 Proteomes:UP000006706 GO:GO:0046677 EMBL:AM270403 ProteinModelPortal:A2RAL7 EnsemblFungi:CADANGAT00013997 HOGENOM:HOG000244785 O…	469	56	306	53.52	49.3	5e-05	57/261	21	101/261	38	22/261	8	1
gene282	CP020102.1	251471	252358	+	protein_coding	B4U62_01415	AQZ89142.1	AraC family transcriptional regulator	-1.49539	6.68538	6.98194	6.40142	6.98194	6.40142	124.791	84.3399	1147	663	1147	663	888	7	873	97.64	TIGR_CMR|BA_0191 - symbol:BA_0191 transcriptional regulator, AraC family species:198094 Bacillus anthracis str. Ames [GO:0003700 sequence-specific DNA binding transcription factor activity evidence=ISS] [GO:0006355 regulation of transcription, DNA-templated evidence=ISS] InterPro:IPR009057 InterPro:IPR018060 InterPro:IPR018062 InterPro:IPR020449 Pfam:PF12833 PRINTS:PR00032 PROSITE:PS00041 PROSITE…	299	5	296	97.66	281	9e-92	145/292	49	204/292	69	3/292	1	1
gene283	CP020102.1	252558	253526	+	protein_coding	B4U62_01420	AQZ89143.1	sulfurtransferase	1	8.44412	8.44412	8.44412	8.44412	8.44412	344.972	349.611	3460	2999	3460	2999	969	7	942	96.59	TIGR_CMR|BA_1881 - symbol:BA_1881 rhodanese-like domain protein species:198094 Bacillus anthracis str. Ames [GO:0003674 molecular_function evidence=ND] [GO:0008150 biological_process evidence=ND] Pfam:PF00581 EMBL:AE016879 EMBL:AE017334 EMBL:AE017225 Proteomes:UP000000427 Proteomes:UP000000594 Proteomes:UP000005639 Gene3D:3.40.250.10 InterPro:IPR001763 SMART:SM00450 SUPFAM:SSF52821 PROSITE:PS5020…	319	5	316	97.81	499	2e-176	226/312	72	271/312	86	0/312	0	1
gene284	CP020102.1	253562	254806	-	protein_coding	B4U62_01425	AQZ89144.1	glutamate:protein symporter	-1.04072	5.61717	5.64604	5.58845	5.64604	5.58845	48.7328	47.3624	628	522	628	522	1245	1	1209	97.11	UNIPROTKB|P21345 - symbol:gltP glutamate / aspartate : H+ symporter GltP species:83333 Escherichia coli K-12 [GO:0016020 membrane evidence=IEA] [GO:0006810 transport evidence=IEA] [GO:0015293 symporter activity evidence=IEA] [GO:0005886 plasma membrane evidence=IEA;IDA] [GO:0017153 sodium:dicarboxylate symporter activity evidence=IEA] [GO:0016021 integral component of membrane evidence=IEA] [GO:0…	437	4	419	95.19	286	3e-90	183/416	43	281/416	67	13/416	3	1
gene285	CP020102.1	254951	256846	-	protein_coding	B4U62_01430	AQZ89145.1	PTS glucose transporter subunit IICBA	1.08224	5.15977	5.10308	5.2171	5.10308	5.2171	32.7645	36.7007	643	616	643	616	1896	28	1866	96.99	UNIPROTKB|P09323 - symbol:nagE species:83333 Escherichia coli K-12 [GO:0006974 cellular response to DNA damage stimulus evidence=IEP] [GO:0019866 organelle inner membrane evidence=IEA] [GO:0008643 carbohydrate transport evidence=IEA] [GO:0005351 sugar:proton symporter activity evidence=IEA] [GO:0022880 protein-N(PI)-phosphohistidine-N-acetylglucosamine phosphotransferase system transporter activi…	648	8	624	95.22	433	2e-141	268/631	42	380/631	60	32/631	5	1
gene286	CP020102.1	256867	257616	-	protein_coding	B4U62_01435	AQZ89146.1	glucosamine-6-phosphate deaminase	1.27906	5.06835	4.89392	5.249	4.89392	5.249	28.3395	37.654	220	250	220	250	750	1	732	97.6	UNIPROTKB|G4NB53 - symbol:MGG_00625 Glucosamine-6-phosphate isomerase species:242507 Magnaporthe oryzae 70-15 [GO:0005575 cellular_component evidence=ND] [GO:0005975 carbohydrate metabolic process evidence=RCA] [GO:0044271 cellular nitrogen compound biosynthetic process evidence=IEP] InterPro:IPR004547 InterPro:IPR006148 InterPro:IPR018321 Pfam:PF01182 PROSITE:PS01161 HAMAP:MF_01241 GO:GO:0005975…	372	1	248	66.67	213	3e-65	109/249	43	159/249	63	6/249	2	1
gene287	CP020102.1	257835	258542	+	protein_coding	B4U62_01440	AQZ89147.1	GntR family transcriptional regulator	-1.24582	3.65955	3.82153	3.50443	3.82153	3.50443	13.2364	10.3708	97	65	97	65	708	10	681	94.92	TIGR_CMR|BA_4272 - symbol:BA_4272 transcriptional regulator, GntR family species:198094 Bacillus anthracis str. Ames [GO:0003700 sequence-specific DNA binding transcription factor activity evidence=ISS] [GO:0006355 regulation of transcription, DNA-templated evidence=ISS] InterPro:IPR000524 InterPro:IPR011663 Pfam:PF00392 Pfam:PF07702 PRINTS:PR00035 PROSITE:PS50949 SMART:SM00345 SMART:SM00866 EMBL…	243	11	235	92.59	135	5e-37	74/226	32	130/226	57	3/226	1	1
gene288	CP020102.1	258576	258851	+	protein_coding	B4U62_01445	AQZ89148.1	hypothetical protein	-1.69441	2.69987	3.10693	2.34614	3.10693	2.34614	7.70096	4.09283	22	10	22	10	276	58	186	46.74	UNIPROTKB|Q71WK8 - symbol:LMOf2365_2543 Putative membrane protein species:265669 Listeria monocytogenes serotype 4b str. F2365 [GO:0003674 molecular_function evidence=ND] [GO:0008150 biological_process evidence=ND] EMBL:AE017262 Proteomes:UP000000563 eggNOG:COG5658 InterPro:IPR012867 Pfam:PF07853 RefSeq:YP_015131.1 STRING:265669.LMOf2365_2543 EnsemblBacteria:AAT05308 GeneID:2798810 KEGG:lmf:LMOf2…	204	18	60	21.08	43.9	3e-05	16/43	37	29/43	67	0/43	0	1
gene289	CP020102.1	259060	260130	+	protein_coding	B4U62_01450	AQZ89149.1	branched chain amino acid aminotransferase	-1.02085	6.77454	6.78944	6.75967	6.78944	6.75967	108.79	107.899	1206	1023	1206	1023	1071	52	1068	94.96	TIGR_CMR|GSU_0656 - symbol:GSU_0656 branched-chain amino acid aminotransferase species:243231 Geobacter sulfurreducens PCA [GO:0004084 branched-chain-amino-acid transaminase activity evidence=ISS] [GO:0009082 branched-chain amino acid biosynthetic process evidence=ISS] InterPro:IPR001544 InterPro:IPR005786 Pfam:PF01063 PIRSF:PIRSF006468 EMBL:AE017180 Proteomes:UP000000577 HOGENOM:HOG000276704 KO:…	357	19	356	94.68	361	2e-121	173/339	51	240/339	70	1/339	0	1
gene290	CP020102.1	260167	261579	-	protein_coding	B4U62_01455	AQZ89150.1	amino acid permease	1.16446	7.54221	7.43318	7.65284	7.43318	7.65284	170.25	202.1	2490	2528	2490	2528	1413	37	1386	95.54	UNIPROTKB|Q47689 - symbol:mmuP S-methyl-L-methionine transporter species:83333 Escherichia coli K-12 [GO:0015171 amino acid transmembrane transporter activity evidence=IEA] [GO:0006865 amino acid transport evidence=IEA] [GO:0006810 transport evidence=IEA] [GO:0055085 transmembrane transport evidence=IEA] [GO:0003333 amino acid transmembrane transport evidence=IEA] [GO:0015806 S-methylmethionine t…	467	11	462	96.79	601	0	294/453	64	361/453	79	4/453	0	1
gene291	CP020102.1	261700	262647	-	protein_coding	B4U62_01460	AQZ89151.1	homocysteine S-methyltransferase	1.28299	5.56901	5.39216	5.75167	5.39216	5.75167	40.4588	53.2637	397	447	397	447	948	4	921	96.84	UNIPROTKB|Q47690 - symbol:mmuM species:83333 Escherichia coli K-12 [GO:0006974 cellular response to DNA damage stimulus evidence=IEP] [GO:0033477 S-methylmethionine metabolic process evidence=IMP] [GO:0032259 methylation evidence=IEA] [GO:0046872 metal ion binding evidence=IEA] [GO:0016740 transferase activity evidence=IEA] [GO:0008652 cellular amino acid biosynthetic process evidence=IEA] [GO:00…	310	5	308	98.06	318	6e-106	161/308	52	214/308	69	6/308	1	1
gene292	CP020102.1	262651	262764	+	protein_coding	B4U62_01465	AQZ89152.1	homocysteine methyltransferase	1.32842	2.96566	2.76787	3.17759	2.76787	3.17759	5.93232	7.92716	7	8	7	8	114	.	.	.	No hit	.	.	.	.	.	.		.		.		.	.
gene293	CP020102.1	262776	264212	-	protein_coding	B4U62_01470	AQZ89153.1	sodium/glutamine symporter GlnT	-1.30243	1.6291	1.83081	1.44961	1.83081	1.44961	2.62204	1.6508	39	21	39	21	1437	13	1389	95.82	TIGR_CMR|BA_5300 - symbol:BA_5300 sodium/alanine symporter family protein species:198094 Bacillus anthracis str. Ames [GO:0015655 alanine:sodium symporter activity evidence=ISS] [GO:0015808 L-alanine transport evidence=ISS] InterPro:IPR001463 Pfam:PF01235 PRINTS:PR00175 PROSITE:PS00873 GO:GO:0016020 EMBL:AE016879 EMBL:AE017334 EMBL:AE017225 Proteomes:UP000000427 Proteomes:UP000000594 Proteomes:UP…	479	4	468	97.08	462	4e-157	279/465	60	360/465	77	6/465	1	1
gene294	CP020102.1	264235	265218	-	protein_coding	B4U62_01475	AQZ89154.1	glutaminase 1	-1.01615	0.664045	0.675703	0.652589	0.675703	0.652589	0.589098	0.573994	6	5	6	5	984	91	972	89.63	UNIPROTKB|Q66V97 - symbol:Q66V97 K-3-type glutaminase species:5062 Aspergillus oryzae [GO:0004359 glutaminase activity evidence=IDA] [GO:0005575 cellular_component evidence=ND] [GO:0006541 glutamine metabolic process evidence=IDA] InterPro:IPR015868 Pfam:PF04960 HAMAP:MF_00313 GO:GO:0006541 Gene3D:3.40.710.10 InterPro:IPR012338 SUPFAM:SSF56601 eggNOG:COG2066 GO:GO:0004359 PANTHER:PTHR12544 TIGRFA…	464	21	304	61.21	206	2e-60	108/298	36	179/298	60	18/298	6	1
gene295	CP020102.1	265520	266752	+	protein_coding	B4U62_01480	AQZ92994.1	sensor histidine kinase	1.19877	4.4439	4.31505	4.5766	4.31505	4.5766	18.5702	22.7207	237	248	237	248	1233	1	1230	99.76	UNIPROTKB|P40758 - symbol:glnK Sensor histidine kinase GlnK species:224308 Bacillus subtilis subsp. subtilis str. 168 [GO:0005515 protein binding evidence=IPI] InterPro:IPR004358 PRINTS:PR00344 InterPro:IPR003594 Pfam:PF02518 InterPro:IPR005467 GO:GO:0016021 GO:GO:0005886 GO:GO:0005524 EMBL:AL009126 Proteomes:UP000001570 GO:GO:0000160 Gene3D:3.30.565.10 SMART:SM00387 SUPFAM:SSF55874 PROSITE:PS501…	410	1	410	100	772	0	410/410	100	410/410	100	0/410	0	1
gene296	CP020102.1	266763	267707	+	protein_coding	B4U62_01485	AQZ89155.1	transcriptional regulator	1.06094	5.17392	5.13143	5.21677	5.13143	5.21677	33.4308	36.6977	327	307	327	307	945	1	921	97.46	TIGR_CMR|BA_1803 - symbol:BA_1803 response regulator species:198094 Bacillus anthracis str. Ames [GO:0000156 phosphorelay response regulator activity evidence=ISS] [GO:0000160 phosphorelay signal transduction system evidence=ISS] InterPro:IPR001789 Pfam:PF00072 PROSITE:PS50110 SMART:SM00448 EMBL:AE016879 EMBL:AE017334 EMBL:AE017225 Proteomes:UP000000427 Proteomes:UP000000594 Proteomes:UP000005639…	310	1	308	99.35	270	4e-87	164/312	52	225/312	72	9/312	2	1
gene298	CP020102.1	267934	268860	+	protein_coding	B4U62_01495	AQZ89157.1	5-dehydro-4-deoxyglucarate dehydratase	1.02524	1.79177	1.77388	1.80984	1.77388	1.80984	2.50128	2.43715	24	20	24	20	927	25	882	92.56	UNIPROTKB|Q48E20 - symbol:PSPPH_4252 Probable 5-dehydro-4-deoxyglucarate dehydratase species:264730 Pseudomonas syringae pv. phaseolicola 1448A [GO:0008152 metabolic process evidence=ISM] [GO:0016829 lyase activity evidence=ISM] InterPro:IPR002220 InterPro:IPR013785 InterPro:IPR017655 Pfam:PF00701 PIRSF:PIRSF001365 UniPathway:UPA00564 EMBL:CP000058 Proteomes:UP000000551 Gene3D:3.20.20.70 eggNOG:C…	303	12	297	94.39	196	2e-58	100/287	34	165/287	57	2/287	0	1
gene299	CP020102.1	268890	270356	+	protein_coding	B4U62_01500	AQZ89158.1	aldehyde dehydrogenase family protein	1.04956	2.13948	2.10487	2.17466	2.10487	2.17466	3.42456	3.46509	52	45	52	45	1467	34	1458	97.14	UNIPROTKB|Q4KIJ5 - symbol:PFL_0801 Aldehyde dehydrogenase family protein species:220664 Pseudomonas protegens Pf-5 [GO:0006113 fermentation evidence=ISM] [GO:0016620 oxidoreductase activity, acting on the aldehyde or oxo group of donors, NAD or NADP as acceptor evidence=ISM] InterPro:IPR015590 InterPro:IPR016161 InterPro:IPR016162 InterPro:IPR016163 Pfam:PF00171 eggNOG:COG1012 GO:GO:0016620 Gene3…	483	7	477	97.52	357	7e-116	199/475	41	281/475	59	4/475	0	1
gene300	CP020102.1	270440	271807	+	protein_coding	B4U62_01505	AQZ89159.1	MFS transporter	1.17615	2.07184	1.95811	2.19218	1.95811	2.19218	2.96616	3.55071	42	43	42	43	1368	37	1329	94.52	UNIPROTKB|Q46916 - symbol:gudP galactarate / glucarate / glycerate transporter GudP species:83333 Escherichia coli K-12 [GO:0055085 transmembrane transport evidence=IEA] [GO:0005215 transporter activity evidence=IEA] [GO:0005886 plasma membrane evidence=IEA] [GO:0016021 integral component of membrane evidence=IEA] [GO:0016020 membrane evidence=IEA] [GO:0006810 transport evidence=IEA] InterPro:IPR…	450	13	445	96.22	567	0	285/433	65	342/433	78	2/433	0	1
gene301	CP020102.1	271844	273211	+	protein_coding	B4U62_01510	AQZ89160.1	glucarate dehydratase	-1.16637	0.905471	1.02326	0.801241	1.02326	0.801241	1.05934	0.743171	15	9	15	9	1368	52	1365	96.05	UNIPROTKB|P0AES2 - symbol:gudD D-glucarate dehydratase species:83333 Escherichia coli K-12 [GO:0019394 glucarate catabolic process evidence=IEA] [GO:0016829 lyase activity evidence=IEA] [GO:0008152 metabolic process evidence=IEA] [GO:0003824 catalytic activity evidence=IEA] [GO:0000287 magnesium ion binding evidence=IEA] [GO:0046872 metal ion binding evidence=IEA] [GO:0008872 glucarate dehydratas…	446	8	446	98.43	674	0	319/439	72	378/439	86	1/439	0	1
gene302	CP020102.1	273281	273982	+	protein_coding	B4U62_01515	AQZ89161.1	GntR family transcriptional regulator	-1.08495	5.63112	5.69024	5.57262	5.69024	5.57262	50.2327	46.6652	365	290	365	290	702	37	684	92.31	TIGR_CMR|CHY_0434 - symbol:CHY_0434 transcriptional regulator, GntR family species:246194 Carboxydothermus hydrogenoformans Z-2901 [GO:0003700 sequence-specific DNA binding transcription factor activity evidence=ISS] [GO:0006355 regulation of transcription, DNA-templated evidence=ISS] InterPro:IPR000524 Pfam:PF00392 PRINTS:PR00035 PROSITE:PS50949 SMART:SM00345 GO:GO:0003677 EMBL:CP000141 Proteome…	231	6	230	97.4	112	4e-28	74/227	32	127/227	55	13/227	5	1
gene303	CP020102.1	274073	275605	+	protein_coding	B4U62_01520	AQZ89162.1	D-galactarate dehydratase	1.05626	3.35105	3.3118	3.39076	3.3118	3.39076	9.01208	9.50561	143	129	143	129	1533	37	1530	97.46	UNIPROTKB|P39829 - symbol:garD galactarate dehydratase species:83333 Escherichia coli K-12 [GO:0016836 hydro-lyase activity evidence=IEA] [GO:0016829 lyase activity evidence=IEA] [GO:0008867 galactarate dehydratase activity evidence=IEA;IDA] [GO:0046392 galactarate catabolic process evidence=IEA;IDA] InterPro:IPR007392 InterPro:IPR017654 Pfam:PF04295 UniPathway:UPA00565 EMBL:U00096 EMBL:AP009048 …	523	15	523	97.32	691	0	348/509	68	414/509	81	11/509	2	1
gene304	CP020102.1	275882	276802	+	protein_coding	B4U62_01525	AQZ89163.1	hypothetical protein	-1.11157	8.92518	9.0018	8.8492	9.0018	8.8492	506.977	465.83	4833	3798	4833	3798	921	1	888	96.42	TIGR_CMR|BA_1589 - symbol:BA_1589 macrolide 2-phosphotransferase, putative species:198094 Bacillus anthracis str. Ames [GO:0005527 macrolide binding evidence=ISS] [GO:0008665 2'-phosphotransferase activity evidence=ISS] [GO:0046677 response to antibiotic evidence=ISS] InterPro:IPR011009 Pfam:PF01636 EMBL:AE016879 EMBL:AE017334 EMBL:AE017225 Proteomes:UP000000427 Proteomes:UP000000594 Proteomes:UP…	298	1	293	98.32	225	9e-70	109/300	36	168/300	56	11/300	3	1
gene305	CP020102.1	277204	277365	+	protein_coding	B4U62_01530	AQZ89164.1	tryptophan RNA-binding attenuator protein inhibitory protein	1.07159	4.49894	4.44934	4.54909	4.44934	4.54909	20.873	22.3135	35	32	35	32	162	28	123	59.26	TIGR_CMR|SPO_0044 - symbol:SPO_0044 chaperone protein DnaJ species:246200 Ruegeria pomeroyi DSS-3 [GO:0009408 response to heat evidence=ISS] InterPro:IPR001305 InterPro:IPR008971 InterPro:IPR012724 Pfam:PF00684 PROSITE:PS51188 InterPro:IPR002939 InterPro:IPR001623 InterPro:IPR018253 HAMAP:MF_01152 Pfam:PF00226 GO:GO:0005524 GO:GO:0005737 GO:GO:0006457 EMBL:CP000031 Proteomes:UP000001023 GO:GO:000…	381	151	185	9.19	35.8	0.015	16/35	45	19/35	54	3/35	8	1
gene306	CP020102.1	277386	278324	+	protein_coding	B4U62_01535	AQZ89165.1	transporter	1.16999	5.33716	5.22511	5.45161	5.22511	5.45161	35.8051	43.3081	348	360	348	360	939	40	915	93.29	TIGR_CMR|GSU_2677 - symbol:GSU_2677 membrane protein, putative species:243231 Geobacter sulfurreducens PCA [GO:0003674 molecular_function evidence=ND] [GO:0008150 biological_process evidence=ND] InterPro:IPR000620 Pfam:PF00892 GO:GO:0016021 EMBL:AE017180 Proteomes:UP000000577 HOGENOM:HOG000253120 OrthoDB:EOG6QRW7B RefSeq:NP_953722.1 STRING:243231.GSU2677 EnsemblBacteria:AAR36049 GeneID:2687583 KE…	302	24	302	92.38	89.7	2e-19	79/292	27	126/292	43	13/292	4	1
gene307	CP020102.1	278421	279101	+	protein_coding	B4U62_01540	AQZ89166.1	DNA-binding response regulator	1.15413	3.17629	3.07458	3.28138	3.07458	3.28138	7.519	8.62558	53	52	53	52	681	1	669	98.24	TIGR_CMR|BA_4777 - symbol:BA_4777 DNA-binding response regulator species:198094 Bacillus anthracis str. Ames [GO:0000156 phosphorelay response regulator activity evidence=ISS] [GO:0000160 phosphorelay signal transduction system evidence=ISS] [GO:0003677 DNA binding evidence=ISS] [GO:0006355 regulation of transcription, DNA-templated evidence=ISS] InterPro:IPR001789 InterPro:IPR001867 InterPro:IPR…	230	6	227	96.52	296	1e-99	146/223	65	180/223	80	1/223	0	1
gene308	CP020102.1	279103	280038	+	protein_coding	B4U62_01545	AQZ89167.1	two-component sensor histidine kinase	-1.20199	2.86988	3.00566	2.74023	3.00566	2.74023	7.01882	5.55155	68	46	68	46	936	1	933	99.68	TIGR_CMR|BA_4776 - symbol:BA_4776 sensor histidine kinase species:198094 Bacillus anthracis str. Ames [GO:0000155 phosphorelay sensor kinase activity evidence=ISS] [GO:0000160 phosphorelay signal transduction system evidence=ISS] InterPro:IPR003661 InterPro:IPR004358 InterPro:IPR009082 Pfam:PF00512 PRINTS:PR00344 SMART:SM00388 InterPro:IPR003594 Pfam:PF02518 InterPro:IPR005467 GO:GO:0005524 GO:GO…	311	1	311	100	318	6e-106	160/311	51	219/311	70	0/311	0	1
gene309	CP020102.1	280130	281053	+	protein_coding	B4U62_01550	AQZ89168.1	ABC transporter ATP-binding protein	1.13367	4.78085	4.69121	4.87221	4.69121	4.87221	24.6758	28.7295	236	235	236	235	924	1	921	99.68	TIGR_CMR|BA_4774 - symbol:BA_4774 bacitracin ABC transporter, ATP-binding protein species:198094 Bacillus anthracis str. Ames [GO:0042626 ATPase activity, coupled to transmembrane movement of substances evidence=ISS] InterPro:IPR003439 InterPro:IPR017871 Pfam:PF00005 PROSITE:PS00211 PROSITE:PS50893 InterPro:IPR003593 Gene3D:3.40.50.300 InterPro:IPR027417 SUPFAM:SSF52540 GO:GO:0005524 EMBL:AE01687…	307	1	307	100	417	6e-145	197/307	64	261/307	85	0/307	0	1
gene310	CP020102.1	281072	281758	+	protein_coding	B4U62_01555	AQZ92995.1	ABC transporter permease	1.19522	5.07892	4.95191	5.20918	4.95191	5.20918	29.6727	36.503	211	222	211	222	687	1	681	99.13	TIGR_CMR|BA_4770 - symbol:BA_4770 conserved hypothetical protein species:198094 Bacillus anthracis str. Ames [GO:0003674 molecular_function evidence=ND] [GO:0005575 cellular_component evidence=ND] [GO:0008150 biological_process evidence=ND] EMBL:AE016879 EMBL:AE017334 EMBL:AE017225 Proteomes:UP000000427 Proteomes:UP000000594 Proteomes:UP000005639 EMBL:CP007660 EMBL:CP008752 EMBL:CP007704 EMBL:CP0…	231	2	228	98.27	191	1e-58	97/227	42	160/227	70	0/227	0	1
gene311	CP020102.1	281813	282199	-	protein_coding	B4U62_01560	AQZ89169.1	hypothetical protein	-1.03933	9.04585	9.07372	9.01807	9.07372	9.01807	534.237	520.734	2140	1784	2140	1784	387	130	333	52.71	TIGR_CMR|BA_3128 - symbol:BA_3128 conserved hypothetical protein species:198094 Bacillus anthracis str. Ames [GO:0003674 molecular_function evidence=ND] [GO:0005575 cellular_component evidence=ND] [GO:0008150 biological_process evidence=ND] EMBL:AE016879 EMBL:AE017334 Proteomes:UP000000427 Proteomes:UP000000594 InterPro:IPR019649 Pfam:PF10710 RefSeq:NP_845451.1 RefSeq:YP_019768.2 STRING:198094.BA…	159	45	112	42.77	60.8	4e-11	28/68	41	43/68	63	0/68	0	1
gene312	CP020102.1	282513	282941	+	protein_coding	B4U62_01565	AQZ89170.1	cell wall hydrolase CwlJ	-1.31723	2.27999	2.48739	2.08989	2.48739	2.08989	4.72926	3.15978	21	12	21	12	429	28	381	82.52	UNIPROTKB|Q81PQ3 - symbol:sleB Spore cortex-lytic enzyme, lytic transglycosylase SleB species:1392 Bacillus anthracis [GO:0003796 lysozyme activity evidence=IMP] [GO:0008152 metabolic process evidence=IMP] InterPro:IPR011105 InterPro:IPR014224 Pfam:PF07486 Pfam:PF01471 EMBL:AE016879 EMBL:AE017334 EMBL:AE017225 Proteomes:UP000000427 Proteomes:UP000000594 Proteomes:UP000005639 GO:GO:0008152 GO:GO:0…	253	140	251	44.27	50.1	9e-07	34/119	28	56/119	47	8/119	6	1
gene313	CP020102.1	283047	283778	+	protein_coding	B4U62_01570	AQZ92996.1	hypothetical protein	1.08321	3.99439	3.93715	4.05246	3.93715	4.05246	14.5182	15.5863	110	101	110	101	732	10	663	89.34	UNIPROTKB|Q888S0 - symbol:PSPTO_0946 Tellurium resistance protein, putative species:223283 Pseudomonas syringae pv. tomato str. DC3000 [GO:0003674 molecular_function evidence=ND] [GO:0046690 response to tellurium ion evidence=ISS] InterPro:IPR003325 Pfam:PF02342 GO:GO:0006950 EMBL:AE016853 Proteomes:UP000002515 InterPro:IPR002035 SMART:SM00327 SUPFAM:SSF53300 eggNOG:COG2310 GO:GO:0046690 OrthoDB:…	412	194	412	53.16	164	6e-46	91/222	40	134/222	60	7/222	3	1
gene315	CP020102.1	284055	285806	+	protein_coding	B4U62_01580	AQZ89172.1	alkaline phosphatase	-1.11458	1.79704	1.87699	1.72049	1.87699	1.72049	2.75719	2.25666	50	35	50	35	1752	73	1617	88.18	UNIPROTKB|Q48N36 - symbol:phoD Phosphodiesterase/alkaline phosphatase D species:264730 Pseudomonas syringae pv. phaseolicola 1448A [GO:0004035 alkaline phosphatase activity evidence=ISA] [GO:0004528 phosphodiesterase I activity evidence=ISA] [GO:0008152 metabolic process evidence=ISA] [GO:0016036 cellular response to phosphate starvation evidence=ISA] [GO:0016311 dephosphorylation evidence=ISA] […	523	7	519	98.09	401	3e-131	230/533	43	314/533	58	38/533	7	1
gene316	CP020102.1	285819	286031	+	protein_coding	B4U62_01585	AQZ89173.1	protein translocase TatA	-1.13944	1.76436	1.86103	1.67271	1.86103	1.67271	2.72146	2.12135	6	4	6	4	213	1	168	78.87	TIGR_CMR|BA_2242 - symbol:BA_2242 twin-arginine translocation protein, TatA/E family species:198094 Bacillus anthracis str. Ames [GO:0006886 intracellular protein transport evidence=ISS] [GO:0008565 protein transporter activity evidence=ISS] [GO:0009306 protein secretion evidence=ISS] InterPro:IPR003369 InterPro:IPR003998 InterPro:IPR006312 Pfam:PF02416 PRINTS:PR01506 HAMAP:MF_00236 GO:GO:0005887…	61	1	58	95.08	55.5	3e-10	38/58	65	42/58	72	2/58	3	1
gene317	CP020102.1	286092	286820	+	protein_coding	B4U62_01590	AQZ89174.1	preprotein translocase subunit TatC	-1.37639	1.48984	1.738	1.27711	1.738	1.27711	2.38548	1.39459	18	9	18	9	729	151	711	76.95	TIGR_CMR|CHY_0863 - symbol:CHY_0863 sec-independent protein translocase protein TatC species:246194 Carboxydothermus hydrogenoformans Z-2901 [GO:0006886 intracellular protein transport evidence=ISS] [GO:0008565 protein transporter activity evidence=ISS] [GO:0009306 protein secretion evidence=ISS] [GO:0016020 membrane evidence=ISS] InterPro:IPR002033 Pfam:PF00902 PRINTS:PR01840 HAMAP:MF_00902 GO:G…	243	54	241	77.37	129	2e-34	67/188	35	103/188	54	1/188	0	1
gene318	CP020102.1	286817	287464	-	protein_coding	B4U62_01595	AQZ89175.1	pyroglutamyl-peptidase I	-1.02759	6.27739	6.29705	6.25779	6.29705	6.25779	76.4845	76.5283	513	439	513	439	648	7	645	98.61	TIGR_CMR|BA_3090 - symbol:BA_3090 pyrrolidone-carboxylate peptidase species:198094 Bacillus anthracis str. Ames [GO:0030163 protein catabolic process evidence=ISS] InterPro:IPR000816 InterPro:IPR029762 PIRSF:PIRSF015592 PRINTS:PR00706 PROSITE:PS01333 PROSITE:PS01334 HAMAP:MF_00417 Pfam:PF01470 GO:GO:0005829 EMBL:AE016879 EMBL:AE017334 EMBL:AE017225 Proteomes:UP000000427 Proteomes:UP000000594 Prot…	215	2	215	99.53	221	8e-71	106/214	49	149/214	69	1/214	0	1
gene319	CP020102.1	287543	288655	+	protein_coding	B4U62_01600	AQZ89176.1	aminotransferase	-1.05433	5.14184	5.18015	5.10382	5.18015	5.10382	34.6345	34.0002	399	335	399	335	1113	280	1095	73.32	TIGR_CMR|SO_4413 - symbol:SO_4413 conserved hypothetical protein species:211586 Shewanella oneidensis MR-1 [GO:0008150 biological_process evidence=ND] [GO:0003674 molecular_function evidence=ND] [GO:0005575 cellular_component evidence=ND] InterPro:IPR000192 InterPro:IPR015421 InterPro:IPR015422 Pfam:PF00266 GO:GO:0030170 Gene3D:3.40.640.10 Gene3D:3.90.1150.10 InterPro:IPR015424 SUPFAM:SSF53383 EM…	378	99	376	73.54	88.2	4e-18	71/280	25	125/280	44	10/280	3	1
gene320	CP020102.1	288697	290136	-	protein_coding	B4U62_01605	AQZ89177.1	lincomycin efflux MFS transporter Lmr(B)	-1.28477	6.45878	6.64206	6.28055	6.64206	6.28055	97.7526	77.6614	1457	990	1457	990	1440	7	1422	98.33	TIGR_CMR|BA_1038 - symbol:BA_1038 drug resistance transporter, EmrB/QacA family species:198094 Bacillus anthracis str. Ames [GO:0006855 drug transmembrane transport evidence=ISS] [GO:0042493 response to drug evidence=ISS] InterPro:IPR004638 InterPro:IPR011701 Pfam:PF07690 GO:GO:0016021 GO:GO:0005886 EMBL:AE016879 EMBL:AE017334 EMBL:AE017225 Proteomes:UP000000427 Proteomes:UP000000594 Proteomes:UP…	482	8	476	97.3	508	4e-175	250/472	52	357/472	75	3/472	0	1
gene321	CP020102.1	290176	290742	-	protein_coding	B4U62_01610	AQZ89178.1	TetR family transcriptional regulator	-1.25318	6.62682	6.79162	6.46602	6.79162	6.46602	109.051	87.6601	640	440	640	440	567	10	525	91.01	UNIPROTKB|Q0C0Z5 - symbol:HNE_1897 Transcriptional regulator, TetR family species:228405 Hyphomonas neptunium ATCC 15444 [GO:0003700 sequence-specific DNA binding transcription factor activity evidence=ISM] [GO:0006355 regulation of transcription, DNA-templated evidence=ISM] InterPro:IPR001647 InterPro:IPR009057 InterPro:IPR015893 Pfam:PF00440 PRINTS:PR00455 PROSITE:PS50977 GO:GO:0006355 GO:GO:00…	192	5	176	89.58	107	3e-27	56/172	32	95/172	55	0/172	0	1
gene322	CP020102.1	290959	292086	+	protein_coding	B4U62_01615	AQZ89179.1	L-asparaginase	-1.99739	4.60407	5.1301	4.13198	5.1301	4.13198	33.4031	16.6238	390	166	390	166	1128	139	1125	87.5	TIGR_CMR|CJE_0029 - symbol:CJE_0029 L-asparaginase species:195099 Campylobacter jejuni RM1221 [GO:0004067 asparaginase activity evidence=ISS] [GO:0006530 asparagine catabolic process evidence=ISS] InterPro:IPR004550 InterPro:IPR006034 InterPro:IPR020827 Pfam:PF00710 PIRSF:PIRSF001220 PRINTS:PR00139 PROSITE:PS00144 SMART:SM00870 EMBL:CP000025 Proteomes:UP000000436 GO:GO:0004067 KO:K01424 GO:GO:000…	331	2	331	99.7	315	2e-103	173/331	52	232/331	70	3/331	0	1
gene323	CP020102.1	292249	292887	+	protein_coding	B4U62_01620	AQZ89180.1	lipase EstA	-1.26556	6.10439	6.27664	5.93686	6.27664	5.93686	75.5963	60.2818	500	341	500	341	639	1	636	99.53	UNIPROTKB|P37957 - symbol:estA Lipase EstA species:224308 Bacillus subtilis subsp. subtilis str. 168 [GO:0004806 triglyceride lipase activity evidence=IDA] InterPro:IPR002918 Pfam:PF01674 GO:GO:0005576 GO:GO:0016042 EMBL:AL009126 Proteomes:UP000001570 Gene3D:3.40.50.1820 InterPro:IPR029058 SUPFAM:SSF53474 GO:GO:0004806 EMBL:M74010 EMBL:AB000617 EMBL:DQ250714 PIR:S23934 RefSeq:NP_388152.1 PDB:1I6W…	212	1	212	100	422	7e-150	212/212	100	212/212	100	0/212	0	1
gene324	CP020102.1	292925	293308	-	protein_coding	B4U62_01625	AQZ89181.1	RDD family protein	-1.05621	2.58845	2.6282	2.5493	2.6282	2.5493	5.28347	4.70675	21	16	21	16	384	181	375	50.78	TIGR_CMR|VC_0842 - symbol:VC_0842 conserved hypothetical protein species:686 Vibrio cholerae O1 biovar El Tor [GO:0003674 molecular_function evidence=ND] [GO:0005575 cellular_component evidence=ND] [GO:0008150 biological_process evidence=ND] EMBL:AF325733 EMBL:AF325734 InterPro:IPR010432 Pfam:PF06271 EMBL:CP007634 EMBL:JMBN01000004 EMBL:JIDH01000014 EMBL:JIDM01000015 PIR:G82273 RefSeq:WP_00028723…	157	86	151	42.04	49.7	3e-07	26/66	39	40/66	60	1/66	1	1
gene325	CP020102.1	293543	294619	+	protein_coding	B4U62_01630	AQZ89182.1	hypothetical protein	-1.068	7.29214	7.33975	7.24483	7.33975	7.24483	160.482	151.875	1789	1448	1789	1448	1077	643	1044	37.33	UNIPROTKB|P11716 - symbol:RYR1 Ryanodine receptor 1 species:9986 Oryctolagus cuniculus [GO:0003151 outflow tract morphogenesis evidence=ISS] [GO:0005219 ryanodine-sensitive calcium-release channel activity evidence=IDA] [GO:0005245 voltage-gated calcium channel activity evidence=ISS] [GO:0005262 calcium channel activity evidence=ISS] [GO:0005515 protein binding evidence=IPI] [GO:0005516 calmoduli…	5037	1868	2005	2.74	45.1	0.001	38/141	26	67/141	47	10/141	7	1
gene326	CP020102.1	294659	295615	-	protein_coding	B4U62_01635	AQZ89183.1	sensor histidine kinase	1.10754	5.37375	5.30057	5.44793	5.30057	5.44793	37.8574	43.2018	375	366	375	366	957	319	945	65.52	TIGR_CMR|VC_1605 - symbol:VC_1605 sensor kinase citA, putative species:686 Vibrio cholerae O1 biovar El Tor [GO:0000155 phosphorelay sensor kinase activity evidence=ISS] [GO:0000160 phosphorelay signal transduction system evidence=ISS] InterPro:IPR000014 InterPro:IPR003661 InterPro:IPR004358 InterPro:IPR016120 Pfam:PF13426 PRINTS:PR00344 PROSITE:PS50112 SMART:SM00091 InterPro:IPR003594 Pfam:PF025…	538	311	534	41.64	51.6	6e-06	47/224	20	98/224	43	15/224	6	1
gene327	CP020102.1	295628	296329	-	protein_coding	B4U62_01640	AQZ89184.1	DNA-binding response regulator	1.15762	5.60303	5.49844	5.70961	5.49844	5.70961	44.0397	51.8145	320	322	320	322	702	1	648	92.31	TIGR_CMR|BA_5691 - symbol:BA_5691 response regulator LytR species:198094 Bacillus anthracis str. Ames [GO:0000156 phosphorelay response regulator activity evidence=ISS] [GO:0000160 phosphorelay signal transduction system evidence=ISS] InterPro:IPR001789 InterPro:IPR007492 Pfam:PF00072 Pfam:PF04397 PROSITE:PS50110 PROSITE:PS50930 SMART:SM00448 SMART:SM00850 GO:GO:0005737 GO:GO:0006355 EMBL:AE01687…	246	1	229	93.09	108	1e-26	63/234	26	123/234	52	23/234	9	1
gene328	CP020102.1	296473	297213	+	protein_coding	B4U62_01645	AQZ89185.1	ABC transporter ATP-binding protein	-1.04406	3.63132	3.66255	3.60035	3.66255	3.60035	11.6039	11.1285	89	73	89	73	741	73	711	86.23	TIGR_CMR|DET_1339 - symbol:DET_1339 ABC transporter, ATP-binding protein species:243164 Dehalococcoides mccartyi 195 [GO:0006810 transport evidence=ISS] [GO:0042626 ATPase activity, coupled to transmembrane movement of substances evidence=ISS] InterPro:IPR003439 InterPro:IPR017871 Pfam:PF00005 PROSITE:PS00211 PROSITE:PS50893 InterPro:IPR003593 Gene3D:3.40.50.300 InterPro:IPR027417 SUPFAM:SSF52540…	306	21	230	68.63	154	3e-43	84/214	39	130/214	60	5/214	2	1
gene329	CP020102.1	297214	298374	+	protein_coding	B4U62_01650	AQZ89186.1	ABC transporter permease NatB	1.01374	4.02621	4.01638	4.03607	4.01638	4.03607	15.2283	15.3729	183	158	183	158	1161	19	726	60.98	UNIPROTKB|Q4KCY0 - symbol:pltK ABC transporter, ATP-binding/permease protein PltK species:220664 Pseudomonas protegens Pf-5 [GO:0005887 integral component of plasma membrane evidence=ISM] [GO:0006810 transport evidence=ISM] [GO:0042626 ATPase activity, coupled to transmembrane movement of substances evidence=ISM] [GO:0055085 transmembrane transport evidence=ISM] InterPro:IPR000412 PROSITE:PS51012…	382	22	252	60.47	52	5e-06	53/242	21	117/242	48	17/242	7	1
gene330	CP020102.1	298510	299442	+	protein_coding	B4U62_01655	AQZ89187.1	oxidoreductase	-1.10281	6.03548	6.10649	5.9653	6.10649	5.9653	67.3074	61.6266	650	509	650	509	933	19	930	97.75	TIGR_CMR|BA_2003 - symbol:BA_2003 oxidoreductase, aldo/keto reductase family species:198094 Bacillus anthracis str. Ames [GO:0008152 metabolic process evidence=ISS] [GO:0016491 oxidoreductase activity evidence=ISS] InterPro:IPR020471 PRINTS:PR00069 Pfam:PF00248 INTERPRO:IPR001395 EMBL:AE016879 EMBL:AE017334 EMBL:AE017225 Proteomes:UP000000427 Proteomes:UP000000594 Proteomes:UP000005639 Gene3D:3.2…	311	6	310	98.07	290	8e-95	141/307	45	216/307	70	5/307	1	1
gene331	CP020102.1	299482	300546	-	protein_coding	B4U62_01660	AQZ89188.1	lipoprotein	1.53186	6.31185	6.0117	6.62699	6.0117	6.62699	63.4101	99.3853	699	937	699	937	1065	526	1053	49.58	UNIPROTKB|Q722C6 - symbol:LMOf2365_0808 Uncharacterized protein species:265669 Listeria monocytogenes serotype 4b str. F2365 [GO:0003674 molecular_function evidence=ND] [GO:0005575 cellular_component evidence=ND] [GO:0008150 biological_process evidence=ND] EMBL:AE017262 Proteomes:UP000000563 RefSeq:YP_013411.1 STRING:265669.LMOf2365_0808 EnsemblBacteria:AAT03588 GeneID:2797328 KEGG:lmf:LMOf2365_0…	216	30	211	84.26	54.7	2e-07	39/182	21	89/182	48	6/182	3	1
gene332	CP020102.1	300874	302292	+	protein_coding	B4U62_01665	AQZ89189.1	DUF4901 domain-containing protein	1.00549	5.5254	5.52145	5.52935	5.52145	5.52935	44.7316	45.4555	657	571	657	571	1419	22	1410	97.89	TIGR_CMR|BA_4569 - symbol:BA_4569 conserved hypothetical protein species:198094 Bacillus anthracis str. Ames [GO:0003674 molecular_function evidence=ND] [GO:0005575 cellular_component evidence=ND] [GO:0008150 biological_process evidence=ND] Pfam:PF03413 EMBL:AE016879 EMBL:AE017334 EMBL:AE017225 Proteomes:UP000000427 Proteomes:UP000000594 Proteomes:UP000005639 InterPro:IPR025711 EMBL:CP007660 EMBL…	497	4	496	99.2	118	1e-27	132/509	25	225/509	44	62/509	12	1
gene334	CP020102.1	302479	303840	+	protein_coding	B4U62_01675	AQZ92997.1	DUF4901 domain-containing protein	-1.21515	4.60716	4.74987	4.46874	4.74987	4.46874	25.6781	21.1493	362	255	362	255	1362	7	1350	98.68	TIGR_CMR|BA_4569 - symbol:BA_4569 conserved hypothetical protein species:198094 Bacillus anthracis str. Ames [GO:0003674 molecular_function evidence=ND] [GO:0005575 cellular_component evidence=ND] [GO:0008150 biological_process evidence=ND] Pfam:PF03413 EMBL:AE016879 EMBL:AE017334 EMBL:AE017225 Proteomes:UP000000427 Proteomes:UP000000594 Proteomes:UP000005639 InterPro:IPR025711 EMBL:CP007660 EMBL…	497	5	493	98.39	75.1	4e-13	118/500	23	199/500	39	63/500	12	1
gene335	CP020102.1	303848	304351	-	protein_coding	B4U62_01680	AQZ89190.1	peptidoglycan L-alanyl-D-glutamate endopeptidase CwlK	-1.10297	5.16852	5.2397	5.09831	5.2397	5.09831	36.2295	33.8438	189	151	189	151	504	.	.	.	No hit	.	.	.	.	.	.		.		.		.	.
gene336	CP020102.1	304474	305595	+	protein_coding	B4U62_01685	AQZ89191.1	transcriptional regulator	1.19059	8.39608	8.27119	8.52286	8.27119	8.52286	309.038	369.794	3589	3673	3589	3673	1122	13	1101	97.06	UNIPROTKB|R9RWQ9 - symbol:rapP Rap phosphatase species:535026 Bacillus subtilis subsp. subtilis str. NCIB 3610 [GO:1900192 positive regulation of single-species biofilm formation evidence=IMP] InterPro:IPR011990 InterPro:IPR013026 InterPro:IPR019734 PROSITE:PS50005 PROSITE:PS50293 Gene3D:1.25.40.10 EMBL:KF365913 RefSeq:WP_020846134.1 RefSeq:YP_008244148.1 GeneID:16792356 Uniprot:R9RWQ9	387	7	377	95.87	216	2e-64	120/372	32	205/372	55	10/372	2	1
gene337	CP020102.1	305702	306478	+	protein_coding	B4U62_01690	AQZ89192.1	glucose 1-dehydrogenase	1.01108	7.2865	7.27856	7.29445	7.27856	7.29445	153.933	155.85	1238	1072	1238	1072	777	1	765	98.46	TIGR_CMR|BA_4968 - symbol:BA_4968 glucose 1-dehydrogenase species:198094 Bacillus anthracis str. Ames [GO:0047936 glucose 1-dehydrogenase [NAD(P)] activity evidence=ISS] InterPro:IPR002198 InterPro:IPR020904 Pfam:PF00106 PRINTS:PR00080 PROSITE:PS00061 InterPro:IPR016040 InterPro:IPR002347 Gene3D:3.40.50.720 EMBL:AE016879 EMBL:AE017334 EMBL:AE017225 Proteomes:UP000000427 Proteomes:UP000000594 Prot…	261	1	255	97.7	248	6e-80	136/257	52	187/257	72	4/257	1	1
gene338	CP020102.1	306503	308188	+	protein_coding	B4U62_01695	AQZ89193.1	oligo-1,6-glucosidase	-1.04018	7.95116	7.97963	7.92279	7.97963	7.92279	249.151	243.21	4348	3630	4348	3630	1686	13	1674	98.58	TIGR_CMR|VC_0911 - symbol:VC_0911 trehalose-6-phosphate hydrolase species:686 Vibrio cholerae O1 biovar El Tor [GO:0005993 trehalose catabolic process evidence=ISS] [GO:0008788 alpha,alpha-phosphotrehalase activity evidence=ISS] InterPro:IPR006047 InterPro:IPR006589 InterPro:IPR012769 InterPro:IPR013781 InterPro:IPR015902 Pfam:PF00128 SMART:SM00642 InterPro:IPR013780 GO:GO:0005737 Gene3D:3.20.20.…	562	10	559	97.86	543	0	259/557	46	366/557	65	10/557	1	1
gene339	CP020102.1	308376	309335	+	protein_coding	B4U62_01700	AQZ89194.1	zinc uptake system-binding-protein ZnuA	-1.43602	8.61618	8.88117	8.35909	8.88117	8.35909	465.046	325.942	4621	2770	4621	2770	960	22	945	96.25	UNIPROTKB|Q71YZ6 - symbol:LMOf2365_1695 Putative laminin-binding surface protein species:265669 Listeria monocytogenes serotype 4b str. F2365 [GO:0005055 laminin receptor activity evidence=ISS] [GO:0007155 cell adhesion evidence=ISS] InterPro:IPR006127 InterPro:IPR006128 InterPro:IPR006129 Pfam:PF01297 PRINTS:PR00690 PRINTS:PR00691 GO:GO:0046872 GO:GO:0007155 EMBL:AE017262 Proteomes:UP000000563 G…	320	12	318	95.94	196	3e-58	114/309	36	176/309	56	3/309	0	1
gene340	CP020102.1	309391	310086	+	protein_coding	B4U62_01705	AQZ89195.1	zinc uptake system ATP-binding protein ZnuC	-1.77544	5.11487	5.54569	4.71751	5.54569	4.71751	45.5298	25.4814	328	157	328	157	696	4	639	91.38	TIGR_CMR|BA_4505 - symbol:BA_4505 cation ABC transporter, ATP-binding protein, putative species:198094 Bacillus anthracis str. Ames [GO:0006812 cation transport evidence=ISS] [GO:0042626 ATPase activity, coupled to transmembrane movement of substances evidence=ISS] InterPro:IPR003439 InterPro:IPR017871 Pfam:PF00005 PROSITE:PS00211 PROSITE:PS50893 InterPro:IPR003593 Gene3D:3.40.50.300 InterPro:IPR…	256	3	216	83.59	166	2e-48	86/216	39	138/216	63	6/216	2	1
gene341	CP020102.1	310044	310886	+	protein_coding	B4U62_01710	AQZ89196.1	zinc uptake system membrane protein ZnuB	-1.37933	4.59182	4.82966	4.3657	4.82966	4.3657	27.0468	19.832	236	148	236	148	843	7	735	86.48	UNIPROTKB|Q71ZM4 - symbol:zurM-2 Zinc ABC transporter, permease protein species:265669 Listeria monocytogenes serotype 4b str. F2365 [GO:0006829 zinc II ion transport evidence=ISS] [GO:0022857 transmembrane transporter activity evidence=ISS] [GO:0055085 transmembrane transport evidence=ISS] InterPro:IPR001626 Pfam:PF00950 GO:GO:0016021 GO:GO:0005524 GO:GO:0055085 GO:GO:0022857 GO:GO:0042626 EMBL:…	295	8	257	84.75	142	2e-38	91/251	36	156/251	62	9/251	3	1
gene342	CP020102.1	310924	311919	-	protein_coding	B4U62_01715	AQZ89197.1	luciferase family oxidoreductase	-1.04326	3.28511	3.3158	3.2547	3.3158	3.2547	9.021	8.50617	93	75	93	75	996	1	990	99.4	TIGR_CMR|BA_2016 - symbol:BA_2016 bacterial luciferase family protein species:198094 Bacillus anthracis str. Ames [GO:0003674 molecular_function evidence=ND] [GO:0008150 biological_process evidence=ND] InterPro:IPR011251 Pfam:PF00296 EMBL:AE016879 EMBL:AE017334 EMBL:AE017225 Proteomes:UP000000427 Proteomes:UP000000594 Proteomes:UP000005639 GO:GO:0016705 Gene3D:3.20.20.30 SUPFAM:SSF51679 OrthoDB:E…	333	1	331	99.4	305	4e-100	153/331	46	219/331	66	1/331	0	1
gene344	CP020102.1	312823	313404	+	protein_coding	B4U62_01725	AQZ89198.1	general stress protein 16U	-1.56654	9.44525	9.77459	9.12701	9.77459	9.12701	883.618	557.823	5323	2874	5323	2874	582	4	576	98.45	TIGR_CMR|BA_0400 - symbol:BA_0400 tellurium resistance protein species:198094 Bacillus anthracis str. Ames [GO:0003674 molecular_function evidence=ND] InterPro:IPR003325 Pfam:PF02342 EMBL:AE016879 EMBL:AE017334 Proteomes:UP000000427 Proteomes:UP000000594 GO:GO:0006950 EMBL:CP007660 EMBL:CP008752 EMBL:CP007704 EMBL:CP008853 EMBL:CP008854 EMBL:CP010342 EMBL:CP008846 EMBL:CP007618 EMBL:JNOD01000011 …	194	3	193	98.45	261	7e-87	133/191	69	160/191	83	0/191	0	1
gene345	CP020102.1	313439	314017	+	protein_coding	B4U62_01730	AQZ89199.1	chemical-damaging agent resistance protein C	-1.63431	9.39531	9.75633	9.04765	9.75633	9.04765	872.345	533.399	5228	2734	5228	2734	579	1	570	98.45	TIGR_CMR|BA_0401 - symbol:BA_0401 tellurium resistance protein species:198094 Bacillus anthracis str. Ames [GO:0003674 molecular_function evidence=ND] InterPro:IPR003325 Pfam:PF02342 EMBL:AE016879 EMBL:AE017334 EMBL:AE017225 Proteomes:UP000000427 Proteomes:UP000000594 Proteomes:UP000005639 GO:GO:0006950 EMBL:CP007660 EMBL:CP008752 EMBL:CP007704 EMBL:CP008853 EMBL:CP008854 EMBL:CP010342 EMBL:CP007…	194	1	192	98.97	293	1e-99	138/192	71	158/192	82	2/192	1	1
gene346	CP020102.1	314068	314841	+	protein_coding	B4U62_01735	AQZ89200.1	hypothetical protein	-1.34989	9.94917	10.1679	9.7351	10.1679	9.7351	1156.1	848.383	9262	5813	9262	5813	774	1	765	98.84	TIGR_CMR|BA_0402 - symbol:BA_0402 tellurium resistance protein, putative species:198094 Bacillus anthracis str. Ames [GO:0003674 molecular_function evidence=ND] [GO:0016021 integral component of membrane evidence=ISS] [GO:0046690 response to tellurium ion evidence=ISS] InterPro:IPR005496 Pfam:PF03741 GO:GO:0016021 EMBL:AE016879 EMBL:AE017334 EMBL:AE017225 Proteomes:UP000000427 Proteomes:UP0000005…	263	1	259	98.48	291	1e-96	168/259	64	202/259	77	4/259	1	1
gene347	CP020102.1	314926	316539	+	protein_coding	B4U62_01740	AQZ89201.1	hypothetical protein	-1.6042	6.85942	7.20882	6.52696	7.20882	6.52696	145.337	92.5952	2428	1323	2428	1323	1614	76	1602	94.61	TIGR_CMR|BA_0403 - symbol:BA_0403 conserved hypothetical protein species:198094 Bacillus anthracis str. Ames [GO:0003674 molecular_function evidence=ND] [GO:0005575 cellular_component evidence=ND] [GO:0008150 biological_process evidence=ND] EMBL:AE016879 EMBL:AE017334 EMBL:AE017225 Proteomes:UP000000427 Proteomes:UP000000594 Proteomes:UP000005639 EMBL:CP007660 EMBL:CP008752 EMBL:CP007704 EMBL:CP0…	543	25	535	94.11	454	2e-152	220/512	42	338/512	66	4/512	0	1
gene348	CP020102.1	316555	317646	+	protein_coding	B4U62_01745	AQZ89202.1	toxic anion resistance protein	-1.24463	7.23561	7.39519	7.07948	7.39519	7.07948	167.39	134.789	1892	1303	1892	1303	1092	19	1074	96.7	TIGR_CMR|BA_0404 - symbol:BA_0404 tellurite resistance protein, putative species:198094 Bacillus anthracis str. Ames [GO:0003674 molecular_function evidence=ND] EMBL:AE016879 EMBL:AE017334 EMBL:AE017225 Proteomes:UP000000427 Proteomes:UP000000594 Proteomes:UP000005639 EMBL:CP007660 EMBL:CP008752 EMBL:CP007704 EMBL:CP008853 EMBL:CP008854 EMBL:CP010342 EMBL:CP008846 EMBL:CP007618 EMBL:JNOD01000011 …	360	3	356	98.33	434	9e-150	212/354	59	289/354	81	2/354	0	1
gene349	CP020102.1	317768	318970	+	protein_coding	B4U62_01750	AQZ89203.1	MFS transporter	1.08716	8.73184	8.67176	8.79233	8.67176	8.79233	400.02	449.5	4981	4787	4981	4787	1203	1	1197	99.5	TIGR_CMR|BA_5668 - symbol:BA_5668 major facilitator family transporter species:198094 Bacillus anthracis str. Ames [GO:0005215 transporter activity evidence=ISS] [GO:0006810 transport evidence=ISS] InterPro:IPR005829 InterPro:IPR011701 Pfam:PF07690 PROSITE:PS00216 PROSITE:PS00217 GO:GO:0016021 EMBL:AE016879 EMBL:AE017334 EMBL:AE017225 Proteomes:UP000000427 Proteomes:UP000000594 Proteomes:UP000005…	399	1	398	99.75	478	8e-166	274/399	68	340/399	85	1/399	0	1
gene351	CP020102.1	319223	320395	-	protein_coding	B4U62_01760	AQZ89204.1	MFS transporter	-1.10248	0.653489	0.727642	0.586893	0.727642	0.586893	0.658906	0.481509	8	5	8	5	1173	16	1164	97.95	TIGR_CMR|BA_2004 - symbol:BA_2004 multidrug resistance protein, putative species:198094 Bacillus anthracis str. Ames [GO:0006855 drug transmembrane transport evidence=ISS] [GO:0042493 response to drug evidence=ISS] InterPro:IPR001958 InterPro:IPR011701 Pfam:PF07690 PRINTS:PR01035 GO:GO:0016021 GO:GO:0005886 EMBL:AE016879 EMBL:AE017334 EMBL:AE017225 Proteomes:UP000000427 Proteomes:UP000000594 Prot…	391	7	390	98.21	370	6e-124	197/384	51	277/384	72	1/384	0	1
gene352	CP020102.1	320464	320766	-	protein_coding	B4U62_01765	AQZ89205.1	transcriptional regulator	1.2909	5.72835	5.54712	5.91549	5.54712	5.91549	45.5958	59.2771	143	159	143	159	303	49	300	83.17	TIGR_CMR|BA_2002 - symbol:BA_2002 transcriptional regulator, ArsR family species:198094 Bacillus anthracis str. Ames [GO:0003700 sequence-specific DNA binding transcription factor activity evidence=ISS] [GO:0006355 regulation of transcription, DNA-templated evidence=ISS] InterPro:IPR001845 PRINTS:PR00778 PROSITE:PS50987 SMART:SM00418 EMBL:AE016879 EMBL:AE017334 EMBL:AE017225 Proteomes:UP000000427…	102	15	95	79.41	62	4e-12	33/84	39	50/84	59	3/84	3	1
gene353	CP020102.1	321056	322312	+	protein_coding	B4U62_01770	AQZ89206.1	glycine/betaine ABC transporter ATP-binding protein	-1.03196	8.65416	8.67689	8.6315	8.67689	8.6315	401.666	400.355	5226	4455	5226	4455	1257	25	1206	94.03	UNIPROTKB|Q9RR46 - symbol:gbuA Glycine betaine/carnitine transport ATP-binding protein GbuA species:393133 Listeria monocytogenes 10403S [GO:0006970 response to osmotic stress evidence=IDA] [GO:0009409 response to cold evidence=IDA] [GO:0015226 carnitine transmembrane transporter activity evidence=IDA] [GO:0015879 carnitine transport evidence=IDA] [GO:0031459 glycine betaine-transporting ATPase a…	397	3	397	99.5	474	6e-164	240/396	60	314/396	79	3/396	0	1
gene354	CP020102.1	322314	323162	+	protein_coding	B4U62_01775	AQZ89207.1	glycine/betaine ABC transporter permease	-1.01904	8.82801	8.84162	8.81441	8.84162	8.81441	451.994	454.509	3972	3416	3972	3416	849	1	834	98.23	UNIPROTKB|Q9RR45 - symbol:gbuB Glycine betaine/carnitine transport permease protein GbuB species:393133 Listeria monocytogenes 10403S [GO:0006970 response to osmotic stress evidence=IDA] [GO:0009409 response to cold evidence=IDA] [GO:0015199 amino-acid betaine transmembrane transporter activity evidence=IDA] [GO:0015226 carnitine transmembrane transporter activity evidence=IDA] [GO:0015879 carnit…	282	1	281	99.65	232	5e-73	154/282	54	198/282	70	5/282	1	1
gene355	CP020102.1	323162	324043	+	protein_coding	B4U62_01780	AQZ89208.1	glycine/betaine ABC transporter substrate-binding protein	1.00476	9.34316	9.33974	9.34659	9.33974	9.34659	642.437	655.615	5865	5119	5865	5119	882	1	876	99.32	UNIPROTKB|Q9RR44 - symbol:gbuC Glycine betaine/carnitine transport binding protein GbuC species:393133 Listeria monocytogenes 10403S [GO:0006970 response to osmotic stress evidence=IDA] [GO:0009409 response to cold evidence=IDA] [GO:0015226 carnitine transmembrane transporter activity evidence=IDA] [GO:0015879 carnitine transport evidence=IDA] [GO:0031460 glycine betaine transport evidence=IDA] […	300	1	297	99	316	2e-105	153/297	51	216/297	72	5/297	1	1
gene356	CP020102.1	324081	325232	-	protein_coding	B4U62_01785	AQZ89209.1	amidohydrolase AmhX	-1.00849	8.92502	8.93112	8.91893	8.93112	8.91893	481.299	486.364	5739	4960	5739	4960	1152	4	1077	93.23	TAIR|locus:2166557 - symbol:ILL3 AT5G54140 species:3702 Arabidopsis thaliana [GO:0006508 proteolysis evidence=ISS] [GO:0008237 metallopeptidase activity evidence=ISS] [GO:0009850 auxin metabolic process evidence=ISS] [GO:0010178 IAA-amino acid conjugate hydrolase activity evidence=ISS] InterPro:IPR002933 InterPro:IPR017439 Pfam:PF01546 PIRSF:PIRSF005962 InterPro:IPR011650 Proteomes:UP000006548 EM…	428	29	405	88.08	144	3e-37	110/380	28	184/380	48	25/380	6	1
gene357	CP020102.1	325382	326815	+	protein_coding	B4U62_01790	AQZ89210.1	hypothetical protein	-1.11255	5.83226	5.90971	5.75583	5.90971	5.75583	59.153	53.5664	878	680	878	680	1434	25	1431	98.12	TIGR_CMR|BA_3369 - symbol:BA_3369 transporter, putative species:198094 Bacillus anthracis str. Ames [GO:0005215 transporter activity evidence=ISS] [GO:0006810 transport evidence=ISS] InterPro:IPR018385 Pfam:PF03606 GO:GO:0016021 EMBL:AE016879 EMBL:AE017334 EMBL:AE017225 Proteomes:UP000000427 Proteomes:UP000000594 Proteomes:UP000005639 EMBL:CP007660 EMBL:CP008752 EMBL:CP008853 EMBL:CP008854 EMBL:C…	476	10	476	98.11	676	0	327/469	69	395/469	84	2/469	0	1
gene358	CP020102.1	326931	327512	+	protein_coding	B4U62_01795	AQZ89211.1	hypothetical protein	1.09606	4.01221	3.9466	4.07892	3.9466	4.07892	14.608	15.9156	88	82	88	82	582	70	465	68.04	TIGR_CMR|BA_2033 - symbol:BA_2033 conserved hypothetical protein species:198094 Bacillus anthracis str. Ames [GO:0003674 molecular_function evidence=ND] [GO:0005575 cellular_component evidence=ND] [GO:0008150 biological_process evidence=ND] EMBL:AE016879 EMBL:AE017334 EMBL:AE017225 Proteomes:UP000000427 Proteomes:UP000000594 Proteomes:UP000005639 EMBL:CP007660 EMBL:CP008752 EMBL:CP007704 EMBL:CP0…	134	2	133	98.51	92	5e-22	41/132	31	78/132	59	0/132	0	1
gene359	CP020102.1	327661	329640	+	protein_coding	B4U62_01800	AQZ89212.1	alpha-amylase	1.08845	5.3447	5.28392	5.40619	5.28392	5.40619	37.5225	41.9329	769	735	769	735	1980	151	930	39.39	FB|FBgn0020506 - symbol:Amyrel Amyrel species:7227 Drosophila melanogaster [GO:0004574 oligo-1,6-glucosidase activity evidence=NAS] [GO:0004556 alpha-amylase activity evidence=NAS] [GO:0043169 cation binding evidence=IEA] [GO:0005975 carbohydrate metabolic process evidence=IEA] [GO:0003824 catalytic activity evidence=IEA] InterPro:IPR006046 InterPro:IPR006047 InterPro:IPR006048 InterPro:IPR006589…	493	31	309	56.59	102	1e-21	79/289	27	138/289	47	39/289	13	1
gene360	CP020102.1	329817	330782	+	protein_coding	B4U62_01805	AQZ89213.1	L-lactate dehydrogenase	2.09176	8.17837	7.66332	8.72804	7.66332	8.72804	199.625	432.085	1996	3695	1996	3695	966	22	936	94.72	POMBASE|SPAC186.08c - symbol:SPAC186.08c L-lactate dehydrogenase (predicted) species:4896 Schizosaccharomyces pombe [GO:0006089 lactate metabolic process evidence=IC] [GO:0005634 nucleus evidence=IDA] [GO:0005829 cytosol evidence=IDA] [GO:0004459 L-lactate dehydrogenase activity evidence=IEA] InterPro:IPR001236 InterPro:IPR001557 InterPro:IPR011304 InterPro:IPR015955 InterPro:IPR018177 InterPro:I…	330	22	325	92.12	279	3e-90	142/306	46	208/306	67	3/306	0	1
gene361	CP020102.1	330814	332439	+	protein_coding	B4U62_01810	AQZ89214.1	L-lactate permease	1.14039	7.61286	7.51869	7.70821	7.51869	7.70821	179.32	211.543	3018	3045	3018	3045	1626	1	1611	99.08	UNIPROTKB|P33231 - symbol:lldP species:83333 Escherichia coli K-12 [GO:0005887 integral component of plasma membrane evidence=IEA;RCA;IDA] [GO:0006974 cellular response to DNA damage stimulus evidence=IEP] [GO:0015727 lactate transport evidence=IEA] [GO:0016021 integral component of membrane evidence=IEA] [GO:0016020 membrane evidence=IEA] [GO:0006810 transport evidence=IEA] [GO:0005886 plasma me…	551	3	543	98.19	494	7e-168	267/545	48	372/545	68	12/545	2	1
gene362	CP020102.1	332484	334022	-	protein_coding	B4U62_01815	AQZ89215.1	multidrug resistance protein 3	1.13399	5.86863	5.77862	5.96003	5.77862	5.96003	53.2339	61.5089	848	838	848	838	1539	31	1530	97.47	TIGR_CMR|BA_4216 - symbol:BA_4216 drug resistance transporter, EmrB/QacA family species:198094 Bacillus anthracis str. Ames [GO:0006855 drug transmembrane transport evidence=ISS] InterPro:IPR004638 InterPro:IPR011701 Pfam:PF07690 GO:GO:0016021 GO:GO:0005886 EMBL:AE016879 EMBL:AE017334 EMBL:AE017225 Proteomes:UP000000427 Proteomes:UP000000594 Proteomes:UP000005639 GO:GO:0055085 InterPro:IPR020846 …	513	13	508	96.69	533	0	312/500	62	377/500	75	4/500	0	1
gene363	CP020102.1	334135	334599	+	protein_coding	B4U62_01820	AQZ89216.1	transcriptional regulator	-1.03729	5.13766	5.16413	5.11132	5.16413	5.11132	34.2817	34.253	165	141	165	141	465	100	402	65.16	TIGR_CMR|BA_1352 - symbol:BA_1352 transcriptional regulator, MarR family species:198094 Bacillus anthracis str. Ames [GO:0003700 sequence-specific DNA binding transcription factor activity evidence=ISS] [GO:0006355 regulation of transcription, DNA-templated evidence=ISS] InterPro:IPR000835 Pfam:PF01047 PRINTS:PR00598 PROSITE:PS50995 SMART:SM00347 Prosite:PS01117 EMBL:AE016879 EMBL:AE017334 EMBL:A…	148	36	140	70.95	52.4	5e-08	36/106	33	60/106	56	6/106	5	1
gene364	CP020102.1	334673	335302	+	protein_coding	B4U62_01825	AQZ89217.1	amino acid transporter	-1.01382	5.13112	5.14103	5.12122	5.14103	5.12122	33.5842	34.4265	219	192	219	192	630	1	606	96.19	TIGR_CMR|BA_3124 - symbol:BA_3124 membrane protein, putative species:198094 Bacillus anthracis str. Ames [GO:0003674 molecular_function evidence=ND] [GO:0008150 biological_process evidence=ND] InterPro:IPR001123 Pfam:PF01810 GO:GO:0016021 GO:GO:0005886 EMBL:AE016879 EMBL:AE017334 EMBL:AE017225 Proteomes:UP000000427 Proteomes:UP000000594 Proteomes:UP000005639 GO:GO:0006865 PANTHER:PTHR30086 EMBL:C…	208	1	201	96.63	239	4e-78	113/202	55	154/202	76	1/202	0	1
gene365	CP020102.1	335372	336133	+	protein_coding	B4U62_01830	AQZ89218.1	hypothetical protein	1.21549	5.20961	5.07075	5.35228	5.07075	5.35228	32.204	40.1741	254	271	254	271	762	13	759	98.03	TIGR_CMR|BA_3123 - symbol:BA_3123 conserved hypothetical protein species:198094 Bacillus anthracis str. Ames [GO:0003674 molecular_function evidence=ND] [GO:0005575 cellular_component evidence=ND] [GO:0008150 biological_process evidence=ND] EMBL:AE016879 EMBL:AE017334 EMBL:AE017225 Proteomes:UP000000427 Proteomes:UP000000594 Proteomes:UP000005639 InterPro:IPR014988 Pfam:PF08892 EMBL:CP007660 EMBL…	252	4	252	98.81	247	1e-79	120/249	48	148/249	59	0/249	0	1
gene366	CP020102.1	336135	337475	-	protein_coding	B4U62_01835	AQZ89219.1	transporter	-1.0263	1.08849	1.10738	1.06992	1.10738	1.06992	1.15272	1.09508	16	13	16	13	1341	16	1305	96.2	UNIPROTKB|P0AAE2 - symbol:proY proline:H+ symporter - cryptic species:83333 Escherichia coli K-12 [GO:0055085 transmembrane transport evidence=IEA] [GO:0015171 amino acid transmembrane transporter activity evidence=IEA] [GO:0003333 amino acid transmembrane transport evidence=IEA] [GO:0005886 plasma membrane evidence=IEA] [GO:0016021 integral component of membrane evidence=IEA] [GO:0016020 membran…	457	4	448	97.37	164	9e-44	115/447	25	214/447	47	19/447	4	1
gene367	CP020102.1	337605	338201	+	protein_coding	B4U62_01840	AQZ89220.1	hypothetical protein	1.19238	0.838316	0.720945	0.974794	0.720945	0.974794	0.647317	0.94608	4	5	4	5	597	61	573	85.93	UNIPROTKB|Q87XD6 - symbol:PSPTO_4242 Uncharacterized protein species:223283 Pseudomonas syringae pv. tomato str. DC3000 [GO:0003674 molecular_function evidence=ND] [GO:0005575 cellular_component evidence=ND] [GO:0008150 biological_process evidence=ND] EMBL:AE016853 Proteomes:UP000002515 eggNOG:COG3665 InterPro:IPR018959 Pfam:PF09347 HOGENOM:HOG000251570 KO:K09967 OMA:CNGFDPT OrthoDB:EOG6VXF96 Int…	205	27	197	83.41	108	2e-27	62/172	36	93/172	54	2/172	1	1
gene368	CP020102.1	338331	339149	+	protein_coding	B4U62_01845	AQZ89221.1	NAD(+) synthetase	1.01499	9.28499	9.27426	9.29573	9.27426	9.29573	615.297	630.187	5216	4569	5216	4569	819	1	816	99.63	UNIPROTKB|P18843 - symbol:nadE species:83333 Escherichia coli K-12 [GO:0006974 cellular response to DNA damage stimulus evidence=IEP] [GO:0016874 ligase activity evidence=IEA] [GO:0009435 NAD biosynthetic process evidence=IEA] [GO:0034628 'de novo' NAD biosynthetic process from aspartate evidence=IDA] [GO:0034355 NAD salvage evidence=IDA] [GO:0005524 ATP binding evidence=IEA] [GO:0000166 nucleoti…	275	1	274	99.64	285	8e-94	149/275	54	193/275	70	4/275	1	1
gene369	CP020102.1	339199	339792	-	protein_coding	B4U62_01850	AQZ92998.1	tunicamycin resistance protein	-1.11731	5.29656	5.37718	5.21715	5.37718	5.21715	39.8484	36.7031	245	193	245	193	594	.	.	.	No hit	.	.	.	.	.	.		.		.		.	.
gene370	CP020102.1	339902	340087	-	protein_coding	B4U62_01855	AQZ89222.1	hypothetical protein	1.476	0.815577	0.581732	1.14342	0.581732	1.14342	0.519419	1.21464	1	2	1	2	186	.	.	.	No hit	.	.	.	.	.	.		.		.		.	.
gene371	CP020102.1	340068	340628	+	protein_coding	B4U62_01860	AQZ89223.1	shikimate kinase	1.21937	6.7498	6.60825	6.89438	6.60825	6.89438	95.4065	117.996	554	586	554	586	561	31	531	89.3	UNIPROTKB|P0A6D7 - symbol:aroK shikimate kinase I species:83333 Escherichia coli K-12 [GO:0000287 magnesium ion binding evidence=IEA] [GO:0016310 phosphorylation evidence=IEA] [GO:0046872 metal ion binding evidence=IEA] [GO:0016740 transferase activity evidence=IEA] [GO:0016301 kinase activity evidence=IEA] [GO:0009073 aromatic amino acid family biosynthetic process evidence=IEA] [GO:0008652 cell…	173	4	171	97.11	90.1	5e-21	58/170	34	100/170	58	5/170	2	1
gene372	CP020102.1	340656	341417	-	protein_coding	B4U62_01865	AQZ89224.1	SAM-dependent methyltransferase	1.25177	2.68382	2.52672	2.85069	2.52672	2.85069	4.94471	6.07801	39	41	39	41	762	19	723	92.52	TIGR_CMR|BA_2890 - symbol:BA_2890 methyltransferase, UbiE/COQ5 family species:198094 Bacillus anthracis str. Ames [GO:0008168 methyltransferase activity evidence=ISS] [GO:0009108 coenzyme biosynthetic process evidence=ISS] InterPro:IPR013216 Pfam:PF08241 EMBL:AE016879 EMBL:AE017334 EMBL:AE017225 Proteomes:UP000000427 Proteomes:UP000000594 Proteomes:UP000005639 Gene3D:3.40.50.150 InterPro:IPR02906…	258	11	244	90.7	166	3e-48	88/235	37	129/235	54	1/235	0	1
gene373	CP020102.1	341535	342509	+	protein_coding	B4U62_01870	AQZ89225.1	LysR family transcriptional regulator	1.20785	3.50706	3.37348	3.64592	3.37348	3.64592	9.31439	11.5858	94	100	94	100	975	1	903	92.62	TIGR_CMR|CHY_0059 - symbol:CHY_0059 transcriptional regulator, LysR family species:246194 Carboxydothermus hydrogenoformans Z-2901 [GO:0003700 sequence-specific DNA binding transcription factor activity evidence=ISS] [GO:0006355 regulation of transcription, DNA-templated evidence=ISS] InterPro:IPR000847 Pfam:PF00126 PRINTS:PR00039 PROSITE:PS50931 Pfam:PF03466 GO:GO:0003677 EMBL:CP000141 Proteomes…	302	1	282	93.38	164	4e-46	97/301	32	162/301	53	19/301	6	1
gene374	CP020102.1	342581	343537	+	protein_coding	B4U62_01875	AQZ89226.1	cephalosporin deacetylase	1.33348	5.98753	5.78352	6.19872	5.78352	6.19872	53.4041	73.1833	529	620	529	620	957	1	942	98.43	UNIPROTKB|Q9WXT2 - symbol:axeA Cephalosporin-C deacetylase species:243274 Thermotoga maritima MSB8 [GO:0005509 calcium ion binding evidence=IDA] [GO:0005976 polysaccharide metabolic process evidence=IDA] [GO:0008152 metabolic process evidence=IDA] [GO:0016787 hydrolase activity evidence=IDA] [GO:0046555 acetylxylan esterase activity evidence=IDA] [GO:0047739 cephalosporin-C deacetylase activity e…	325	1	320	98.46	229	1e-70	139/323	43	192/323	59	12/323	3	1
gene375	CP020102.1	343621	344403	+	protein_coding	B4U62_01880	AQZ89227.1	hypothetical protein	1.35557	5.83682	5.62149	6.0604	5.62149	6.0604	47.9975	66.0748	389	458	389	458	783	1	768	98.08	TIGR_CMR|BA_0363 - symbol:BA_0363 conserved hypothetical protein species:198094 Bacillus anthracis str. Ames [GO:0003674 molecular_function evidence=ND] [GO:0005575 cellular_component evidence=ND] [GO:0008150 biological_process evidence=ND] EMBL:AE016879 EMBL:AE017334 EMBL:AE017225 Proteomes:UP000000427 Proteomes:UP000000594 Proteomes:UP000005639 GO:GO:0016740 EMBL:CP007660 EMBL:CP007704 EMBL:CP0…	260	1	256	98.46	261	5e-85	128/256	50	185/256	72	0/256	0	1
gene376	CP020102.1	344594	345505	+	protein_coding	B4U62_01885	AQZ92999.1	Proline dehydrogenase 2	1.02173	6.10477	6.08928	6.12029	6.08928	6.12029	66.6326	69.1149	629	558	629	558	912	4	909	99.34	TIGR_CMR|BA_5253 - symbol:BA_5253 proline dehydrogenase family protein species:198094 Bacillus anthracis str. Ames [GO:0003824 catalytic activity evidence=ISS] [GO:0008150 biological_process evidence=ND] InterPro:IPR008219 PIRSF:PIRSF000196 InterPro:IPR002872 Pfam:PF01619 EMBL:AE016879 EMBL:AE017334 EMBL:AE017225 Proteomes:UP000000427 Proteomes:UP000000594 Proteomes:UP000005639 GO:GO:0010133 Gene…	305	4	305	99.02	371	7e-127	176/302	58	233/302	77	0/302	0	1
gene377	CP020102.1	345522	347069	+	protein_coding	B4U62_01890	AQZ89228.1	1-pyrroline-5-carboxylate dehydrogenase	1.16011	6.77656	6.67027	6.88454	6.67027	6.88454	99.795	116.976	1599	1603	1599	1603	1548	1	1545	99.81	UNIPROTKB|J7JRW9 - symbol:putC 1-pyrroline-5-carboxylate dehydrogenase species:1220533 Bacillus subtilis QB928 [GO:0004657 proline dehydrogenase activity evidence=IMP] InterPro:IPR015590 InterPro:IPR016160 InterPro:IPR016161 InterPro:IPR016162 InterPro:IPR016163 InterPro:IPR029510 Pfam:PF00171 PROSITE:PS00070 PROSITE:PS00687 UniPathway:UPA00261 HAMAP:MF_00733 GO:GO:0016620 Gene3D:3.40.309.10 Gene…	515	1	515	100	981	0	515/515	100	515/515	100	0/515	0	1
gene378	CP020102.1	347160	348614	+	protein_coding	B4U62_01895	AQZ89229.1	sodium/proline symporter	1.10584	6.79306	6.72088	6.86603	6.72088	6.86603	103.916	115.835	1565	1492	1565	1492	1455	34	1452	97.53	UNIPROTKB|J7JIE8 - symbol:putP Proline permease species:1220533 Bacillus subtilis QB928 [GO:0015193 L-proline transmembrane transporter activity evidence=IMP] [GO:0035524 proline transmembrane transport evidence=IMP] InterPro:IPR001734 InterPro:IPR011851 InterPro:IPR018212 InterPro:IPR019900 Pfam:PF00474 PROSITE:PS00456 PROSITE:PS00457 PROSITE:PS50283 GO:GO:0016021 PANTHER:PTHR11819 TIGRFAMs:TIGR…	473	1	473	100	875	0	473/473	100	473/473	100	0/473	0	1
gene379	CP020102.1	348767	350002	+	protein_coding	B4U62_01900	AQZ89230.1	hypothetical protein	1.08473	5.97319	5.91481	6.03214	5.91481	6.03214	59.4054	64.8892	760	710	760	710	1236	25	1212	96.12	UNIPROTKB|P71073 - symbol:adeR Transcriptional activator AdeR species:224308 Bacillus subtilis subsp. subtilis str. 168 [GO:0006351 transcription, DNA-templated evidence=IMP] [GO:0043934 sporulation evidence=IMP] InterPro:IPR010312 Pfam:PF06018 GO:GO:0005525 GO:GO:0006355 GO:GO:0003677 EMBL:AL009126 Proteomes:UP000001570 GO:GO:0006351 GO:GO:0030435 EMBL:Z82015 PIR:H70013 RefSeq:NP_391070.2 Protei…	422	23	414	92.89	158	6e-42	111/398	27	207/398	52	8/398	2	1
gene380	CP020102.1	350039	350896	-	protein_coding	B4U62_01905	AQZ89231.1	TIGR03943 family protein	-1.01063	4.06838	4.07601	4.06076	4.07601	4.06076	15.8768	15.6672	141	119	141	119	858	1	852	99.3	TIGR_CMR|BA_2052 - symbol:BA_2052 conserved hypothetical protein species:198094 Bacillus anthracis str. Ames [GO:0003674 molecular_function evidence=ND] [GO:0005575 cellular_component evidence=ND] [GO:0008150 biological_process evidence=ND] EMBL:AE016879 EMBL:AE017334 EMBL:AE017225 Proteomes:UP000000427 Proteomes:UP000000594 Proteomes:UP000005639 EMBL:CP007660 EMBL:CP008752 EMBL:CP007704 EMBL:CP0…	289	1	287	99.31	275	8e-90	139/287	48	194/287	67	3/287	1	1
gene381	CP020102.1	350901	351785	-	protein_coding	B4U62_01910	AQZ89232.1	hypothetical protein	-1.07723	3.93551	3.98954	3.88222	3.98954	3.88222	14.9558	13.5299	137	106	137	106	885	16	876	97.29	TIGR_CMR|BA_2051 - symbol:BA_2051 membrane protein, putative species:198094 Bacillus anthracis str. Ames [GO:0003674 molecular_function evidence=ND] [GO:0008150 biological_process evidence=ND] Pfam:PF03773 EMBL:AE016879 EMBL:AE017334 EMBL:AE017225 Proteomes:UP000000427 Proteomes:UP000000594 Proteomes:UP000005639 KO:K07089 InterPro:IPR005524 EMBL:CP007660 EMBL:CP008752 EMBL:CP007704 EMBL:CP008853 …	298	9	293	95.64	305	3e-101	173/287	60	229/287	79	2/287	0	1
gene382	CP020102.1	351885	352739	-	protein_coding	B4U62_01915	AQZ89233.1	alpha/beta hydrolase	1.32146	2.76953	2.57575	2.97788	2.57575	2.97788	5.08484	6.8702	45	52	45	52	855	55	351	34.74	TIGR_CMR|BA_2417 - symbol:BA_2417 hydrolase, alpha/beta fold family species:198094 Bacillus anthracis str. Ames [GO:0008150 biological_process evidence=ND] [GO:0016787 hydrolase activity evidence=ISS] InterPro:IPR000073 EMBL:AE016879 EMBL:AE017334 EMBL:AE017225 Proteomes:UP000000427 Proteomes:UP000000594 Proteomes:UP000005639 Gene3D:3.40.50.1820 InterPro:IPR029058 SUPFAM:SSF53474 PRINTS:PR00111 G…	242	7	107	41.74	63.9	1e-10	33/101	32	51/101	50	2/101	1	1
gene383	CP020102.1	352901	353911	+	protein_coding	B4U62_01920	AQZ89234.1	Ferredoxin--NADP reductase 1	-1.03409	2.86052	2.88481	2.83644	2.88481	2.83644	6.49814	6.03358	68	54	68	54	1011	1	984	97.33	TIGR_CMR|BA_5160 - symbol:BA_5160 pyridine nucleotide-disulphide oxidoreductase species:198094 Bacillus anthracis str. Ames [GO:0008150 biological_process evidence=ND] [GO:0015036 disulfide oxidoreductase activity evidence=ISS] InterPro:IPR000103 InterPro:IPR001327 InterPro:IPR013027 InterPro:IPR022890 InterPro:IPR023753 Pfam:PF00070 Pfam:PF07992 PRINTS:PR00368 PRINTS:PR00469 HAMAP:MF_01685 GO:GO…	331	3	328	98.49	314	1e-103	153/328	46	220/328	67	2/328	0	1
gene384	CP020102.1	353943	355394	-	protein_coding	B4U62_01925	AQZ89235.1	bifunctional uroporphyrinogen-III C-methyltransferase/uroporphyrinogen-III synthase	-1.0259	10.7418	10.7602	10.7233	10.7602	10.7233	1768.36	1681.36	26577	21612	26577	21612	1452	16	1065	72.31	TIGR_CMR|CHY_2407 - symbol:CHY_2407 uroporphyrinogen III synthase/methyltransferase species:246194 Carboxydothermus hydrogenoformans Z-2901 [GO:0004851 uroporphyrin-III C-methyltransferase activity evidence=ISS] [GO:0004852 uroporphyrinogen-III synthase activity evidence=ISS] [GO:0006779 porphyrin-containing compound biosynthetic process evidence=ISS] InterPro:IPR000878 InterPro:IPR003043 InterPr…	500	3	355	70.6	300	7e-94	164/354	46	224/354	63	5/354	1	1
gene385	CP020102.1	355455	355775	-	protein_coding	B4U62_01930	AQZ89236.1	assimilatory nitrite reductase [NAD(P)H] small subunit	-1.02935	11.0361	11.057	11.0153	11.057	11.0153	2138.41	2032.26	7105	5775	7105	5775	321	22	312	90.65	TIGR_CMR|BA_2145 - symbol:BA_2145 nitrite reductase [NAD(P)H], small subunit species:198094 Bacillus anthracis str. Ames [GO:0042128 nitrate assimilation evidence=ISS] [GO:0042279 nitrite reductase (cytochrome, ammonia-forming) activity evidence=ISS] InterPro:IPR012748 InterPro:IPR017941 PROSITE:PS51296 EMBL:AE016879 EMBL:AE017334 EMBL:AE017225 Proteomes:UP000000427 Proteomes:UP000000594 Proteome…	118	7	103	82.2	124	9e-36	54/97	55	75/97	77	0/97	0	1
gene386	CP020102.1	355807	358224	-	protein_coding	B4U62_01935	AQZ89237.1	nitrite reductase large subunit	1.00167	10.4797	10.4785	10.4809	10.4785	10.4809	1441.07	1411.65	36067	30217	36067	30217	2418	7	2397	98.88	TIGR_CMR|BA_2146 - symbol:BA_2146 nitrite reductase [NAD(P)H], large subunit species:198094 Bacillus anthracis str. Ames [GO:0042128 nitrate assimilation evidence=ISS] [GO:0042279 nitrite reductase (cytochrome, ammonia-forming) activity evidence=ISS] InterPro:IPR001327 InterPro:IPR005117 InterPro:IPR006066 InterPro:IPR006067 InterPro:IPR012744 InterPro:IPR013027 InterPro:IPR017121 InterPro:IPR023…	801	2	796	99.25	898	0	456/797	57	592/797	74	2/797	0	1
gene387	CP020102.1	358346	360478	-	protein_coding	B4U62_01940	AQZ89238.1	assimilatory nitrate reductase catalytic subunit	-1.35022	1.78825	2.01792	1.58473	2.01792	1.58473	3.12528	1.95949	69	37	69	37	2133	1	2130	99.86	UNIPROTKB|P42434 - symbol:nasC Assimilatory nitrate reductase catalytic subunit species:224308 Bacillus subtilis subsp. subtilis str. 168 [GO:0016651 oxidoreductase activity, acting on NAD(P)H evidence=IBA] [GO:0045333 cellular respiration evidence=IBA] InterPro:IPR006655 InterPro:IPR006656 InterPro:IPR006657 InterPro:IPR006963 InterPro:IPR027467 Pfam:PF00384 Pfam:PF01568 Pfam:PF04879 PROSITE:PS0…	710	1	710	100	1415	0	709/710	99	710/710	100	0/710	0	1
gene388	CP020102.1	360485	362800	-	protein_coding	B4U62_01945	AQZ89239.1	nitrite reductase large subunit	-1.83416	3.57165	4.03592	3.1608	4.03592	3.1608	15.4346	7.85271	370	161	370	161	2316	7	2259	97.28	TIGR_CMR|BA_2146 - symbol:BA_2146 nitrite reductase [NAD(P)H], large subunit species:198094 Bacillus anthracis str. Ames [GO:0042128 nitrate assimilation evidence=ISS] [GO:0042279 nitrite reductase (cytochrome, ammonia-forming) activity evidence=ISS] InterPro:IPR001327 InterPro:IPR005117 InterPro:IPR006066 InterPro:IPR006067 InterPro:IPR012744 InterPro:IPR013027 InterPro:IPR017121 InterPro:IPR023…	801	2	773	96.38	595	0	341/776	43	475/776	61	29/776	3	1
gene389	CP020102.1	362980	364185	+	protein_coding	B4U62_01950	AQZ89240.1	NarK family nitrate/nitrite MFS transporter	-1.53371	4.19821	4.51804	3.90102	4.51804	3.90102	21.8699	13.6753	273	146	273	146	1206	70	834	63.43	UNIPROTKB|P9WJY7 - symbol:narK2 Probable nitrate/nitrite transporter NarK2 species:83332 Mycobacterium tuberculosis H37Rv [GO:0001666 response to hypoxia evidence=IEP;IDA;IMP] [GO:0090352 regulation of nitrate assimilation evidence=IMP] InterPro:IPR011701 Pfam:PF07690 GO:GO:0016021 GO:GO:0005886 EMBL:AL123456 Proteomes:UP000001584 GO:GO:0055085 GO:GO:0042128 GO:GO:0001666 InterPro:IPR020846 SUPFA…	395	17	275	65.57	138	5e-35	88/261	33	130/261	49	8/261	3	1
gene390	CP020102.1	364302	365216	+	protein_coding	B4U62_01955	AQZ89241.1	GTP cyclohydrolase I FolE2	-1.55862	3.83642	4.16989	3.52962	4.16989	3.52962	16.7883	10.6172	159	86	159	86	915	139	879	80.98	UNIPROTKB|Q605G6 - symbol:folE2 GTP cyclohydrolase FolE2 species:243233 Methylococcus capsulatus str. Bath [GO:0003674 molecular_function evidence=ND] [GO:0005575 cellular_component evidence=ND] [GO:0008150 biological_process evidence=ND] UniPathway:UPA00848 InterPro:IPR003801 InterPro:IPR022838 Pfam:PF02649 EMBL:AE017282 Proteomes:UP000006821 GO:GO:0003934 GO:GO:0035998 eggNOG:COG1469 KO:K09007 …	268	21	257	88.43	153	2e-42	91/249	36	140/249	56	14/249	5	1
gene391	CP020102.1	365213	365797	+	protein_coding	B4U62_01960	AQZ89242.1	L,D-transpeptidase	-1.1393	3.19989	3.29535	3.1072	3.29535	3.1072	8.91803	7.5308	54	39	54	39	585	136	573	74.87	UNIPROTKB|P0AAX8 - symbol:ybiS L,D-transpeptidase YbiS species:83333 Escherichia coli K-12 [GO:0016787 hydrolase activity evidence=IEA] [GO:0016740 transferase activity evidence=IEA] [GO:0009252 peptidoglycan biosynthetic process evidence=IEA] [GO:0071972 peptidoglycan L,D-transpeptidase activity evidence=IMP] [GO:0016757 transferase activity, transferring glycosyl groups evidence=IEA] [GO:000836…	306	70	231	52.94	43.9	0.0004	46/168	27	71/168	42	28/168	16	1
gene392	CP020102.1	365893	366078	+	protein_coding	B4U62_01965	AQZ89243.1	hypothetical protein	-1.42432	3.31096	3.57592	3.06564	3.57592	3.06564	10.9078	7.28787	21	12	21	12	186	.	.	.	No hit	.	.	.	.	.	.		.		.		.	.
gene393	CP020102.1	366106	367299	+	protein_coding	B4U62_01970	AQZ89244.1	cobalamin biosynthesis protein CobW	-1.71752	3.1451	3.55937	2.77904	3.55937	2.77904	10.7616	5.77109	133	61	133	61	1194	1	1170	97.99	TIGR_CMR|BA_1760 - symbol:BA_1760 cobalamin synthesis protein, putative species:198094 Bacillus anthracis str. Ames [GO:0003824 catalytic activity evidence=ISS] [GO:0009236 cobalamin biosynthetic process evidence=ISS] Pfam:PF02492 Gene3D:3.40.50.300 InterPro:IPR027417 SUPFAM:SSF52540 EMBL:AE016879 EMBL:AE017334 Proteomes:UP000000427 Proteomes:UP000000594 Gene3D:3.30.1220.10 InterPro:IPR011629 Int…	395	1	387	97.97	500	1e-174	243/390	62	307/390	78	3/390	0	1
gene394	CP020102.1	367348	368028	-	protein_coding	B4U62_01975	AQZ89245.1	amino acid ABC transporter permease	-1.08308	4.5532	4.61113	4.49599	4.61113	4.49599	23.5501	21.564	166	130	166	130	681	40	663	91.63	UNIPROTKB|P0AFT2 - symbol:yecS predicted transporter subunit: membrane component of ABC superfamily species:83333 Escherichia coli K-12 [GO:0005215 transporter activity evidence=IEA] [GO:0005886 plasma membrane evidence=IEA] [GO:0016021 integral component of membrane evidence=IEA] [GO:0016020 membrane evidence=IEA] [GO:0006865 amino acid transport evidence=IEA] [GO:0006810 transport evidence=IEA]…	222	6	213	93.69	215	4e-68	100/208	48	147/208	70	0/208	0	1
gene395	CP020102.1	368038	368901	-	protein_coding	B4U62_01980	AQZ89246.1	ABC transporter substrate-binding protein	-1.30385	4.16622	4.362	3.97923	4.362	3.97923	19.3448	14.6432	173	112	173	112	864	58	828	89.24	UNIPROTKB|P0AEM9 - symbol:fliY periplasmic cystine-binding protein; member of extracellular bacterial solute-binding protein family III species:83333 Escherichia coli K-12 [GO:0030288 outer membrane-bounded periplasmic space evidence=IEA] [GO:0005215 transporter activity evidence=IEA] [GO:0042597 periplasmic space evidence=IEA;IDA] [GO:0006810 transport evidence=IEA] InterPro:IPR018313 PROSITE:PS…	266	15	266	94.74	106	3e-25	87/260	33	140/260	53	11/260	4	1
gene396	CP020102.1	369279	369734	+	protein_coding	B4U62_01985	AQZ89247.1	RDD family protein	1.26477	6.1105	5.94341	6.28228	5.94341	6.28228	60.3825	77.7852	285	314	285	314	456	19	270	55.26	UNIPROTKB|Q71Z83 - symbol:LMOf2365_1606 Uncharacterized protein species:265669 Listeria monocytogenes serotype 4b str. F2365 [GO:0003674 molecular_function evidence=ND] [GO:0005575 cellular_component evidence=ND] [GO:0008150 biological_process evidence=ND] EMBL:AE017262 Proteomes:UP000000563 InterPro:IPR010432 Pfam:PF06271 eggNOG:COG1714 RefSeq:YP_014204.1 STRING:265669.LMOf2365_1606 EnsemblBacte…	178	33	124	51.69	42.7	0.0003	29/92	31	49/92	53	8/92	8	1
gene397	CP020102.1	369816	370148	+	protein_coding	B4U62_01990	AQZ89248.1	hypothetical protein	1.32836	2.23773	2.04227	2.45191	2.04227	2.45191	3.19139	4.40993	11	13	11	13	333	100	279	54.05	TIGR_CMR|CHY_2257 - symbol:CHY_2257 hypothetical protein species:246194 Carboxydothermus hydrogenoformans Z-2901 [GO:0003674 molecular_function evidence=ND] [GO:0005575 cellular_component evidence=ND] [GO:0008150 biological_process evidence=ND] EMBL:CP000141 Proteomes:UP000002706 InterPro:IPR024485 Pfam:PF10925 ProDom:PD673109 RefSeq:WP_011345139.1 RefSeq:YP_361066.1 EnsemblBacteria:ABB13648 Gene…	133	20	79	45.11	39.7	0.0008	18/60	30	37/60	61	0/60	0	1
gene398	CP020102.1	370302	371735	+	protein_coding	B4U62_01995	AQZ89249.1	aryl-phospho-beta-D-glucosidase BglC	1.15668	2.78989	2.68687	2.89686	2.68687	2.89686	5.52454	6.3807	82	81	82	81	1434	22	1431	98.33	UNIPROTKB|Q46829 - symbol:bglA 6-phospho-beta-glucosidase A species:83333 Escherichia coli K-12 [GO:0015926 glucosidase activity evidence=IDA] [GO:0044724 single-organism carbohydrate catabolic process evidence=IGI] [GO:0016798 hydrolase activity, acting on glycosyl bonds evidence=IEA] [GO:0016787 hydrolase activity evidence=IEA] [GO:0005975 carbohydrate metabolic process evidence=IEA] [GO:000815…	479	7	479	98.75	371	1e-121	197/494	39	292/494	59	45/494	9	1
gene399	CP020102.1	371772	372170	-	protein_coding	B4U62_02000	AQZ89250.1	DNA-entry nuclease inhibitor	-1.00351	6.23265	6.23518	6.23012	6.23518	6.23012	73.367	75.0249	303	265	303	265	399	.	.	.	No hit	.	.	.	.	.	.		.		.		.	.
gene400	CP020102.1	372197	372640	-	protein_coding	B4U62_02005	AQZ93000.1	sporulation protein	1.01508	5.6294	5.61861	5.64021	5.61861	5.64021	47.8708	49.1028	220	193	220	193	444	377	219	35.81	FB|FBgn0037856 - symbol:Leash Leash species:7227 Drosophila melanogaster [GO:0031410 cytoplasmic vesicle evidence=IDA] [GO:0035330 regulation of hippo signaling evidence=IMP] InterPro:IPR011022 Pfam:PF00339 Proteomes:UP000000803 EMBL:AE014297 InterPro:IPR014756 SUPFAM:SSF81296 GO:GO:0031410 InterPro:IPR011021 Pfam:PF02752 SMART:SM01017 GeneTree:ENSGT00550000074356 GO:GO:0035330 EMBL:BT044111 RefS…	520	328	380	10.19	38.1	0.017	21/53	39	28/53	52	0/53	0	-2
gene401	CP020102.1	372814	374535	-	protein_coding	B4U62_02010	AQZ89251.1	methyl-accepting chemotaxis protein TlpC	1.05813	5.24883	5.20823	5.28975	5.20823	5.28975	35.4581	38.5724	632	588	632	588	1722	622	1698	62.54	TIGR_CMR|CHY_1296 - symbol:CHY_1296 methyl-accepting chemotaxis protein species:246194 Carboxydothermus hydrogenoformans Z-2901 [GO:0004871 signal transducer activity evidence=ISS] [GO:0004872 receptor activity evidence=ISS] [GO:0006935 chemotaxis evidence=ISS] InterPro:IPR003660 InterPro:IPR004089 InterPro:IPR004090 Pfam:PF00015 Pfam:PF00672 PRINTS:PR00260 PROSITE:PS50111 PROSITE:PS50885 SMART:S…	519	202	519	61.27	167	1e-43	126/360	35	194/360	53	43/360	11	1
gene402	CP020102.1	374646	375203	-	protein_coding	B4U62_02015	AQZ89252.1	6-phospho 3-hexuloisomerase	1.28549	3.52933	3.35282	3.71514	3.35282	3.71514	9.17641	12.1465	53	60	53	60	558	106	555	80.65	UNIPROTKB|Q603R2 - symbol:MCA2738 Putative hexulose-6-phosphate synthase/SIS domain protein species:243233 Methylococcus capsulatus str. Bath [GO:0016832 aldehyde-lyase activity evidence=ISS] [GO:0019647 formaldehyde assimilation via ribulose monophosphate cycle evidence=ISS] InterPro:IPR001347 InterPro:IPR001754 InterPro:IPR011060 InterPro:IPR013785 InterPro:IPR017552 InterPro:IPR017553 Pfam:PF0…	389	244	389	37.53	125	8e-33	69/151	45	100/151	66	6/151	3	1
gene403	CP020102.1	375209	375841	-	protein_coding	B4U62_02020	AQZ89253.1	3-hexulose-6-phosphate synthase	1.03212	3.47891	3.45618	3.5018	3.45618	3.5018	9.92066	10.3504	65	58	65	58	633	7	624	97.63	UNIPROTKB|Q602L4 - symbol:MCA3043 Hexulose-6-phosphate synthase species:243233 Methylococcus capsulatus str. Bath [GO:0016832 aldehyde-lyase activity evidence=ISS] [GO:0019647 formaldehyde assimilation via ribulose monophosphate cycle evidence=ISS] InterPro:IPR001754 InterPro:IPR011060 InterPro:IPR013785 InterPro:IPR017553 Pfam:PF00215 SMART:SM00934 GO:GO:0005975 Gene3D:3.20.20.70 SUPFAM:SSF51366…	215	6	211	95.81	157	1e-45	82/206	39	120/206	58	0/206	0	1
gene404	CP020102.1	376074	376436	+	protein_coding	B4U62_02025	AQZ89254.1	HTH-type transcriptional activator HxlR	1.19913	4.46367	4.3346	4.59659	4.3346	4.59659	18.8966	23.0281	71	74	71	74	363	7	327	88.43	TIGR_CMR|BA_4543 - symbol:BA_4543 conserved hypothetical protein species:198094 Bacillus anthracis str. Ames [GO:0003674 molecular_function evidence=ND] [GO:0005575 cellular_component evidence=ND] [GO:0008150 biological_process evidence=ND] Pfam:PF01638 EMBL:AE016879 EMBL:AE017334 EMBL:AE017225 Proteomes:UP000000427 Proteomes:UP000000594 Proteomes:UP000005639 Gene3D:1.10.10.10 InterPro:IPR011991 …	124	12	118	86.29	113	4e-31	63/107	58	82/107	76	0/107	0	1
gene405	CP020102.1	377010	387773	+	protein_coding	B4U62_02030	AQZ89255.1	Surfactin synthase subunit 1	-1.37995	4.65542	4.89352	4.4289	4.89352	4.4289	28.3266	20.632	3156	1966	3156	1966	10764	145	9870	90.36	UNIPROTKB|Q4KES9 - symbol:ofaC Non-ribosomal peptide synthetase OfaC species:220664 Pseudomonas protegens Pf-5 [GO:0003824 catalytic activity evidence=ISM] [GO:0008152 metabolic process evidence=ISM] [GO:0019184 nonribosomal peptide biosynthetic process evidence=IDA] InterPro:IPR000873 InterPro:IPR001031 InterPro:IPR020806 Pfam:PF00501 Pfam:PF00975 SMART:SM00823 Pfam:PF00550 Pfam:PF00668 Prosite:…	4901	154	3456	67.39	1730	0	1160/3400	34	1790/3400	52	255/3400	7	1
gene406	CP020102.1	387786	398537	+	protein_coding	B4U62_02035	AQZ89256.1	Surfactin synthase subunit 2	-1.50671	5.04402	5.34838	4.75698	5.34838	4.75698	39.3475	26.3179	4379	2505	4379	2505	10752	13	9819	91.21	UNIPROTKB|Q4KES9 - symbol:ofaC Non-ribosomal peptide synthetase OfaC species:220664 Pseudomonas protegens Pf-5 [GO:0003824 catalytic activity evidence=ISM] [GO:0008152 metabolic process evidence=ISM] [GO:0019184 nonribosomal peptide biosynthetic process evidence=IDA] InterPro:IPR000873 InterPro:IPR001031 InterPro:IPR020806 Pfam:PF00501 Pfam:PF00975 SMART:SM00823 Pfam:PF00550 Pfam:PF00668 Prosite:…	4901	108	3445	68.11	1712	0	1171/3413	34	1805/3413	52	219/3413	6	1
gene407	CP020102.1	398574	402401	+	protein_coding	B4U62_02040	AQZ89257.1	Surfactin synthase subunit 3	-1.27578	5.6548	5.83322	5.48184	5.83322	5.48184	55.4232	43.969	2196	1490	2196	1490	3828	22	3444	89.42	UNIPROTKB|Q48KC1 - symbol:PSPPH_1926 Pyoverdine sidechain peptide synthetase IV, D-Asp-L-Ser component species:264730 Pseudomonas syringae pv. phaseolicola 1448A [GO:0003824 catalytic activity evidence=ISA] [GO:0019290 siderophore biosynthetic process evidence=ISA] InterPro:IPR000873 InterPro:IPR001031 Pfam:PF00501 Pfam:PF00975 Pfam:PF00550 Pfam:PF00668 Prosite:PS00455 GO:GO:0003824 EMBL:CP000058…	2875	1546	2696	40.03	608	0	388/1171	33	636/1171	54	50/1171	4	1
gene408	CP020102.1	402430	403158	+	protein_coding	B4U62_02045	AQZ89258.1	surfactin synthase thioesterase subunit	-1.11529	6.06095	6.14017	5.98275	6.14017	5.98275	68.7814	62.2918	519	402	519	402	729	37	711	92.59	UNIPROTKB|Q4KAZ0 - symbol:pchC Enantio-pyochelin biosynthetic protein PchC species:220664 Pseudomonas protegens Pf-5 [GO:0009058 biosynthetic process evidence=ISM] [GO:0016788 hydrolase activity, acting on ester bonds evidence=ISM] InterPro:IPR001031 InterPro:IPR012223 Pfam:PF00975 GO:GO:0009058 Gene3D:3.40.50.1820 InterPro:IPR029058 SUPFAM:SSF53474 EMBL:CP000076 Proteomes:UP000008540 GO:GO:00167…	259	19	247	88.42	109	6e-27	67/229	29	115/229	50	4/229	1	1
gene409	CP020102.1	403259	404485	+	protein_coding	B4U62_02050	AQZ89259.1	MFS transporter	1.06546	6.13096	6.08539	6.17686	6.08539	6.17686	66.4552	72.0858	844	783	844	783	1227	34	1176	93.15	TIGR_CMR|SPO_3820 - symbol:SPO_3820 transmembrane transporter, major facilitator family species:246200 Ruegeria pomeroyi DSS-3 [GO:0005215 transporter activity evidence=TAS] [GO:0006810 transport evidence=TAS] [GO:0016020 membrane evidence=ISS] InterPro:IPR011701 Pfam:PF07690 GO:GO:0016021 EMBL:CP000031 Proteomes:UP000001023 GO:GO:0055085 GO:GO:0006810 GO:GO:0005215 InterPro:IPR020846 SUPFAM:SSF1…	411	17	400	93.43	74.3	4e-13	88/412	21	170/412	41	59/412	14	1
gene410	CP020102.1	404500	405057	-	protein_coding	B4U62_02055	AQZ89260.1	hypothetical protein	1.00167	5.46743	5.46623	5.46863	5.46623	5.46863	42.7655	43.7272	247	216	247	216	558	.	.	.	No hit	.	.	.	.	.	.		.		.		.	.
gene411	CP020102.1	405111	406049	-	protein_coding	B4U62_02060	AQZ89261.1	EamA family transporter	1.14022	3.30986	3.21655	3.40587	3.21655	3.40587	8.33394	9.62402	81	80	81	80	939	28	879	90.73	UNIPROTKB|Q4KJ23 - symbol:PFL_0618 Integral membrane protein, DUF6 family species:220664 Pseudomonas protegens Pf-5 [GO:0003674 molecular_function evidence=ND] [GO:0008150 biological_process evidence=ND] InterPro:IPR000620 Pfam:PF00892 GO:GO:0016021 EMBL:CP000076 Proteomes:UP000008540 RefSeq:YP_257760.1 STRING:220664.PFL_0618 EnsemblBacteria:AAY96025 GeneID:3481207 KEGG:pfl:PFL_0618 PATRIC:198703…	301	3	279	92.03	52.8	2e-06	66/290	22	131/290	45	19/290	6	1
gene412	CP020102.1	406173	407507	+	protein_coding	B4U62_02065	AQZ89262.1	GntR family transcriptional regulator	-1.18884	3.11019	3.23747	2.98792	3.23747	2.98792	8.46712	6.93849	117	82	117	82	1335	1	1332	99.78	TIGR_CMR|BA_2585 - symbol:BA_2585 conserved hypothetical protein species:198094 Bacillus anthracis str. Ames [GO:0003674 molecular_function evidence=ND] [GO:0005575 cellular_component evidence=ND] [GO:0008150 biological_process evidence=ND] InterPro:IPR000524 InterPro:IPR004839 InterPro:IPR015421 Pfam:PF00155 Pfam:PF00392 PROSITE:PS50949 SMART:SM00345 GO:GO:0030170 Gene3D:3.40.640.10 InterPro:IPR…	456	1	443	97.15	483	4e-166	247/444	55	333/444	75	1/444	0	1
gene413	CP020102.1	407502	408176	-	protein_coding	B4U62_02070	AQZ89263.1	4'-phosphopantetheinyl transferase	-1.0151	6.22008	6.2309	6.20928	6.2309	6.20928	73.1389	73.9692	511	442	511	442	675	1	672	99.56	UNIPROTKB|P39135 - symbol:sfp 4'-phosphopantetheinyl transferase sfp species:224308 Bacillus subtilis subsp. subtilis str. 168 [GO:1900192 positive regulation of single-species biofilm formation evidence=IMP] InterPro:IPR004568 InterPro:IPR008278 Pfam:PF01648 GO:GO:0000287 EMBL:AL009126 Proteomes:UP000001570 GO:GO:0006633 GO:GO:0008897 GO:GO:0009059 Gene3D:3.90.470.20 SUPFAM:SSF56214 TIGRFAMs:TIG…	224	1	224	100	463	1e-165	223/224	99	223/224	99	0/224	0	1
gene414	CP020102.1	408281	408928	-	protein_coding	B4U62_02075	AQZ89264.1	hypothetical protein	-1.04269	6.00359	6.03382	5.97352	6.03382	5.97352	64.1098	61.885	430	355	430	355	648	16	510	76.39	TIGR_CMR|BA_3873 - symbol:BA_3873 membrane protein, putative species:198094 Bacillus anthracis str. Ames [GO:0003674 molecular_function evidence=ND] [GO:0008150 biological_process evidence=ND] EMBL:AE016879 EMBL:AE017334 EMBL:AE017225 Proteomes:UP000000427 Proteomes:UP000000594 Proteomes:UP000005639 EMBL:CP007660 EMBL:CP008752 EMBL:CP007704 EMBL:CP010342 EMBL:JMPV01000008 EMBL:JTAR01000047 EMBL:J…	212	5	172	79.25	110	9e-28	64/168	38	102/168	60	3/168	1	1
gene415	CP020102.1	409249	409992	-	protein_coding	B4U62_02080	AQZ89265.1	polar amino acid ABC transporter ATP-binding protein	1.17976	7.57973	7.46142	7.69992	7.46142	7.69992	172.837	209.678	1331	1381	1331	1381	744	1	729	97.98	TIGR_CMR|BA_0857 - symbol:BA_0857 amino acid ABC transporter, ATP-binding protein species:198094 Bacillus anthracis str. Ames [GO:0005524 ATP binding evidence=ISS] [GO:0006865 amino acid transport evidence=ISS] [GO:0042626 ATPase activity, coupled to transmembrane movement of substances evidence=ISS] InterPro:IPR003439 InterPro:IPR017871 Pfam:PF00005 PROSITE:PS00211 PROSITE:PS50893 InterPro:IPR00…	244	1	243	99.59	322	2e-109	155/243	63	201/243	82	0/243	0	1
gene416	CP020102.1	410006	410710	-	protein_coding	B4U62_02085	AQZ89266.1	cysteine ABC transporter permease	1.08563	7.33568	7.27665	7.39519	7.27665	7.39519	153.757	167.28	1122	1044	1122	1044	705	52	702	92.34	TIGR_CMR|BA_0856 - symbol:BA_0856 amino acid ABC transporter, permease protein species:198094 Bacillus anthracis str. Ames [GO:0042626 ATPase activity, coupled to transmembrane movement of substances evidence=ISS] InterPro:IPR000515 InterPro:IPR010065 Pfam:PF00528 PROSITE:PS50928 GO:GO:0016021 GO:GO:0005886 EMBL:AE016879 EMBL:AE017334 EMBL:AE017225 Proteomes:UP000000427 Proteomes:UP000000594 Prot…	235	20	235	91.91	290	4e-97	145/217	66	177/217	81	1/217	0	1
gene417	CP020102.1	410697	411503	-	protein_coding	B4U62_02090	AQZ89267.1	L-cystine-binding protein TcyA	-1.00047	7.80148	7.80182	7.80114	7.80182	7.80114	221.837	222.425	1853	1589	1853	1589	807	19	804	97.4	UNIPROTKB|P0AEM9 - symbol:fliY periplasmic cystine-binding protein; member of extracellular bacterial solute-binding protein family III species:83333 Escherichia coli K-12 [GO:0030288 outer membrane-bounded periplasmic space evidence=IEA] [GO:0005215 transporter activity evidence=IEA] [GO:0042597 periplasmic space evidence=IEA;IDA] [GO:0006810 transport evidence=IEA] InterPro:IPR018313 PROSITE:PS…	266	10	266	96.62	164	5e-47	104/266	39	150/266	56	13/266	4	1
gene418	CP020102.1	411619	412491	-	protein_coding	B4U62_02095	AQZ89268.1	transcriptional regulator	1.01283	6.32061	6.31142	6.32981	6.31142	6.32981	77.2453	80.4838	698	622	698	622	873	1	864	98.97	TIGR_CMR|BA_3271 - symbol:BA_3271 transcriptional regulator, LysR family species:198094 Bacillus anthracis str. Ames [GO:0003700 sequence-specific DNA binding transcription factor activity evidence=ISS] [GO:0006355 regulation of transcription, DNA-templated evidence=ISS] InterPro:IPR000847 Pfam:PF00126 PRINTS:PR00039 PROSITE:PS50931 Pfam:PF03466 EMBL:AE016879 EMBL:AE017334 EMBL:AE017225 Proteomes…	290	1	288	99.31	191	4e-57	107/289	37	166/289	57	2/289	0	1
gene419	CP020102.1	412581	413195	+	protein_coding	B4U62_02100	AQZ89269.1	phenolic acid decarboxylase subunit B	1.08436	1.6436	1.58622	1.70306	1.58622	1.70306	2.04221	2.20414	13	12	13	12	615	55	588	86.83	ASPGD|ASPL0000286484 - symbol:AO090003000423 species:5062 Aspergillus oryzae [GO:0016831 carboxy-lyase activity evidence=IEA] InterPro:IPR003382 Pfam:PF02441 InterPro:IPR004507 GO:GO:0003824 Proteomes:UP000006564 EMBL:AP007155 Gene3D:3.40.50.1950 SUPFAM:SSF52507 TIGRFAMs:TIGR00421 HOGENOM:HOG000225437 OMA:IIMPREM OrthoDB:EOG7P2Z49 ProteinModelPortal:Q2ULG2 SMR:Q2ULG2 STRING:5062.CADAORAP00001037 …	248	70	247	71.77	216	3e-68	107/178	60	133/178	74	0/178	0	1
gene420	CP020102.1	413198	414619	+	protein_coding	B4U62_02105	AQZ89270.1	phenolic acid decarboxylase subunit C	1.21282	3.16629	3.03016	3.30853	3.03016	3.30853	7.20174	8.81771	106	111	106	111	1422	1	1317	92.62	TIGR_CMR|CHY_1808 - symbol:CHY_1808 3-octaprenyl-4-hydroxybenzoate carboxy-lyase species:246194 Carboxydothermus hydrogenoformans Z-2901 [GO:0006744 ubiquinone biosynthetic process evidence=ISS] [GO:0008694 3-octaprenyl-4-hydroxybenzoate carboxy-lyase activity evidence=ISS] InterPro:IPR002830 InterPro:IPR012349 InterPro:IPR022390 Pfam:PF01977 GO:GO:0005886 EMBL:CP000141 Proteomes:UP000002706 GO:G…	482	1	446	92.53	193	8e-54	156/465	33	231/465	49	45/465	9	1
gene421	CP020102.1	414636	414863	+	protein_coding	B4U62_02110	AQZ89271.1	phenolic acid decarboxylase subunit D	-1.37975	2.23374	2.47797	2.01357	2.47797	2.01357	4.66111	2.97268	11	6	11	6	228	.	.	.	No hit	.	.	.	.	.	.		.		.		.	.
gene422	CP020102.1	414860	415324	+	protein_coding	B4U62_02115	AQZ89272.1	hypothetical protein	-1.03766	3.37684	3.40361	3.35028	3.40361	3.35028	9.55732	9.2313	46	38	46	38	465	.	.	.	No hit	.	.	.	.	.	.		.		.		.	.
gene423	CP020102.1	415391	416236	+	protein_coding	B4U62_02120	AQZ89273.1	alpha/beta hydrolase	-1.18539	4.08144	4.20596	3.9606	4.20596	3.9606	17.244	14.4207	151	108	151	108	846	64	783	85.11	DICTYBASE|DDB_G0287013 - symbol:DDB_G0287013 species:44689 Dictyostelium discoideum [GO:0044351 macropinocytosis evidence=RCA] [GO:0016787 hydrolase activity evidence=IEA] [GO:0008233 peptidase activity evidence=IEA] [GO:0006508 proteolysis evidence=IEA] [GO:0004177 aminopeptidase activity evidence=IEA] [GO:0005737 cytoplasm evidence=IEA] [GO:0005615 extracellular space evidence=RCA] InterPro:IPR…	341	59	320	76.83	55.5	2e-07	66/271	24	110/271	40	40/271	14	1
gene424	CP020102.1	416276	417754	-	protein_coding	B4U62_02125	AQZ89274.1	MFS transporter	1.63609	4.34953	4.00888	4.71913	4.00888	4.71913	15.0895	25.51	231	334	231	334	1479	46	1473	96.55	UNIPROTKB|Q5M4H8 - symbol:dtpT Di-or tripeptide:H+ symporter species:264199 Streptococcus thermophilus LMG 18311 [GO:0042802 identical protein binding evidence=IPI] InterPro:IPR000109 InterPro:IPR005279 InterPro:IPR018456 Pfam:PF00854 PROSITE:PS01022 PROSITE:PS01023 GO:GO:0016021 GO:GO:0042802 InterPro:IPR020846 SUPFAM:SSF103473 PROSITE:PS50850 GO:GO:0006857 GO:GO:0015197 eggNOG:COG3104 KO:K03305…	483	6	482	98.76	388	6e-128	239/481	49	320/481	66	9/481	1	1
gene425	CP020102.1	418034	419788	+	protein_coding	B4U62_02130	AQZ89275.1	hypothetical protein	1.19777	2.1325	2.0063	2.26665	2.0063	2.26665	3.08278	3.86195	56	60	56	60	1755	19	450	24.62	TAIR|locus:2080422 - symbol:AT3G59850 AT3G59850 species:3702 Arabidopsis thaliana [GO:0004650 polygalacturonase activity evidence=IEA;ISS] [GO:0005576 extracellular region evidence=ISM;IEA] [GO:0005975 carbohydrate metabolic process evidence=IEA;ISS] [GO:0016829 lyase activity evidence=IEA] [GO:0071555 cell wall organization evidence=IEA] InterPro:IPR000743 Pfam:PF00295 PROSITE:PS00502 Proteomes:…	388	24	184	41.49	45.1	0.002	42/164	25	63/164	38	23/164	14	1
gene426	CP020102.1	419804	420025	-	protein_coding	B4U62_02135	AQZ89276.1	hypothetical protein	-1.30323	1.79655	1.99772	1.61563	1.99772	1.61563	3.04632	2.03535	7	4	7	4	222	.	.	.	No hit	.	.	.	.	.	.		.		.		.	.
gene427	CP020102.1	420151	421785	+	protein_coding	B4U62_02140	AQZ89277.1	germination protein KA	-1.29008	1.34589	1.5421	1.17464	1.5421	1.17464	1.94997	1.24362	33	18	33	18	1635	127	1569	88.26	TIGR_CMR|CHY_0336 - symbol:CHY_0336 spore germination protein GerKA species:246194 Carboxydothermus hydrogenoformans Z-2901 [GO:0016020 membrane evidence=ISS] InterPro:IPR004995 Pfam:PF03323 PIRSF:PIRSF005690 GO:GO:0016021 EMBL:CP000141 Proteomes:UP000002706 GO:GO:0009847 HOGENOM:HOG000059245 KO:K06295 OrthoDB:EOG6ZSP3Z RefSeq:YP_359199.1 STRING:246194.CHY_0336 EnsemblBacteria:ABB14458 GeneID:372…	532	43	523	90.41	436	3e-145	220/484	45	323/484	66	6/484	1	1
gene428	CP020102.1	421775	422998	+	protein_coding	B4U62_02145	AQZ89278.1	germination protein KC	1.00873	1.26544	1.25919	1.27173	1.25919	1.27173	1.42077	1.38434	18	15	18	15	1224	10	1209	98.04	TIGR_CMR|CHY_0337 - symbol:CHY_0337 spore germination protein species:246194 Carboxydothermus hydrogenoformans Z-2901 [GO:0003674 molecular_function evidence=ND] InterPro:IPR008844 Pfam:PF05504 GO:GO:0016020 EMBL:CP000141 Proteomes:UP000002706 GO:GO:0009847 TIGRFAMs:TIGR02887 RefSeq:YP_359200.1 STRING:246194.CHY_0337 EnsemblBacteria:ABB15058 GeneID:3727159 KEGG:chy:CHY_0337 PATRIC:21273839 eggNOG…	385	2	385	99.74	142	2e-36	111/407	27	197/407	48	30/407	7	1
gene429	CP020102.1	423023	424144	+	protein_coding	B4U62_02150	AQZ89279.1	germination protein KB	1.40728	2.24582	2.01284	2.50575	2.01284	2.50575	3.09985	4.53056	36	45	36	45	1122	22	897	78.07	TIGR_CMR|CHY_1404 - symbol:CHY_1404 spore germination protein species:246194 Carboxydothermus hydrogenoformans Z-2901 [GO:0003674 molecular_function evidence=ND] [GO:0016020 membrane evidence=ISS] InterPro:IPR004761 Pfam:PF03845 GO:GO:0016021 EMBL:CP000141 Proteomes:UP000002706 GO:GO:0009847 RefSeq:YP_360236.1 STRING:246194.CHY_1404 EnsemblBacteria:ABB14194 GeneID:3728699 KEGG:chy:CHY_1404 PATRIC…	359	6	288	78.83	80.1	3e-15	80/297	26	141/297	47	19/297	6	1
gene430	CP020102.1	424249	424929	-	protein_coding	B4U62_02155	AQZ89280.1	ABC transporter ATP-binding protein	1.08812	2.0238	1.96379	2.08564	1.96379	2.08564	2.97923	3.15166	21	19	21	19	681	55	654	88.11	TIGR_CMR|GSU_1162 - symbol:GSU_1162 ABC transporter, ATP-binding protein species:243231 Geobacter sulfurreducens PCA [GO:0006810 transport evidence=ISS] [GO:0042626 ATPase activity, coupled to transmembrane movement of substances evidence=ISS] InterPro:IPR003439 InterPro:IPR017871 Pfam:PF00005 PROSITE:PS00211 PROSITE:PS50893 InterPro:IPR003593 Gene3D:3.40.50.300 InterPro:IPR027417 SUPFAM:SSF52540…	231	26	227	87.45	141	3e-39	74/203	36	118/203	58	4/203	1	1
gene431	CP020102.1	424945	426405	-	protein_coding	B4U62_02160	AQZ89281.1	ABC transporter permease	1.06341	1.12468	1.0812	1.1699	1.0812	1.1699	1.12416	1.23709	17	16	17	16	1461	514	1113	41.07	TIGR_CMR|GSU_0677 - symbol:GSU_0677 ABC transporter, permease protein, putative species:243231 Geobacter sulfurreducens PCA [GO:0006810 transport evidence=ISS] [GO:0042626 ATPase activity, coupled to transmembrane movement of substances evidence=ISS] InterPro:IPR003838 Pfam:PF02687 GO:GO:0016021 GO:GO:0005886 EMBL:AE017180 Proteomes:UP000000577 OrthoDB:EOG68SVTW InterPro:IPR025857 Pfam:PF12704 KO…	387	130	303	44.96	46.2	0.0005	50/202	24	86/202	42	30/202	14	1
gene432	CP020102.1	426618	427301	+	protein_coding	B4U62_02165	AQZ89282.1	DNA-binding response regulator	1.05698	4.56179	4.52199	4.60194	4.52199	4.60194	21.8931	23.1209	155	140	155	140	684	7	675	97.81	TIGR_CMR|CHY_1413 - symbol:CHY_1413 DNA-binding response regulator species:246194 Carboxydothermus hydrogenoformans Z-2901 [GO:0000156 phosphorelay response regulator activity evidence=ISS] [GO:0000160 phosphorelay signal transduction system evidence=ISS] InterPro:IPR001789 InterPro:IPR001867 InterPro:IPR016032 Pfam:PF00072 Pfam:PF00486 PROSITE:PS50110 SMART:SM00448 SMART:SM00862 GO:GO:0006355 GO…	228	4	223	96.49	213	4e-67	114/227	50	154/227	67	11/227	4	1
gene433	CP020102.1	427288	428709	+	protein_coding	B4U62_02170	AQZ89283.1	two-component sensor histidine kinase	1.00313	5.64246	5.64021	5.64471	5.64021	5.64471	48.6457	49.3315	716	621	716	621	1422	274	1398	79.11	TIGR_CMR|BA_1313 - symbol:BA_1313 sensor histidine kinase species:198094 Bacillus anthracis str. Ames [GO:0000155 phosphorelay sensor kinase activity evidence=ISS] [GO:0000160 phosphorelay signal transduction system evidence=ISS] InterPro:IPR003660 InterPro:IPR003661 InterPro:IPR004358 InterPro:IPR009082 Pfam:PF00512 Pfam:PF00672 PRINTS:PR00344 PROSITE:PS50885 SMART:SM00304 SMART:SM00388 InterPro…	466	91	457	78.76	163	4e-43	123/382	32	202/382	52	22/382	5	1
gene434	CP020102.1	428872	430020	+	protein_coding	B4U62_02175	AQZ89284.1	transcriptional regulator	-1.0181	5.45154	5.46449	5.43861	5.46449	5.43861	42.7145	42.9629	508	437	508	437	1149	7	1137	98.43	UNIPROTKB|R9RWQ9 - symbol:rapP Rap phosphatase species:535026 Bacillus subtilis subsp. subtilis str. NCIB 3610 [GO:1900192 positive regulation of single-species biofilm formation evidence=IMP] InterPro:IPR011990 InterPro:IPR013026 InterPro:IPR019734 PROSITE:PS50005 PROSITE:PS50293 Gene3D:1.25.40.10 EMBL:KF365913 RefSeq:WP_020846134.1 RefSeq:YP_008244148.1 GeneID:16792356 Uniprot:R9RWQ9	387	4	385	98.71	207	6e-61	125/387	32	212/387	54	15/387	3	1
gene435	CP020102.1	430004	430126	+	protein_coding	B4U62_02180	AQZ89285.1	phosphatase RapC inhibitor	-1.2489	7.21004	7.37215	7.05149	7.37215	7.05149	164.947	132.248	210	144	210	144	123	1	120	97.56	UNIPROTKB|P94416 - symbol:phrC Phosphatase RapC inhibitor species:224308 Bacillus subtilis subsp. subtilis str. 168 [GO:0052106 quorum sensing involved in interaction with host evidence=IDA] EMBL:AL009126 Proteomes:UP000001570 EMBL:D50453 PIR:A69677 RefSeq:NP_388260.1 DIP:DIP-60168N STRING:224308.BSU03780 EnsemblBacteria:CAB12186 GeneID:938281 KEGG:bsu:BSU03780 PATRIC:18972326 GenoList:BSU03780 H…	40	1	40	100	52.4	1e-09	40/40	100	40/40	100	0/40	0	1
gene436	CP020102.1	430226	430315	-	protein_coding	B4U62_02185	AQZ89286.1	sporulation protein YjcZ	1.37373	4.71328	4.4898	4.94789	4.4898	4.94789	21.4693	30.1232	20	24	20	24	90	.	.	.	No hit	.	.	.	.	.	.		.		.		.	.
gene437	CP020102.1	430397	430510	-	protein_coding	B4U62_02190	AQZ89287.1	sporulation protein YjcZ	1.2806	5.55148	5.37593	5.73276	5.37593	5.73276	39.8313	52.5174	47	53	47	53	114	.	.	.	No hit	.	.	.	.	.	.		.		.		.	.
gene438	CP020102.1	430664	432028	-	protein_coding	B4U62_02195	AQZ89288.1	aspartate kinase	1.18241	7.6924	7.57249	7.81422	7.57249	7.81422	186.146	225.262	2630	2722	2630	2722	1365	1	1362	99.78	UNIPROTKB|P94417 - symbol:yclM Aspartokinase 3 species:224308 Bacillus subtilis subsp. subtilis str. 168 [GO:0004072 aspartate kinase activity evidence=IDA] [GO:0005524 ATP binding evidence=IDA] InterPro:IPR001341 InterPro:IPR002912 InterPro:IPR005260 InterPro:IPR018042 PIRSF:PIRSF000726 PROSITE:PS00324 PROSITE:PS51671 UniPathway:UPA00034 UniPathway:UPA00050 InterPro:IPR001048 Pfam:PF00696 GO:GO:…	454	1	454	100	882	0	453/454	99	453/454	99	0/454	0	1
gene439	CP020102.1	432413	433363	+	protein_coding	B4U62_02200	AQZ89289.1	ABC transporter permease	1.61272	7.79321	7.45609	8.14558	7.45609	8.14558	172.601	281.395	1699	2369	1699	2369	951	1	948	99.68	TIGR_CMR|CJE_1541 - symbol:CJE_1541 enterochelin ABC transporter, permease protein species:195099 Campylobacter jejuni RM1221 [GO:0042930 enterobactin transport evidence=ISS] [GO:0042931 enterobactin transporter activity evidence=ISS] InterPro:IPR000522 Pfam:PF01032 GO:GO:0016021 GO:GO:0005886 EMBL:CP000025 Proteomes:UP000000436 GO:GO:0042931 GO:GO:0042930 OrthoDB:EOG61ZTDC Gene3D:1.10.3470.10 In…	322	7	322	98.14	332	7e-111	166/316	52	244/316	77	0/316	0	1
gene440	CP020102.1	433356	434303	+	protein_coding	B4U62_02205	AQZ89290.1	ABC transporter permease	1.56504	7.20897	6.89311	7.53931	6.89311	7.53931	117.81	187.436	1156	1573	1156	1573	948	16	939	97.47	TIGR_CMR|CJE_1542 - symbol:CJE_1542 enterochelin ABC transporter, permease protein species:195099 Campylobacter jejuni RM1221 [GO:0042930 enterobactin transport evidence=ISS] [GO:0042931 enterobactin transporter activity evidence=ISS] InterPro:IPR000522 Pfam:PF01032 GO:GO:0016021 GO:GO:0005886 EMBL:CP000025 Proteomes:UP000000436 GO:GO:0042931 GO:GO:0042930 Gene3D:1.10.3470.10 InterPro:IPR029022 P…	312	4	311	98.72	322	4e-107	166/309	53	241/309	77	2/309	0	1
gene441	CP020102.1	434297	435055	+	protein_coding	B4U62_02210	AQZ89291.1	ABC transporter ATP-binding protein	1.32588	7.78961	7.5888	7.99574	7.5888	7.99574	188.642	255.988	1482	1720	1482	1720	759	1	753	99.21	TIGR_CMR|CJE_1543 - symbol:CJE_1543 enterochelin ABC transporter, ATP-binding protein species:195099 Campylobacter jejuni RM1221 [GO:0042626 ATPase activity, coupled to transmembrane movement of substances evidence=ISS] [GO:0042930 enterobactin transport evidence=ISS] [GO:0042931 enterobactin transporter activity evidence=ISS] InterPro:IPR003439 InterPro:IPR017871 Pfam:PF00005 PROSITE:PS00211 PRO…	251	1	251	100	298	6e-100	141/251	56	199/251	79	0/251	0	1
gene442	CP020102.1	435077	436030	+	protein_coding	B4U62_02215	AQZ89292.1	ABC transporter substrate-binding protein	1.35671	8.64953	8.43227	8.87239	8.43227	8.87239	343.712	473.28	3394	3997	3394	3997	954	103	936	87.42	TIGR_CMR|VC_A0227 - symbol:VC_A0227 vibriobactin and enterobactin ABC transporter, periplasmic vibriobactin/enterobactin-binding protein species:686 Vibrio cholerae O1 biovar El Tor [GO:0015343 siderophore transmembrane transporter activity evidence=IGI] [GO:0015891 siderophore transport evidence=IGI] [GO:0042626 ATPase activity, coupled to transmembrane movement of substances evidence=IGI] Inter…	333	51	327	83.18	179	1e-51	101/281	35	162/281	57	7/281	2	1
gene443	CP020102.1	436077	437495	-	protein_coding	B4U62_02220	AQZ89293.1	MFS transporter	1.3489	7.38875	7.17601	7.60779	7.17601	7.60779	142.773	196.31	2097	2466	2097	2466	1419	1	1263	89.01	TIGR_CMR|BA_4812 - symbol:BA_4812 drug resistance transporter, EmrB/QacA family species:198094 Bacillus anthracis str. Ames [GO:0006855 drug transmembrane transport evidence=ISS] [GO:0042493 response to drug evidence=ISS] InterPro:IPR004638 InterPro:IPR011701 Pfam:PF07690 GO:GO:0016021 GO:GO:0005886 EMBL:AE016879 EMBL:AE017334 EMBL:AE017225 Proteomes:UP000000427 Proteomes:UP000000594 Proteomes:UP…	599	87	505	69.95	357	1e-114	193/424	45	285/424	67	8/424	1	1
gene444	CP020102.1	437515	438393	-	protein_coding	B4U62_02225	AQZ93001.1	TetR family transcriptional regulator	1.48569	6.732	6.45249	7.02363	6.45249	7.02363	86.6101	129.412	788	1007	788	1007	879	1	561	63.82	TIGR_CMR|BA_5685 - symbol:BA_5685 transcriptional regulator, TetR family species:198094 Bacillus anthracis str. Ames [GO:0003700 sequence-specific DNA binding transcription factor activity evidence=ISS] [GO:0006355 regulation of transcription, DNA-templated evidence=ISS] InterPro:IPR001647 InterPro:IPR009057 InterPro:IPR015893 Pfam:PF00440 PRINTS:PR00455 PROSITE:PS50977 Prosite:PS01081 GO:GO:0006…	290	1	186	64.14	92	3e-20	50/187	26	104/187	55	1/187	0	1
gene445	CP020102.1	438557	439306	-	protein_coding	B4U62_02230	AQZ89294.1	NADPH-dependent oxidoreductase	1.11951	5.90255	5.82168	5.98454	5.82168	5.98454	55.1333	62.355	428	414	428	414	750	1	744	99.2	TIGR_CMR|VC_0715 - symbol:VC_0715 NADPH-flavin oxidoreductase species:686 Vibrio cholerae O1 biovar El Tor [GO:0016491 oxidoreductase activity evidence=ISS] InterPro:IPR000415 InterPro:IPR016446 PIRSF:PIRSF005426 Pfam:PF00881 EMBL:AE003852 Proteomes:UP000000584 GO:GO:0016491 Gene3D:3.40.109.10 InterPro:IPR029479 SUPFAM:SSF55469 KO:K10678 OMA:VGMCLGY OrthoDB:EOG6GBMFH PIR:D82288 RefSeq:NP_230364.1…	240	1	240	100	134	4e-36	91/250	36	139/250	55	12/250	4	1
gene446	CP020102.1	439323	439610	-	protein_coding	B4U62_02235	AQZ89295.1	antibiotic biosynthesis monooxygenase	1.03188	5.13277	5.11018	5.15546	5.11018	5.15546	32.8749	35.3006	98	90	98	90	288	1	264	91.67	TIGR_CMR|BA_3039 - symbol:BA_3039 conserved hypothetical protein species:198094 Bacillus anthracis str. Ames [GO:0003674 molecular_function evidence=ND] [GO:0005575 cellular_component evidence=ND] [GO:0008150 biological_process evidence=ND] Pfam:PF03992 EMBL:AE016879 EMBL:AE017334 EMBL:AE017225 Proteomes:UP000000427 Proteomes:UP000000594 Proteomes:UP000005639 GO:GO:0004497 InterPro:IPR011008 SUPF…	97	1	88	90.72	91.7	2e-23	40/88	45	57/88	64	0/88	0	1
gene447	CP020102.1	439750	440064	+	protein_coding	B4U62_02240	AQZ89296.1	transcriptional regulator	1.33015	7.95119	7.74806	8.15965	7.74806	8.15965	211.626	284.736	690	794	690	794	315	16	303	91.43	TIGR_CMR|BA_2002 - symbol:BA_2002 transcriptional regulator, ArsR family species:198094 Bacillus anthracis str. Ames [GO:0003700 sequence-specific DNA binding transcription factor activity evidence=ISS] [GO:0006355 regulation of transcription, DNA-templated evidence=ISS] InterPro:IPR001845 PRINTS:PR00778 PROSITE:PS50987 SMART:SM00418 EMBL:AE016879 EMBL:AE017334 EMBL:AE017225 Proteomes:UP000000427…	102	6	100	93.14	100	1e-26	45/96	46	68/96	70	1/96	1	1
gene448	CP020102.1	440066	441505	-	protein_coding	B4U62_02245	AQZ89297.1	transcriptional regulator	-1.12822	2.9698	3.05809	2.88405	3.05809	2.88405	7.38009	6.27567	110	80	110	80	1440	46	1416	95.21	TIGR_CMR|BA_0582 - symbol:BA_0582 transcriptional regulator, GntR family species:198094 Bacillus anthracis str. Ames [GO:0003700 sequence-specific DNA binding transcription factor activity evidence=ISS] [GO:0006355 regulation of transcription, DNA-templated evidence=ISS] InterPro:IPR000524 InterPro:IPR004839 InterPro:IPR015421 Pfam:PF00155 Pfam:PF00392 PROSITE:PS50949 SMART:SM00345 GO:GO:0030170 …	466	16	466	96.78	314	8e-100	179/459	38	278/459	60	10/459	2	1
gene449	CP020102.1	441612	442922	+	protein_coding	B4U62_02250	AQZ89298.1	4-aminobutyrate aminotransferase	-1.14083	1.99933	2.09663	1.90654	2.09663	1.90654	3.3899	2.67111	46	31	46	31	1311	1	1308	99.77	UNIPROTKB|P94427 - symbol:gabT Probable 4-aminobutyrate aminotransferase species:224308 Bacillus subtilis subsp. subtilis str. 168 [GO:0003867 4-aminobutyrate transaminase activity evidence=IMP] InterPro:IPR004632 InterPro:IPR005814 InterPro:IPR015421 InterPro:IPR015422 Pfam:PF00202 PIRSF:PIRSF000521 PROSITE:PS00600 UniPathway:UPA00733 GO:GO:0030170 Gene3D:3.40.640.10 Gene3D:3.90.1150.10 InterPro…	436	1	436	100	848	0	436/436	100	436/436	100	0/436	0	1
gene450	CP020102.1	442991	444379	+	protein_coding	B4U62_02255	AQZ93002.1	NAD-dependent succinate-semialdehyde dehydrogenase	1.26087	7.59423	7.42886	7.76328	7.42886	7.76328	169.923	217.466	2443	2674	2443	2674	1389	13	1383	98.7	TAIR|locus:2206405 - symbol:ALDH5F1 AT1G79440 species:3702 Arabidopsis thaliana [GO:0004028 3-chloroallyl aldehyde dehydrogenase activity evidence=ISS] [GO:0004029 aldehyde dehydrogenase (NAD) activity evidence=IBA] [GO:0009013 succinate-semialdehyde dehydrogenase [NAD(P)+] activity evidence=IBA] [GO:0009450 gamma-aminobutyric acid catabolic process evidence=IEA;IDA] [GO:0009507 chloroplast evide…	528	70	523	85.98	449	2e-151	239/457	52	325/457	71	3/457	0	1
gene451	CP020102.1	444502	445365	+	protein_coding	B4U62_02260	AQZ89299.1	glucose uptake protein GlcU	1.27807	0.275386	0.150369	0.504341	0.150369	0.504341	0.111819	0.392229	1	3	1	3	864	1	786	90.97	TIGR_CMR|BA_4969 - symbol:BA_4969 glucose uptake protein species:198094 Bacillus anthracis str. Ames [GO:0005355 glucose transmembrane transporter activity evidence=ISS] [GO:0015758 glucose transport evidence=ISS] InterPro:IPR004673 InterPro:IPR010651 Pfam:PF06800 GO:GO:0016021 GO:GO:0005886 EMBL:AE016879 EMBL:AE017334 EMBL:AE017225 Proteomes:UP000000427 Proteomes:UP000000594 Proteomes:UP00000563…	285	1	262	91.93	397	1e-137	201/262	76	235/262	89	0/262	0	1
gene452	CP020102.1	445385	446170	+	protein_coding	B4U62_02265	AQZ89300.1	glucose 1-dehydrogenase	1.03816	0.995882	0.969236	1.02326	0.969236	1.02326	0.983328	1.00602	8	7	8	7	786	1	783	99.62	UNIPROTKB|P39485 - symbol:gdhIV Glucose 1-dehydrogenase 4 species:1404 Bacillus megaterium [GO:0042802 identical protein binding evidence=IPI] InterPro:IPR002198 InterPro:IPR020904 Pfam:PF00106 PRINTS:PR00080 PROSITE:PS00061 InterPro:IPR016040 InterPro:IPR002347 GO:GO:0042802 Gene3D:3.40.50.720 PRINTS:PR00081 EMBL:D10626 PIR:I40225 PDB:3AUS PDB:3AUT PDB:3AUU PDB:3AY6 PDB:3AY7 PDBsum:3AUS PDBsum:3…	261	1	261	100	447	4e-158	216/261	82	247/261	94	0/261	0	1
gene453	CP020102.1	446215	446829	-	protein_coding	B4U62_02270	AQZ89301.1	hypothetical protein	1.04295	6.8463	6.81603	6.8767	6.81603	6.8767	111.065	116.452	707	634	707	634	615	4	552	89.27	TIGR_CMR|BA_1913 - symbol:BA_1913 conserved hypothetical protein species:198094 Bacillus anthracis str. Ames [GO:0003674 molecular_function evidence=ND] [GO:0005575 cellular_component evidence=ND] [GO:0008150 biological_process evidence=ND] EMBL:AE016879 EMBL:AE017334 EMBL:AE017225 Proteomes:UP000000427 Proteomes:UP000000594 Proteomes:UP000005639 EMBL:CP007660 EMBL:CP008752 EMBL:CP007704 EMBL:CP0…	206	4	184	87.86	209	3e-66	102/184	55	130/184	70	4/184	2	1
gene454	CP020102.1	446842	448467	-	protein_coding	B4U62_02275	AQZ89302.1	copper transporter YcnJ	1.13589	6.1199	6.02868	6.21251	6.02868	6.21251	63.9327	74.127	1076	1067	1076	1067	1626	52	1581	94.1	TIGR_CMR|BA_1912 - symbol:BA_1912 membrane protein, putative species:198094 Bacillus anthracis str. Ames [GO:0003674 molecular_function evidence=ND] [GO:0008150 biological_process evidence=ND] InterPro:IPR007348 InterPro:IPR008457 Pfam:PF04234 Pfam:PF05425 GO:GO:0016021 EMBL:AE016879 EMBL:AE017334 EMBL:AE017225 Proteomes:UP000000427 Proteomes:UP000000594 Proteomes:UP000005639 InterPro:IPR014756 S…	544	19	527	93.57	377	2e-122	202/513	39	315/513	61	7/513	1	1
gene455	CP020102.1	448502	449074	-	protein_coding	B4U62_02280	AQZ89303.1	hypothetical protein	1.01832	6.31321	6.30013	6.32632	6.30013	6.32632	76.5477	80.2365	454	407	454	407	573	1	183	31.94	UNIPROTKB|P52598 - symbol:ygbI predicted DNA-binding transcriptional regulator, DEOR-type species:83333 Escherichia coli K-12 [GO:0005622 intracellular evidence=IEA] [GO:0003700 sequence-specific DNA binding transcription factor activity evidence=IEA] [GO:0006355 regulation of transcription, DNA-templated evidence=IEA] [GO:0003677 DNA binding evidence=IEA] [GO:0006351 transcription, DNA-templated…	255	1	61	23.92	51.2	1e-06	23/61	37	40/61	65	0/61	0	1
gene456	CP020102.1	449239	449592	+	protein_coding	B4U62_02285	AQZ89304.1	hypothetical protein	1.29276	7.28581	7.10294	7.47339	7.10294	7.47339	136.458	179.654	500	563	500	563	354	1	318	89.83	TIGR_CMR|BA_0673 - symbol:BA_0673 conserved hypothetical protein species:198094 Bacillus anthracis str. Ames [GO:0003674 molecular_function evidence=ND] [GO:0005575 cellular_component evidence=ND] [GO:0008150 biological_process evidence=ND] EMBL:AE016879 EMBL:AE017334 EMBL:AE017225 Proteomes:UP000000427 Proteomes:UP000000594 Proteomes:UP000005639 EMBL:CP007660 EMBL:CP008752 EMBL:CP007704 EMBL:CP0…	113	1	107	94.69	34.3	0.079	27/107	25	49/107	45	1/107	0	1
gene457	CP020102.1	449765	451201	+	protein_coding	B4U62_02290	AQZ89305.1	pts system mannitol-specific eiicb component	1.21862	3.57654	3.43676	3.722	3.43676	3.722	9.7486	12.2631	145	156	145	156	1437	52	1428	95.82	UNIPROTKB|P00550 - symbol:mtlA MtlA species:83333 Escherichia coli K-12 [GO:0005351 sugar:proton symporter activity evidence=IEA] [GO:0015795 sorbitol transport evidence=IGI] [GO:0090565 protein-phosphocysteine-mannitol phosphotransferase system transporter activity evidence=IDA] [GO:0005887 integral component of plasma membrane evidence=IDA] [GO:0015797 mannitol transport evidence=IMP;IDA] [GO:0…	637	12	465	71.27	493	3e-167	290/461	62	353/461	76	9/461	1	1
gene458	CP020102.1	451226	451657	+	protein_coding	B4U62_02295	AQZ89306.1	mannitol-specific phosphotransferase enzyme IIA component	-1.12498	2.85988	2.94609	2.77619	2.94609	2.77619	6.70917	5.75269	30	22	30	22	432	10	414	93.75	TIGR_CMR|VC_A1045 - symbol:VC_A1045 PTS system, mannitol-specific IIABC component species:686 Vibrio cholerae O1 biovar El Tor [GO:0009401 phosphoenolpyruvate-dependent sugar phosphotransferase system evidence=ISS] [GO:0015797 mannitol transport evidence=ISS] InterPro:IPR003352 InterPro:IPR003501 InterPro:IPR004718 InterPro:IPR013011 InterPro:IPR016152 InterPro:IPR029503 Pfam:PF02302 Pfam:PF02378…	649	506	642	21.11	124	6e-32	61/137	44	89/137	64	2/137	1	1
gene459	CP020102.1	451659	452780	+	protein_coding	B4U62_02300	AQZ89307.1	mannitol-1-phosphate 5-dehydrogenase	-1.34102	3.56443	3.78237	3.35904	3.78237	3.35904	12.7438	9.26248	148	92	148	92	1122	7	1071	94.92	TIGR_CMR|VC_A1046 - symbol:VC_A1046 mannitol-1-phosphate 5-dehydrogenase species:686 Vibrio cholerae O1 biovar El Tor [GO:0005975 carbohydrate metabolic process evidence=ISS] [GO:0008926 mannitol-1-phosphate 5-dehydrogenase activity evidence=ISS] InterPro:IPR000669 InterPro:IPR008927 InterPro:IPR013118 InterPro:IPR013131 InterPro:IPR013328 InterPro:IPR023027 InterPro:IPR023028 Pfam:PF01232 Pfam:P…	384	5	366	94.27	319	4e-104	176/364	48	238/364	65	11/364	3	1
gene460	CP020102.1	452871	453935	+	protein_coding	B4U62_02305	AQZ89308.1	tartrate dehydrogenase/decarboxylase	1.1117	3.52408	3.44852	3.60128	3.44852	3.60128	9.88799	11.1371	109	105	109	105	1065	7	1044	97.46	UNIPROTKB|P76251 - symbol:dmlA D-malate dehydrogenase (decarboxylating) species:83333 Escherichia coli K-12 [GO:0016616 oxidoreductase activity, acting on the CH-OH group of donors, NAD or NADP as acceptor evidence=IEA] [GO:0016491 oxidoreductase activity evidence=IEA] [GO:0051287 NAD binding evidence=IEA] [GO:0000287 magnesium ion binding evidence=IEA] [GO:0055114 oxidation-reduction process evi…	361	2	356	98.34	347	7e-116	187/356	52	242/356	67	11/356	3	1
gene461	CP020102.1	454070	454633	+	protein_coding	B4U62_02310	AQZ89309.1	S26 family signal peptidase	-1.05343	3.68668	3.72442	3.64932	3.72442	3.64932	12.1622	11.6167	71	58	71	58	564	64	546	85.64	TIGR_CMR|DET_1192 - symbol:DET_1192 signal peptidase I species:243164 Dehalococcoides mccartyi 195 [GO:0009306 protein secretion evidence=ISS] InterPro:IPR000223 InterPro:IPR019756 InterPro:IPR019757 InterPro:IPR019758 PRINTS:PR00727 PROSITE:PS00501 PROSITE:PS00760 PROSITE:PS00761 Pfam:PF00717 PANTHER:PTHR12383 GO:GO:0016021 GO:GO:0008236 EMBL:CP000027 Proteomes:UP000008289 Gene3D:2.10.109.10 Int…	192	22	176	80.73	114	5e-30	71/165	43	99/165	60	14/165	8	1
gene462	CP020102.1	454693	455301	-	protein_coding	B4U62_02315	AQZ89310.1	hydrolase	1.01619	6.51844	6.50687	6.53004	6.50687	6.53004	89.3146	92.7438	563	500	563	500	609	1	525	86.21	TIGR_CMR|BA_1727 - symbol:BA_1727 conserved hypothetical protein species:198094 Bacillus anthracis str. Ames [GO:0003674 molecular_function evidence=ND] [GO:0005575 cellular_component evidence=ND] [GO:0008150 biological_process evidence=ND] InterPro:IPR002925 Pfam:PF01738 EMBL:AE016879 EMBL:AE017334 EMBL:AE017225 Proteomes:UP000000427 Proteomes:UP000000594 Proteomes:UP000005639 Gene3D:3.40.50.182…	201	1	177	88.06	130	6e-36	71/177	40	99/177	55	2/177	1	1
gene463	CP020102.1	455387	455779	+	protein_coding	B4U62_02320	AQZ89311.1	beta-hydroxyacyl-ACP dehydratase	1.05786	7.48303	7.44256	7.52371	7.44256	7.52371	171.345	185.971	697	647	697	647	393	16	372	90.84	TIGR_CMR|VC_2249 - symbol:VC_2249 (3R)-hydroxymyristoyl-(acyl-carrier-protein) dehydratase species:686 Vibrio cholerae O1 biovar El Tor [GO:0006633 fatty acid biosynthetic process evidence=ISS] [GO:0016836 hydro-lyase activity evidence=ISS] InterPro:IPR010084 HAMAP:MF_00406 GO:GO:0005737 Gene3D:3.10.129.10 InterPro:IPR029069 SUPFAM:SSF54637 EMBL:AE003852 Proteomes:UP000000584 GO:GO:0006633 GO:GO:…	153	20	146	83.01	68.6	8e-14	44/127	34	62/127	48	8/127	6	1
gene464	CP020102.1	455812	455976	-	protein_coding	B4U62_02325	AQZ89312.1	hypothetical protein	-1.04541	9.32484	9.35693	9.29286	9.35693	9.29286	649.935	628.479	1110	918	1110	918	165	7	159	92.73	TAIR|locus:2129605 - symbol:AT4G15030 AT4G15030 species:3702 Arabidopsis thaliana [GO:0003674 molecular_function evidence=ND] [GO:0005634 nucleus evidence=ISM] [GO:0008150 biological_process evidence=ND] Proteomes:UP000006548 EMBL:CP002687 KO:K13121 InterPro:IPR019129 Pfam:PF09725 UniGene:At.43881 RefSeq:NP_001154235.1 ProteinModelPortal:F4JJC3 EnsemblPlants:AT4G15030.2 GeneID:827162 KEGG:ath:AT4…	282	192	242	18.09	35	0.023	17/51	33	25/51	49	0/51	0	1
gene465	CP020102.1	456109	456858	+	protein_coding	B4U62_02330	AQZ89313.1	phosphoglycolate phosphatase	1.26987	7.51701	7.34664	7.69132	7.34664	7.69132	161.922	208.453	1257	1384	1257	1384	750	31	747	95.6	TIGR_CMR|BA_5646 - symbol:BA_5646 hydrolase, haloacid dehalogenase-like family species:198094 Bacillus anthracis str. Ames [GO:0008152 metabolic process evidence=ISS] [GO:0016787 hydrolase activity evidence=ISS] InterPro:IPR000150 InterPro:IPR006379 EMBL:AE016879 EMBL:AE017334 EMBL:AE017225 Proteomes:UP000000427 Proteomes:UP000000594 Proteomes:UP000005639 Gene3D:3.40.50.1000 InterPro:IPR023214 SU…	273	4	267	96.7	130	2e-34	90/270	33	142/270	52	37/270	13	1
gene466	CP020102.1	457064	457837	+	protein_coding	B4U62_02335	AQZ89314.1	LamB/YcsF family protein	-1.2768	5.48072	5.65982	5.30729	5.65982	5.30729	49.1798	39.1135	394	268	394	268	774	10	750	95.74	TIGR_CMR|BA_3095 - symbol:BA_3095 conserved hypothetical protein species:198094 Bacillus anthracis str. Ames [GO:0003674 molecular_function evidence=ND] [GO:0005575 cellular_component evidence=ND] [GO:0008150 biological_process evidence=ND] InterPro:IPR011330 GO:GO:0003824 GO:GO:0005975 EMBL:AE016879 EMBL:AE017334 EMBL:AE017225 Proteomes:UP000000427 Proteomes:UP000000594 Proteomes:UP000005639 SUP…	253	4	251	98.02	293	8e-98	142/248	57	187/248	75	1/248	0	1
gene467	CP020102.1	457852	459066	+	protein_coding	B4U62_02340	AQZ89315.1	hypothetical protein	-1.23482	4.75535	4.90994	4.60564	4.90994	4.60564	28.6258	23.1502	360	249	360	249	1215	25	1212	97.78	TIGR_CMR|CHY_2452 - symbol:CHY_2452 putative membrane protein species:246194 Carboxydothermus hydrogenoformans Z-2901 [GO:0003674 molecular_function evidence=ND] [GO:0008150 biological_process evidence=ND] [GO:0016020 membrane evidence=ISS] InterPro:IPR001046 Pfam:PF01566 GO:GO:0016020 EMBL:CP000141 Proteomes:UP000002706 GO:GO:0005215 eggNOG:COG1914 RefSeq:YP_361246.1 STRING:246194.CHY_2452 Ensem…	397	2	397	99.75	431	2e-147	235/396	59	298/396	75	0/396	0	1
gene468	CP020102.1	459090	459863	+	protein_coding	B4U62_02345	AQZ93003.1	DUF1445 domain-containing protein	-1.01722	4.1633	4.17564	4.151	4.17564	4.151	16.8509	16.9297	135	116	135	116	774	4	768	98.84	UNIPROTKB|Q87UC6 - symbol:PSPTO_5379 UPF0317 protein PSPTO_5379 species:223283 Pseudomonas syringae pv. tomato str. DC3000 [GO:0003674 molecular_function evidence=ND] [GO:0005575 cellular_component evidence=ND] [GO:0008150 biological_process evidence=ND] EMBL:AE016853 Proteomes:UP000002515 eggNOG:COG4336 InterPro:IPR009906 Pfam:PF07286 HOGENOM:HOG000136024 OrthoDB:EOG6H7FDS HAMAP:MF_01830 InterPr…	268	14	268	95.15	276	1e-90	145/257	56	179/257	69	4/257	1	1
gene469	CP020102.1	459908	460630	+	protein_coding	B4U62_02350	AQZ89316.1	kinase A inhibitor	-1.07554	4.12178	4.17465	4.06959	4.17465	4.06959	16.8369	15.7803	126	101	126	101	723	28	696	92.53	TIGR_CMR|BA_3097 - symbol:BA_3097 conserved hypothetical protein TIGR00370 species:198094 Bacillus anthracis str. Ames [GO:0003674 molecular_function evidence=ND] [GO:0005575 cellular_component evidence=ND] [GO:0008150 biological_process evidence=ND] Pfam:PF02682 EMBL:AE016879 EMBL:AE017334 EMBL:AE017225 Proteomes:UP000000427 Proteomes:UP000000594 Proteomes:UP000005639 GO:GO:0016787 GO:GO:0016301…	237	6	227	93.67	199	1e-61	107/223	47	153/223	68	1/223	0	1
gene470	CP020102.1	460633	461640	+	protein_coding	B4U62_02355	AQZ93004.1	KipI antagonist	1.19995	3.80266	3.67344	3.93642	3.67344	3.93642	11.6931	14.1202	122	126	122	126	1008	1	957	94.94	TIGR_CMR|BA_3096 - symbol:BA_3096 urea amidolyase-related protein species:198094 Bacillus anthracis str. Ames [GO:0003674 molecular_function evidence=ND] [GO:0008150 biological_process evidence=ND] Pfam:PF02626 GO:GO:0016829 EMBL:AE016879 EMBL:AE017334 EMBL:AE017225 Proteomes:UP000000427 Proteomes:UP000000594 Proteomes:UP000005639 GO:GO:0016787 Gene3D:2.40.100.10 InterPro:IPR029000 SUPFAM:SSF5089…	320	3	315	97.81	295	2e-96	150/319	47	215/319	67	6/319	1	1
gene471	CP020102.1	461656	462408	+	protein_coding	B4U62_02360	AQZ89317.1	transcriptional regulator	1.09545	3.14959	3.08451	3.21604	3.08451	3.21604	7.56987	8.25088	59	55	59	55	753	13	747	97.61	TIGR_CMR|BA_3098 - symbol:BA_3098 transcriptional regulator, IclR family species:198094 Bacillus anthracis str. Ames [GO:0003700 sequence-specific DNA binding transcription factor activity evidence=ISS] [GO:0006355 regulation of transcription, DNA-templated evidence=ISS] InterPro:IPR005471 Pfam:PF09339 PROSITE:PS51077 SMART:SM00346 Pfam:PF01614 GO:GO:0006355 EMBL:AE016879 EMBL:AE017334 EMBL:AE017…	250	4	248	98	263	6e-86	128/245	52	178/245	72	0/245	0	1
gene472	CP020102.1	462472	463113	+	protein_coding	B4U62_02365	AQZ89318.1	germination protein	1.19826	3.27642	3.14854	3.40948	3.14854	3.40948	7.97576	9.67743	53	55	53	55	642	1	639	99.53	UNIPROTKB|P42969 - symbol:lipC Spore germination lipase LipC species:224308 Bacillus subtilis subsp. subtilis str. 168 [GO:0016042 lipid catabolic process evidence=IDA] InterPro:IPR001087 Pfam:PF00657 InterPro:IPR013831 EMBL:AL009126 Proteomes:UP000001570 GO:GO:0006629 GO:GO:0030435 GO:GO:0016788 EMBL:D50453 Gene3D:3.40.50.1110 GO:GO:0031160 eggNOG:COG2755 EMBL:D38161 PIR:I39900 RefSeq:NP_388292.…	213	1	213	100	429	1e-152	213/213	100	213/213	100	0/213	0	1
gene473	CP020102.1	463286	463531	+	protein_coding	B4U62_02370	AQZ89319.1	hypothetical protein	-1.01613	7.4018	7.41335	7.39027	7.41335	7.39027	168.875	166.688	430	363	430	363	246	.	.	.	No hit	.	.	.	.	.	.		.		.		.	.
gene474	CP020102.1	463537	463824	-	protein_coding	B4U62_02375	AQZ89320.1	antibiotic biosynthesis monooxygenase	1.03278	8.07847	8.05523	8.10177	8.05523	8.10177	262.328	274.56	782	700	782	700	288	.	.	.	No hit	.	.	.	.	.	.		.		.		.	.
gene475	CP020102.1	463975	465981	+	protein_coding	B4U62_02380	AQZ89321.1	penicillin-binding protein 3	-1.01358	7.94247	7.9522	7.93274	7.9522	7.93274	245.309	243.879	5096	4333	5096	4333	2007	1	2004	99.85	UNIPROTKB|P42971 - symbol:pbpC Penicillin-binding protein 3 species:224308 Bacillus subtilis subsp. subtilis str. 168 [GO:0005515 protein binding evidence=IPI] InterPro:IPR001460 InterPro:IPR005311 InterPro:IPR007887 Pfam:PF00905 Pfam:PF03717 Pfam:PF05223 GO:GO:0016021 GO:GO:0005886 GO:GO:0008360 EMBL:AL009126 Proteomes:UP000001570 GO:GO:0046677 GO:GO:0071555 EMBL:D50453 GO:GO:0009252 DrugBank:DB…	668	1	668	100	1315	0	668/668	100	668/668	100	0/668	0	1
gene476	CP020102.1	466082	466984	+	protein_coding	B4U62_02385	AQZ89322.1	oxidoreductase	-1.00161	9.38844	9.3896	9.38728	9.3896	9.38728	663.124	676.271	6198	5406	6198	5406	903	1	900	99.67	TIGR_CMR|BA_2020 - symbol:BA_2020 oxidoreductase, aldo/keto reductase family species:198094 Bacillus anthracis str. Ames [GO:0008152 metabolic process evidence=ISS] [GO:0016491 oxidoreductase activity evidence=ISS] InterPro:IPR020471 PRINTS:PR00069 Pfam:PF00248 INTERPRO:IPR001395 EMBL:AE016879 EMBL:AE017334 EMBL:AE017225 Proteomes:UP000000427 Proteomes:UP000000594 Proteomes:UP000005639 Gene3D:3.2…	300	1	300	100	373	1e-127	180/300	60	218/300	72	0/300	0	1
gene477	CP020102.1	467170	469254	+	protein_coding	B4U62_02390	AQZ89323.1	transcriptional regulator MtlR	-1.04437	6.03742	6.06882	6.00618	6.06882	6.00618	65.7054	63.3346	1418	1169	1418	1169	2085	7	1584	75.68	UNIPROTKB|Q723N6 - symbol:LMOf2365_0441 PRD/PTS system IIA 2 domain protein species:265669 Listeria monocytogenes serotype 4b str. F2365 [GO:0003674 molecular_function evidence=ND] [GO:0008150 biological_process evidence=ND] InterPro:IPR003501 InterPro:IPR011608 InterPro:IPR013011 InterPro:IPR016152 Pfam:PF00874 PROSITE:PS51099 PROSITE:PS51372 Pfam:PF00359 GO:GO:0006355 Gene3D:1.10.10.10 InterPro…	653	7	537	81.32	168	6e-43	147/554	26	279/554	50	51/554	9	1
gene478	CP020102.1	469466	470977	+	protein_coding	B4U62_02395	AQZ89324.1	long-chain-fatty-acid--CoA ligase	1.31047	4.91127	4.7201	5.11018	4.7201	5.11018	25.1754	34.2173	394	458	394	458	1512	1	1494	98.81	TIGR_CMR|BA_3473 - symbol:BA_3473 AMP-binding protein species:198094 Bacillus anthracis str. Ames [GO:0003824 catalytic activity evidence=ISS] [GO:0008150 biological_process evidence=ND] [GO:0016208 AMP binding evidence=ISS] InterPro:IPR000873 Pfam:PF00501 Prosite:PS00455 EMBL:AE016879 EMBL:AE017225 Proteomes:UP000000427 Proteomes:UP000005639 InterPro:IPR025110 InterPro:IPR020845 Pfam:PF13193 GO:…	500	1	495	99	420	4e-140	223/499	44	325/499	65	5/499	1	1
gene479	CP020102.1	470997	471542	-	protein_coding	B4U62_02400	AQZ93005.1	methyltransferase	1.18841	7.35397	7.23051	7.47953	7.23051	7.47953	147.749	180.615	835	873	835	873	546	34	477	81.32	UNIPROTKB|Q71YV1 - symbol:LMOf2365_1740 Uncharacterized protein species:265669 Listeria monocytogenes serotype 4b str. F2365 [GO:0003674 molecular_function evidence=ND] [GO:0005575 cellular_component evidence=ND] [GO:0008150 biological_process evidence=ND] InterPro:IPR013216 Pfam:PF08241 Gene3D:3.40.50.150 InterPro:IPR029063 SUPFAM:SSF53335 GO:GO:0008168 EMBL:AE017262 Proteomes:UP000000563 eggNOG…	221	56	206	68.33	61.2	1e-10	32/152	21	74/152	48	5/152	3	1
gene480	CP020102.1	471749	472609	+	protein_coding	B4U62_02405	AQZ89325.1	NAD(P)-dependent oxidoreductase	1.0808	8.12412	8.06827	8.18037	8.06827	8.18037	265.038	290.867	2362	2217	2362	2217	861	22	852	96.52	TIGR_CMR|BA_0748 - symbol:BA_0748 oxidoreductase, short chain dehydrogenase/reductase family species:198094 Bacillus anthracis str. Ames [GO:0008152 metabolic process evidence=ISS] [GO:0016491 oxidoreductase activity evidence=ISS] InterPro:IPR002198 InterPro:IPR020904 PRINTS:PR00080 PROSITE:PS00061 InterPro:IPR016040 InterPro:IPR002347 Gene3D:3.40.50.720 GO:GO:0046872 EMBL:AE016879 EMBL:AE017334 …	288	10	286	96.18	352	5e-120	170/277	61	221/277	79	0/277	0	1
gene481	CP020102.1	472625	473128	+	protein_coding	B4U62_02410	AQZ89326.1	D-lyxose ketol-isomerase	1.11199	8.23887	8.16266	8.3158	8.16266	8.3158	285.427	318.042	1489	1419	1489	1419	504	13	501	97.02	UNIPROTKB|A3E7Z6 - symbol:A3E7Z6 D-lyxose ketol-isomerase species:380174 Cohnella laeviribosi [GO:0005975 carbohydrate metabolic process evidence=IDA] [GO:0030145 manganese ion binding evidence=IDA] [GO:0047828 D-lyxose ketol-isomerase activity evidence=IDA] InterPro:IPR011051 SUPFAM:SSF51182 GO:GO:0005975 GO:GO:0030145 EMBL:DQ978225 BRENDA:5.3.1.15 SABIO-RK:A3E7Z6 GO:GO:0047828 Uniprot:A3E7Z6	182	10	172	89.56	212	3e-68	96/163	58	119/163	73	0/163	0	1
gene482	CP020102.1	473214	473765	+	protein_coding	B4U62_02415	AQZ89327.1	ribosomal protein acetyltransferase	-1.126	6.18874	6.27493	6.10373	6.27493	6.10373	75.4344	68.3502	431	334	431	334	552	226	540	57.07	TIGR_CMR|BA_3010 - symbol:BA_3010 acetyltransferase, GNAT family species:198094 Bacillus anthracis str. Ames [GO:0008080 N-acetyltransferase activity evidence=ISS] [GO:0008150 biological_process evidence=ND] InterPro:IPR000182 Pfam:PF13302 PROSITE:PS51186 EMBL:AE016879 EMBL:AE017334 EMBL:AE017225 Proteomes:UP000000427 Proteomes:UP000000594 Proteomes:UP000005639 Gene3D:3.40.630.30 InterPro:IPR0161…	180	75	179	58.33	82	5e-18	40/105	38	62/105	59	0/105	0	1
gene483	CP020102.1	473843	474265	+	protein_coding	B4U62_02420	AQZ89328.1	general stress protein 26	1.04902	11.5677	11.5332	11.6022	11.5332	11.6022	2948.15	3179.76	12908	11907	12908	11907	423	7	420	97.87	UNIPROTKB|Q71W16 - symbol:LMOf2365_2735 General stress protein 26 species:265669 Listeria monocytogenes serotype 4b str. F2365 [GO:0003674 molecular_function evidence=ND] InterPro:IPR011576 InterPro:IPR012349 Pfam:PF01243 EMBL:AE017262 Proteomes:UP000000563 GO:GO:0010181 Gene3D:2.30.110.10 SUPFAM:SSF50475 GO:GO:0004733 RefSeq:YP_015323.1 ProteinModelPortal:Q71W16 STRING:265669.LMOf2365_2735 Ensem…	139	2	137	97.84	137	4e-40	59/138	42	95/138	68	2/138	1	1
gene484	CP020102.1	474771	475580	+	protein_coding	B4U62_02425	AQZ89329.1	hypothetical protein	1.05016	5.28353	5.24834	5.31896	5.24834	5.31896	36.3786	39.3275	305	282	305	282	810	22	801	96.3	TIGR_CMR|BA_2219 - symbol:BA_2219 membrane protein, putative species:198094 Bacillus anthracis str. Ames [GO:0003674 molecular_function evidence=ND] [GO:0008150 biological_process evidence=ND] EMBL:AE016879 EMBL:AE017334 EMBL:AE017225 Proteomes:UP000000427 Proteomes:UP000000594 Proteomes:UP000005639 EMBL:CP007660 EMBL:CP008752 EMBL:CP007704 EMBL:JMPV01000008 EMBL:CP008846 EMBL:JTAQ01000028 EMBL:J…	265	5	262	97.36	185	3e-55	99/260	38	155/260	59	2/260	0	1
gene485	CP020102.1	475624	475914	-	protein_coding	B4U62_02430	AQZ89330.1	hypothetical protein	1.05771	7.83514	7.79477	7.87571	7.79477	7.87571	220.78	234.852	665	605	665	605	291	1	282	96.91	TIGR_CMR|BA_5647 - symbol:BA_5647 conserved hypothetical protein species:198094 Bacillus anthracis str. Ames [GO:0003674 molecular_function evidence=ND] [GO:0005575 cellular_component evidence=ND] [GO:0008150 biological_process evidence=ND] EMBL:AE016879 EMBL:AE017334 EMBL:AE017225 Proteomes:UP000000427 Proteomes:UP000000594 Proteomes:UP000005639 InterPro:IPR023845 Pfam:PF12823 TIGRFAMs:TIGR03954…	97	1	94	96.91	99.4	2e-26	46/94	48	63/94	67	0/94	0	1
gene486	CP020102.1	476099	476533	+	protein_coding	B4U62_02435	AQZ89331.1	transcriptional regulator	-1.03465	4.75527	4.77991	4.73076	4.77991	4.73076	26.2074	25.7086	118	99	118	99	435	1	411	94.48	TIGR_CMR|BA_1380 - symbol:BA_1380 transcriptional regulator, AsnC family species:198094 Bacillus anthracis str. Ames [GO:0003700 sequence-specific DNA binding transcription factor activity evidence=ISS] [GO:0006355 regulation of transcription, DNA-templated evidence=ISS] InterPro:IPR000485 InterPro:IPR019888 PRINTS:PR00033 PROSITE:PS50956 SMART:SM00344 Pfam:PF01037 Prosite:PS00519 EMBL:AE016879 E…	150	1	137	91.33	156	3e-47	70/137	51	102/137	74	0/137	0	1
gene487	CP020102.1	476598	478781	+	protein_coding	B4U62_02440	AQZ89332.1	DNA topoisomerase 3	1.05078	7.97714	7.94149	8.01295	7.94149	8.01295	244.273	259.233	5522	5012	5522	5012	2184	1	2178	99.73	TIGR_CMR|BA_0375 - symbol:BA_0375 DNA topoisomerase III species:198094 Bacillus anthracis str. Ames [GO:0003677 DNA binding evidence=ISS] [GO:0003917 DNA topoisomerase type I activity evidence=ISS] [GO:0006260 DNA replication evidence=ISS] [GO:0006265 DNA topological change evidence=ISS] InterPro:IPR000380 InterPro:IPR003601 InterPro:IPR003602 InterPro:IPR005738 InterPro:IPR013497 InterPro:IPR023…	729	1	729	100	935	0	468/730	64	580/730	79	5/730	0	1
gene488	CP020102.1	478984	480072	+	protein_coding	B4U62_02445	AQZ89333.1	lipoprotein	-1.10319	5.369	5.44031	5.29863	5.44031	5.29863	41.7854	38.8988	471	375	471	375	1089	7	1065	97.25	TIGR_CMR|BA_5455 - symbol:BA_5455 conserved hypothetical protein species:198094 Bacillus anthracis str. Ames [GO:0003674 molecular_function evidence=ND] [GO:0005575 cellular_component evidence=ND] [GO:0008150 biological_process evidence=ND] InterPro:IPR008928 InterPro:IPR012341 GO:GO:0003824 EMBL:AE016879 EMBL:AE017334 EMBL:AE017225 Proteomes:UP000000427 Proteomes:UP000000594 Proteomes:UP00000563…	364	9	359	96.43	207	1e-61	125/369	33	195/369	52	34/369	9	1
gene489	CP020102.1	480053	480904	+	protein_coding	B4U62_02450	AQZ89334.1	GGDEF domain-containing protein	-1.0377	4.1052	4.13198	4.07859	4.13198	4.07859	16.4422	15.9101	145	120	145	120	852	376	798	49.65	TIGR_CMR|GSU_1658 - symbol:GSU_1658 response regulator/GGDEF domain protein species:243231 Geobacter sulfurreducens PCA [GO:0000156 phosphorelay response regulator activity evidence=ISS] [GO:0000160 phosphorelay signal transduction system evidence=ISS] InterPro:IPR001789 Pfam:PF00072 PROSITE:PS50110 SMART:SM00448 Pfam:PF00990 EMBL:AE017180 Proteomes:UP000000577 InterPro:IPR029787 SUPFAM:SSF55073 …	458	286	428	31.22	63.9	3e-10	38/143	26	68/143	47	2/143	1	1
gene490	CP020102.1	480915	482624	+	protein_coding	B4U62_02455	AQZ93006.1	hypothetical protein	-1.09063	4.47878	4.5418	4.41664	4.5418	4.41664	22.3168	20.4785	395	310	395	310	1710	13	1629	94.56	TIGR_CMR|BA_0223 - symbol:BA_0223 conserved hypothetical protein species:198094 Bacillus anthracis str. Ames [GO:0003674 molecular_function evidence=ND] [GO:0005575 cellular_component evidence=ND] [GO:0008150 biological_process evidence=ND] InterPro:IPR011330 GO:GO:0003824 GO:GO:0005975 EMBL:AE016879 EMBL:AE017334 EMBL:AE017225 Proteomes:UP000000427 Proteomes:UP000000594 Proteomes:UP000005639 SUP…	549	5	541	97.81	330	7e-104	196/554	35	317/554	57	32/554	5	1
gene491	CP020102.1	482617	483879	+	protein_coding	B4U62_02460	AQZ89335.1	glycosyltransferase	-1.09895	4.17099	4.23961	4.10348	4.23961	4.10348	17.7466	16.278	232	182	232	182	1263	28	837	64.13	UNIPROTKB|Q3MB01 - symbol:Ava_2217 Beta-monoglucosyldiacylglycerol synthase species:240292 Anabaena variabilis ATCC 29413 [GO:0000287 magnesium ion binding evidence=ISS] [GO:0016758 transferase activity, transferring hexosyl groups evidence=ISS] [GO:0046467 membrane lipid biosynthetic process evidence=ISS] GO:GO:0016021 GO:GO:0000287 GO:GO:0016758 Gene3D:3.90.550.10 InterPro:IPR029044 SUPFAM:SSF5…	468	76	333	55.13	123	1e-29	87/273	31	138/273	50	18/273	6	1
gene492	CP020102.1	483885	485996	+	protein_coding	B4U62_02465	AQZ89336.1	hypothetical protein	-1.02358	4.64185	4.65869	4.62507	4.65869	4.62507	24.153	23.5872	528	441	528	441	2112	271	2100	86.65	UNIPROTKB|Q723C0 - symbol:LMOf2365_0559 Uncharacterized protein species:265669 Listeria monocytogenes serotype 4b str. F2365 [GO:0003674 molecular_function evidence=ND] [GO:0005575 cellular_component evidence=ND] [GO:0008150 biological_process evidence=ND] InterPro:IPR018513 Pfam:PF03170 GO:GO:0016020 EMBL:AE017262 Proteomes:UP000000563 GO:GO:0006011 RefSeq:YP_013164.1 STRING:265669.LMOf2365_0559…	683	78	681	88.43	70.5	3e-11	128/635	20	251/635	39	56/635	8	1
gene493	CP020102.1	486472	488295	+	protein_coding	B4U62_02470	AQZ89337.1	amino acid permease	1.06598	5.88741	5.84149	5.93368	5.84149	5.93368	55.7744	60.1349	1053	971	1053	971	1824	1	1821	99.84	UNIPROTKB|Q71XN3 - symbol:LMOf2365_2164 Putative membrane protein species:265669 Listeria monocytogenes serotype 4b str. F2365 [GO:0003674 molecular_function evidence=ND] [GO:0008150 biological_process evidence=ND] InterPro:IPR002293 Pfam:PF13520 GO:GO:0016021 eggNOG:COG0531 PANTHER:PTHR11785 GO:GO:0015171 EMBL:AE017262 Proteomes:UP000000563 HOGENOM:HOG000055696 OrthoDB:EOG6CZQGH OMA:PQFITKK RefS…	607	1	607	100	610	0	361/608	59	468/608	76	2/608	0	1
gene494	CP020102.1	488354	488803	+	protein_coding	B4U62_02475	AQZ89338.1	8-oxo-dGTP diphosphatase	1.01945	2.30343	2.28957	2.31737	2.28957	2.31737	3.86448	4.01643	18	16	18	16	450	28	318	64.67	TIGR_CMR|BA_1997 - symbol:BA_1997 mutT/nudix family protein species:198094 Bacillus anthracis str. Ames [GO:0003824 catalytic activity evidence=ISS] [GO:0006281 DNA repair evidence=ISS] InterPro:IPR000086 InterPro:IPR015797 InterPro:IPR020084 Pfam:PF00293 PROSITE:PS00893 PROSITE:PS51462 EMBL:AE016879 EMBL:AE017334 EMBL:AE017225 Proteomes:UP000000427 Proteomes:UP000000594 Proteomes:UP000005639 Gen…	153	26	130	68.63	74.3	1e-15	43/105	40	55/105	52	8/105	7	1
gene495	CP020102.1	488870	490594	+	protein_coding	B4U62_02480	AQZ89339.1	pyruvate oxidase	1.13376	8.84495	8.75486	8.93597	8.75486	8.93597	423.469	494.151	7561	7546	7561	7546	1725	16	1614	92.7	UNIPROTKB|Q6JI89 - symbol:poxB Pyruvate oxidase species:1590 Lactobacillus plantarum [GO:0047112 pyruvate oxidase activity evidence=IMP] InterPro:IPR000399 InterPro:IPR011766 InterPro:IPR012000 InterPro:IPR012001 InterPro:IPR014092 Pfam:PF00205 Pfam:PF02775 Pfam:PF02776 PROSITE:PS00187 GO:GO:0000287 Gene3D:3.40.50.1220 InterPro:IPR029035 SUPFAM:SSF52467 GO:GO:0030976 Gene3D:3.40.50.970 InterPro:I…	603	13	553	89.72	345	6e-109	203/541	37	322/541	59	8/541	1	1
gene497	CP020102.1	490817	491083	-	protein_coding	B4U62_02490	AQZ89340.1	hypothetical protein	1.18781	7.94167	7.81849	8.06679	7.81849	8.06679	223.257	269.501	617	637	617	637	267	.	.	.	No hit	.	.	.	.	.	.		.		.		.	.
gene498	CP020102.1	491187	492464	-	protein_coding	B4U62_02495	AQZ89341.1	divalent metal cation transporter	1.43204	7.20029	6.94591	7.46398	6.94591	7.46398	121.937	178.105	1613	2015	1613	2015	1278	4	1272	99.3	TIGR_CMR|BA_1880 - symbol:BA_1880 transport protein, NRAMP family species:198094 Bacillus anthracis str. Ames [GO:0006812 cation transport evidence=ISS] [GO:0008324 cation transmembrane transporter activity evidence=ISS] InterPro:IPR001046 Pfam:PF01566 PRINTS:PR00447 HAMAP:MF_00221 GO:GO:0016021 GO:GO:0005886 GO:GO:0046872 EMBL:AE016879 EMBL:AE017334 EMBL:AE017225 Proteomes:UP000000427 Proteomes:…	431	1	429	99.54	553	0	317/429	73	374/429	87	6/429	1	1
gene499	CP020102.1	492694	492951	-	protein_coding	B4U62_02500	AQZ93007.1	hypothetical protein	1.09967	8.4805	8.41224	8.54931	8.41224	8.54931	339.265	377.853	906	863	906	863	258	4	162	61.63	TIGR_CMR|BA_3411 - symbol:BA_3411 conserved hypothetical protein species:198094 Bacillus anthracis str. Ames [GO:0003674 molecular_function evidence=ND] [GO:0005575 cellular_component evidence=ND] [GO:0008150 biological_process evidence=ND] InterPro:IPR007341 Pfam:PF04226 GO:GO:0016021 EMBL:AE016879 EMBL:AE017334 EMBL:AE017225 Proteomes:UP000000427 Proteomes:UP000000594 Proteomes:UP000005639 Orth…	82	1	53	64.63	60.1	1e-11	25/53	47	40/53	75	0/53	0	1
gene500	CP020102.1	493029	493481	-	protein_coding	B4U62_02505	AQZ89342.1	hypothetical protein	1.09482	6.31799	6.25298	6.38367	6.25298	6.38367	74.2185	83.7864	348	336	348	336	453	1	162	35.76	UNIPROTKB|Q722M4 - symbol:LMOf2365_0705 Uncharacterized protein species:265669 Listeria monocytogenes serotype 4b str. F2365 [GO:0003674 molecular_function evidence=ND] [GO:0005575 cellular_component evidence=ND] [GO:0008150 biological_process evidence=ND] EMBL:AE017262 Proteomes:UP000000563 InterPro:IPR018691 Pfam:PF09954 RefSeq:YP_013310.1 STRING:265669.LMOf2365_0705 EnsemblBacteria:AAT03487 Ge…	58	1	54	93.1	76.3	3e-17	34/54	62	42/54	77	0/54	0	1
gene501	CP020102.1	493599	494417	+	protein_coding	B4U62_02510	AQZ89343.1	hypothetical protein	-1.05569	4.34485	4.38412	4.30593	4.38412	4.30593	19.6999	19.0339	167	138	167	138	819	37	774	90.11	TIGR_CMR|BA_1050 - symbol:BA_1050 EcsC protein species:198094 Bacillus anthracis str. Ames [GO:0003674 molecular_function evidence=ND] EMBL:AE016879 EMBL:AE017334 EMBL:AE017225 Proteomes:UP000000427 Proteomes:UP000000594 Proteomes:UP000005639 EMBL:CP007660 EMBL:CP008752 EMBL:CP007704 EMBL:CP008853 EMBL:CP008854 EMBL:CP010342 EMBL:JMPV01000008 EMBL:JSZU01000032 EMBL:CP008846 EMBL:CP007618 EMBL:JNO…	235	9	230	94.47	74.3	2e-14	57/250	22	106/250	42	32/250	12	1
gene502	CP020102.1	494546	494917	+	protein_coding	B4U62_02515	AQZ89344.1	glucose starvation-inducible protein B	-1.04312	9.87003	9.90053	9.83963	9.90053	9.83963	959.887	902.178	3696	2971	3696	2971	372	31	339	83.06	TAIR|locus:2074383 - symbol:EM1 AT3G51810 species:3702 Arabidopsis thaliana [GO:0003674 molecular_function evidence=ND] [GO:0005737 cytoplasm evidence=ISM] [GO:0009793 embryo development ending in seed dormancy evidence=RCA;TAS] [GO:0009640 photomorphogenesis evidence=RCA] [GO:0009737 response to abscisic acid evidence=RCA;TAS] [GO:0009845 seed germination evidence=RCA] [GO:0009909 regulation of …	152	39	141	67.76	90.1	6e-22	49/103	47	60/103	58	0/103	0	1
gene503	CP020102.1	495049	495390	+	protein_coding	B4U62_02520	AQZ89345.1	hypothetical protein	1.25738	5.84	5.67713	6.00754	5.67713	6.00754	49.7185	63.4173	176	192	176	192	342	16	330	92.11	TIGR_CMR|BA_4869 - symbol:BA_4869 conserved hypothetical protein species:198094 Bacillus anthracis str. Ames [GO:0003674 molecular_function evidence=ND] [GO:0005575 cellular_component evidence=ND] [GO:0008150 biological_process evidence=ND] Gene3D:2.60.120.10 InterPro:IPR014710 InterPro:IPR011051 SUPFAM:SSF51182 EMBL:AE016879 EMBL:AE017334 Proteomes:UP000000427 Proteomes:UP000000594 InterPro:IPR0…	110	5	109	95.45	149	2e-45	66/105	62	87/105	82	0/105	0	1
gene504	CP020102.1	495384	495743	+	protein_coding	B4U62_02525	AQZ89346.1	DUF4937 domain-containing protein	1.0689	6.25188	6.204	6.30013	6.204	6.30013	71.9223	79.0734	268	252	268	252	360	1	279	77.5	TIGR_CMR|BA_2385 - symbol:BA_2385 conserved hypothetical protein species:198094 Bacillus anthracis str. Ames [GO:0003674 molecular_function evidence=ND] [GO:0005575 cellular_component evidence=ND] [GO:0008150 biological_process evidence=ND] Pfam:PF03992 EMBL:AE016879 EMBL:AE017334 EMBL:AE017225 Proteomes:UP000000427 Proteomes:UP000000594 Proteomes:UP000005639 GO:GO:0004497 InterPro:IPR011008 SUPF…	206	1	88	42.72	74.7	6e-16	34/93	36	54/93	58	5/93	5	1
gene505	CP020102.1	495780	496601	-	protein_coding	B4U62_02530	AQZ89347.1	manganese catalase	1.11159	6.94866	6.87277	7.02539	6.87277	7.02539	116.005	129.59	987	943	987	943	822	1	606	73.72	TIGR_CMR|BA_3134 - symbol:BA_3134 catalase, Mn-containing species:198094 Bacillus anthracis str. Ames [GO:0004096 catalase activity evidence=ISS] [GO:0006979 response to oxidative stress evidence=ISS] InterPro:IPR009078 GO:GO:0006979 EMBL:AE016879 EMBL:AE017334 Proteomes:UP000000427 Proteomes:UP000000594 GO:GO:0055114 GO:GO:0004096 Gene3D:1.20.1260.10 InterPro:IPR012347 SUPFAM:SSF47240 EMBL:CP007…	284	1	204	71.83	149	2e-41	83/216	38	121/216	56	26/216	12	1
gene506	CP020102.1	496686	497738	-	protein_coding	B4U62_02535	AQZ89348.1	C4-dicarboxylate-binding protein DctB	1.15637	3.99847	3.89504	4.10465	3.89504	4.10465	14.1294	16.306	154	152	154	152	1053	31	1005	92.59	TIGR_CMR|CHY_1363 - symbol:CHY_1363 TRAP dicarboxylate transporter, DctP subunit species:246194 Carboxydothermus hydrogenoformans Z-2901 [GO:0015556 C4-dicarboxylate transmembrane transporter activity evidence=ISS] [GO:0015740 C4-dicarboxylate transport evidence=ISS] InterPro:IPR004682 InterPro:IPR018389 Pfam:PF03480 PIRSF:PIRSF006470 EMBL:CP000141 Proteomes:UP000002706 GO:GO:0006810 GO:GO:003028…	339	1	324	95.58	273	3e-87	138/325	42	207/325	63	1/325	0	1
gene507	CP020102.1	497808	499415	+	protein_coding	B4U62_02540	AQZ89349.1	C4-dicarboxylate sensor kinase	1.06401	2.65096	2.60658	2.69609	2.60658	2.69609	5.22714	5.40925	87	77	87	77	1608	7	1596	98.88	TIGR_CMR|BA_0576 - symbol:BA_0576 sensory box histidine kinase species:198094 Bacillus anthracis str. Ames [GO:0000155 phosphorelay sensor kinase activity evidence=ISS] [GO:0000156 phosphorelay response regulator activity evidence=ISS] [GO:0000160 phosphorelay signal transduction system evidence=ISS] InterPro:IPR000014 InterPro:IPR003661 InterPro:IPR004358 InterPro:IPR013767 InterPro:IPR016120 Pf…	534	4	533	99.25	310	2e-96	186/534	34	303/534	56	8/534	1	1
gene508	CP020102.1	499405	500085	+	protein_coding	B4U62_02545	AQZ89350.1	two-component system response regulator	1.02144	2.70424	2.68899	2.71959	2.68899	2.71959	5.53285	5.47393	39	33	39	33	681	19	675	96.48	TIGR_CMR|CHY_1367 - symbol:CHY_1367 C4-dicarboxylate response regulator species:246194 Carboxydothermus hydrogenoformans Z-2901 [GO:0000156 phosphorelay response regulator activity evidence=ISS] [GO:0000160 phosphorelay signal transduction system evidence=ISS] InterPro:IPR001789 InterPro:IPR005471 InterPro:IPR024187 Pfam:PF00072 Pfam:PF09339 PIRSF:PIRSF006171 PROSITE:PS50110 SMART:SM00448 GO:GO:0…	220	3	220	99.09	197	4e-61	97/219	44	147/219	67	1/219	0	1
gene509	CP020102.1	500206	501471	+	protein_coding	B4U62_02550	AQZ89351.1	C4-dicarboxylate transporter	1.06318	3.77558	3.73164	3.82003	3.73164	3.82003	12.2101	13.0272	160	146	160	146	1266	73	1212	90.05	UNIPROTKB|Q9I4F5 - symbol:dctA2 C4-dicarboxylate transport protein 2 species:208964 Pseudomonas aeruginosa PAO1 [GO:0006835 dicarboxylic acid transport evidence=IMP] [GO:0015740 C4-dicarboxylate transport evidence=IMP;IDA] InterPro:IPR001991 InterPro:IPR023954 Pfam:PF00375 PRINTS:PR00173 HAMAP:MF_01300 PseudoCAP:PA1183 GO:GO:0016021 GO:GO:0005886 eggNOG:COG1301 GO:GO:0017153 Gene3D:1.10.3860.10 I…	436	28	408	87.39	423	2e-143	223/382	58	289/382	75	3/382	0	1
gene510	CP020102.1	501619	502671	+	protein_coding	B4U62_02555	AQZ89352.1	AI-2E family transporter	1.23086	7.99155	7.84312	8.14279	7.84312	8.14279	227.355	280.635	2478	2616	2478	2616	1053	1	1023	97.15	TIGR_CMR|BA_1922 - symbol:BA_1922 membrane protein, putative species:198094 Bacillus anthracis str. Ames [GO:0003674 molecular_function evidence=ND] [GO:0008150 biological_process evidence=ND] EMBL:AE016879 EMBL:AE017334 EMBL:AE017225 Proteomes:UP000000427 Proteomes:UP000000594 Proteomes:UP000005639 InterPro:IPR002549 PANTHER:PTHR21716 Pfam:PF01594 EMBL:CP007660 EMBL:CP008752 EMBL:CP007704 EMBL:C…	337	1	337	100	332	3e-110	183/341	53	250/341	73	4/341	1	1
gene511	CP020102.1	502948	503874	+	protein_coding	B4U62_02560	AQZ89353.1	ABC transporter ATP-binding protein	-1.19068	6.92249	7.04953	6.79774	7.04953	6.79774	130.9	110.769	1256	909	1256	909	927	1	891	96.12	TIGR_CMR|BA_1376 - symbol:BA_1376 ABC transporter, ATP-binding protein species:198094 Bacillus anthracis str. Ames [GO:0005524 ATP binding evidence=ISS] [GO:0006810 transport evidence=ISS] [GO:0042626 ATPase activity, coupled to transmembrane movement of substances evidence=ISS] InterPro:IPR003439 InterPro:IPR017871 Pfam:PF00005 PROSITE:PS00211 PROSITE:PS50893 InterPro:IPR003593 Gene3D:3.40.50.30…	300	1	295	98.33	290	5e-95	151/300	50	206/300	68	8/300	2	1
gene512	CP020102.1	503867	504634	+	protein_coding	B4U62_02565	AQZ89354.1	ABC transporter permease	1.00662	7.34477	7.34001	7.34953	7.34001	7.34953	160.517	162.089	1276	1102	1276	1102	768	7	678	87.5	TIGR_CMR|BA_1377 - symbol:BA_1377 ABC transporter, permease protein, putative species:198094 Bacillus anthracis str. Ames [GO:0006810 transport evidence=ISS] [GO:0016020 membrane evidence=ISS] EMBL:AE016879 EMBL:AE017334 EMBL:AE017225 Proteomes:UP000000427 Proteomes:UP000000594 Proteomes:UP000005639 KO:K01992 EMBL:CP007660 EMBL:CP008752 EMBL:CP007704 EMBL:CP008853 EMBL:CP008854 EMBL:CP010342 EMBL…	258	3	223	85.66	54.7	2e-07	63/233	27	113/233	48	21/233	9	1
gene513	CP020102.1	504729	505064	+	protein_coding	B4U62_02570	AQZ89355.1	hypothetical protein	1.43164	9.04746	8.79233	9.31	8.79233	9.31	435.329	634.739	1514	1888	1514	1888	336	52	264	63.39	UNIPROTKB|Q47377 - symbol:arnE undecaprenyl-phosphate-alpha-L-Ara4N flippase - ArnE subunit species:83333 Escherichia coli K-12 [GO:0055085 transmembrane transport evidence=IEA] [GO:0005887 integral component of plasma membrane evidence=IEA] [GO:0006629 lipid metabolic process evidence=IEA] [GO:0009245 lipid A biosynthetic process evidence=IEA] [GO:0009103 lipopolysaccharide biosynthetic process …	111	26	106	72.97	34.7	0.047	23/81	28	41/81	50	10/81	12	1
gene514	CP020102.1	505192	506337	+	protein_coding	B4U62_02575	AQZ89356.1	acyl-CoA dehydrogenase	1.06929	7.04289	6.99473	7.09138	6.99473	7.09138	125.697	135.732	1491	1377	1491	1377	1146	13	1137	98.17	UNIPROTKB|Q4KGX5 - symbol:PFL_1379 Acyl-CoA dehydrogenase family protein species:220664 Pseudomonas protegens Pf-5 [GO:0003995 acyl-CoA dehydrogenase activity evidence=ISM] [GO:0009062 fatty acid catabolic process evidence=ISM] [GO:0009395 phospholipid catabolic process evidence=ISM] InterPro:IPR006091 InterPro:IPR009075 InterPro:IPR009100 InterPro:IPR013786 Pfam:PF00441 Pfam:PF02770 Pfam:PF02771…	401	16	392	94.01	186	1e-52	126/384	32	208/384	54	16/384	4	1
gene515	CP020102.1	506362	506541	-	protein_coding	B4U62_02580	AQZ89357.1	Fur-regulated basic protein B	1.90877	5.65466	5.20753	6.14017	5.20753	6.14017	35.4244	70.2875	66	112	66	112	180	34	147	63.33	TIGR_CMR|BA_1607 - symbol:BA_1607 conserved hypothetical protein species:198094 Bacillus anthracis str. Ames [GO:0003674 molecular_function evidence=ND] [GO:0005575 cellular_component evidence=ND] [GO:0008150 biological_process evidence=ND] EMBL:AE016879 EMBL:AE017334 Proteomes:UP000000427 Proteomes:UP000000594 EMBL:CP007660 EMBL:CP008752 EMBL:CP007704 EMBL:CP010342 EMBL:JMPV01000008 EMBL:JNOD010…	46	1	38	82.61	35	0.005	14/38	36	28/38	73	0/38	0	1
gene516	CP020102.1	506495	506659	-	protein_coding	B4U62_02585	AQZ89358.1	hypothetical protein	2.35993	5.22759	4.64478	5.88353	4.64478	5.88353	24.0066	58.1925	41	85	41	85	165	.	.	.	No hit	.	.	.	.	.	.		.		.		.	.
gene517	CP020102.1	506906	507778	+	protein_coding	B4U62_02590	AQZ89359.1	transporter	1.04271	7.05856	7.02845	7.08879	7.02845	7.08879	129.148	135.477	1167	1047	1167	1047	873	22	816	91.07	TIGR_CMR|BA_2310 - symbol:BA_2310 cation efflux family protein species:198094 Bacillus anthracis str. Ames [GO:0006812 cation transport evidence=ISS] [GO:0008324 cation transmembrane transporter activity evidence=ISS] [GO:0015562 efflux transmembrane transporter activity evidence=ISS] InterPro:IPR002524 Pfam:PF01545 GO:GO:0016021 GO:GO:0005886 EMBL:AE016879 EMBL:AE017334 EMBL:AE017225 Proteomes:U…	296	10	274	89.53	265	1e-85	131/265	49	184/265	69	0/265	0	1
gene518	CP020102.1	507793	508113	-	protein_coding	B4U62_02595	AQZ89360.1	thiol reductase thioredoxin	1.13378	7.45201	7.36199	7.54313	7.36199	7.54313	163.729	187.918	544	534	544	534	321	1	312	97.2	TIGR_CMR|BA_2311 - symbol:BA_2311 thioredoxin family protein species:198094 Bacillus anthracis str. Ames [GO:0003674 molecular_function evidence=ND] InterPro:IPR005746 InterPro:IPR013766 Pfam:PF00085 EMBL:AE016879 EMBL:AE017334 EMBL:AE017225 Proteomes:UP000000427 Proteomes:UP000000594 Proteomes:UP000005639 Gene3D:3.40.30.10 InterPro:IPR012336 SUPFAM:SSF52833 GO:GO:0045454 PROSITE:PS51352 GO:GO:00…	104	1	104	100	144	1e-43	59/104	56	86/104	82	0/104	0	1
gene519	CP020102.1	508267	509352	+	protein_coding	B4U62_02600	AQZ89361.1	D-alanine--D-alanine ligase A	-1.04208	8.14022	8.17001	8.11055	8.17001	8.11055	286.189	276.476	3217	2658	3217	2658	1086	4	1080	99.17	UNIPROTKB|P0A6J8 - symbol:ddlA species:83333 Escherichia coli K-12 [GO:0008716 D-alanine-D-alanine ligase activity evidence=IEA;IDA] [GO:0016874 ligase activity evidence=IEA] [GO:0003824 catalytic activity evidence=IEA] [GO:0030145 manganese ion binding evidence=IEA] [GO:0000287 magnesium ion binding evidence=IEA] [GO:0000166 nucleotide binding evidence=IEA] [GO:0046872 metal ion binding evidence…	364	3	363	99.18	263	5e-83	159/369	43	225/369	60	18/369	4	1
gene520	CP020102.1	509424	510797	+	protein_coding	B4U62_02605	AQZ93008.1	UDP-N-acetylmuramoyl-tripeptide--D-alanyl-D-alanine ligase	-1.01243	7.16848	7.1774	7.15957	7.1774	7.15957	142.879	142.97	2032	1739	2032	1739	1374	1	1344	97.82	TIGR_CMR|BA_0246 - symbol:BA_0246 UDP-N-acetylmuramoylalanyl-D-glutamyl-2,6-diaminopimelate--D-alanyl-D-alanyl ligase species:198094 Bacillus anthracis str. Ames [GO:0009252 peptidoglycan biosynthetic process evidence=ISS] [GO:0016881 acid-amino acid ligase activity evidence=ISS] InterPro:IPR000713 InterPro:IPR004101 InterPro:IPR005863 InterPro:IPR013221 Pfam:PF01225 Pfam:PF02875 Pfam:PF08245 Uni…	458	1	454	99.13	466	2e-159	255/454	56	336/454	74	6/454	1	1
gene522	CP020102.1	511146	512681	+	protein_coding	B4U62_02615	AQZ89362.1	DEAD/DEAH box helicase	1.16946	11.0017	10.8894	11.1152	10.8894	11.1152	1980.17	2209.82	31482	30048	31482	30048	1536	52	1533	96.48	UNIPROTKB|P96614 - symbol:cshA DEAD-box ATP-dependent RNA helicase CshA species:224308 Bacillus subtilis subsp. subtilis str. 168 [GO:0003723 RNA binding evidence=IDA] [GO:0004004 ATP-dependent RNA helicase activity evidence=IDA] [GO:0005515 protein binding evidence=IPI] [GO:0005524 ATP binding evidence=IDA] [GO:0009409 response to cold evidence=IGI] [GO:0010501 RNA secondary structure unwinding …	494	1	494	100	875	0	493/494	99	494/494	100	0/494	0	1
gene523	CP020102.1	512854	513333	+	protein_coding	B4U62_02620	AQZ89363.1	hypothetical protein	-1.35747	9.68124	9.90421	9.46328	9.90421	9.46328	962.095	723.663	4780	3075	4780	3075	480	16	477	96.25	TIGR_CMR|BA_1054 - symbol:BA_1054 conserved hypothetical protein species:198094 Bacillus anthracis str. Ames [GO:0003674 molecular_function evidence=ND] [GO:0005575 cellular_component evidence=ND] [GO:0008150 biological_process evidence=ND] EMBL:AE016879 EMBL:AE017334 EMBL:AE017225 Proteomes:UP000000427 Proteomes:UP000000594 Proteomes:UP000005639 InterPro:IPR020846 SUPFAM:SSF103473 InterPro:IPR00…	158	5	158	97.47	109	7e-29	69/154	44	108/154	70	0/154	0	1
gene524	CP020102.1	513323	514804	+	protein_coding	B4U62_02625	AQZ89364.1	hypothetical protein	-1.50083	9.35701	9.65448	9.06871	9.65448	9.06871	794.865	540.419	12193	7090	12193	7090	1482	16	1458	97.37	TIGR_CMR|BA_1066 - symbol:BA_1066 membrane protein, putative species:198094 Bacillus anthracis str. Ames [GO:0003674 molecular_function evidence=ND] [GO:0008150 biological_process evidence=ND] EMBL:AE016879 EMBL:AE017334 EMBL:AE017225 Proteomes:UP000000427 Proteomes:UP000000594 Proteomes:UP000005639 InterPro:IPR005182 Pfam:PF03703 EMBL:CP008752 EMBL:CP007704 EMBL:CP008853 EMBL:CP008854 EMBL:CP010…	472	3	464	97.88	224	5e-65	154/498	30	259/498	52	53/498	10	1
gene525	CP020102.1	515056	515655	-	protein_coding	B4U62_02630	AQZ89365.1	rhomboid family intramembrane serine protease	1.06411	6.40564	6.36097	6.45063	6.36097	6.45063	80.349	86.4159	499	459	499	459	600	34	531	83	TIGR_CMR|BA_0249 - symbol:BA_0249 rhomboid family protein species:198094 Bacillus anthracis str. Ames [GO:0003674 molecular_function evidence=ND] [GO:0008150 biological_process evidence=ND] InterPro:IPR002610 InterPro:IPR022764 Pfam:PF01694 GO:GO:0016021 EMBL:AE016879 EMBL:AE017334 EMBL:AE017225 Proteomes:UP000000427 Proteomes:UP000000594 Proteomes:UP000005639 GO:GO:0004252 Gene3D:1.20.1540.10 PA…	190	8	166	83.68	113	2e-29	56/169	33	94/169	55	13/169	7	1
gene526	CP020102.1	515750	516115	+	protein_coding	B4U62_02635	AQZ89366.1	holo-ACP synthase	-1.34554	6.37635	6.59404	6.16586	6.59404	6.16586	94.2363	71.6043	357	232	357	232	366	1	363	99.18	TIGR_CMR|BA_0250 - symbol:BA_0250 holo-(acyl-carrier-protein) synthase species:198094 Bacillus anthracis str. Ames [GO:0008610 lipid biosynthetic process evidence=ISS] [GO:0008897 holo-[acyl-carrier-protein] synthase activity evidence=ISS] InterPro:IPR002582 InterPro:IPR004568 InterPro:IPR008278 Pfam:PF01648 ProDom:PD004282 HAMAP:MF_00101 GO:GO:0005737 GO:GO:0000287 EMBL:AE016879 EMBL:AE017334 EM…	119	1	119	100	124	2e-35	66/121	54	86/121	71	2/121	1	1
gene527	CP020102.1	516281	517297	+	protein_coding	B4U62_02640	AQZ93009.1	sporulation protein YdcC	-1.20589	5.82518	5.96179	5.69169	5.96179	5.69169	61.0831	51.0939	643	460	643	460	1017	64	1014	93.51	TIGR_CMR|BA_0251 - symbol:BA_0251 lipoprotein, putative species:198094 Bacillus anthracis str. Ames [GO:0003674 molecular_function evidence=ND] [GO:0008150 biological_process evidence=ND] EMBL:AE016879 EMBL:AE017334 EMBL:AE017225 Proteomes:UP000000427 Proteomes:UP000000594 Proteomes:UP000005639 InterPro:IPR029046 SUPFAM:SSF89392 EMBL:CP007660 RefSeq:NP_842804.1 RefSeq:YP_016857.1 RefSeq:YP_026522…	337	19	337	94.66	366	7e-124	177/319	55	247/319	77	2/319	0	1
gene528	CP020102.1	517412	518581	+	protein_coding	B4U62_02645	AQZ89367.1	alanine racemase	1.00493	6.29003	6.28648	6.29358	6.28648	6.29358	75.9684	78.5907	920	814	920	814	1170	1	1146	97.95	TIGR_CMR|BA_0252 - symbol:BA_0252 alanine racemase species:198094 Bacillus anthracis str. Ames [GO:0008784 alanine racemase activity evidence=ISS] [GO:0009252 peptidoglycan biosynthetic process evidence=ISS] InterPro:IPR000821 InterPro:IPR009006 PRINTS:PR00992 UniPathway:UPA00042 HAMAP:MF_01201 Pfam:PF01168 INTERPRO:IPR001608 GO:GO:0030170 EMBL:AE016879 EMBL:AE017334 EMBL:AE017225 Proteomes:UP000…	389	1	386	99.23	381	3e-128	196/386	50	260/386	67	4/386	1	1
gene529	CP020102.1	518697	518978	+	protein_coding	B4U62_02650	AQZ89368.1	antitoxin EndoAI	1.02522	9.75305	9.7351	9.77104	9.7351	9.77104	854.091	865.241	2493	2160	2493	2160	282	1	279	98.94	UNIPROTKB|P96621 - symbol:ndoAI Antitoxin EndoAI species:224308 Bacillus subtilis subsp. subtilis str. 168 [GO:0042802 identical protein binding evidence=IPI] InterPro:IPR002145 InterPro:IPR010985 Pfam:PF01402 GO:GO:0042802 GO:GO:0006355 EMBL:AL009126 Proteomes:UP000001570 EMBL:AB001488 PIR:B69773 RefSeq:NP_388346.1 PDB:4ME7 PDBsum:4ME7 ProteinModelPortal:P96621 SMR:P96621 MINT:MINT-4653556 STRIN…	93	1	93	100	179	7e-58	92/93	98	93/93	100	0/93	0	1
gene530	CP020102.1	518983	519333	+	protein_coding	B4U62_02655	AQZ89369.1	mRNA interferase EndoA	-1.06513	9.76866	9.81429	9.72325	9.81429	9.72325	917.677	844.801	3334	2625	3334	2625	351	1	348	99.15	TIGR_CMR|BA_0254 - symbol:BA_0254 transcriptional regulator, PemK family species:198094 Bacillus anthracis str. Ames [GO:0003700 sequence-specific DNA binding transcription factor activity evidence=ISS] [GO:0006355 regulation of transcription, DNA-templated evidence=ISS] InterPro:IPR003477 Pfam:PF02452 PIRSF:PIRSF033490 EMBL:AE016879 EMBL:AE017334 EMBL:AE017225 Proteomes:UP000000427 Proteomes:UP0…	116	1	116	100	181	4e-58	108/116	93	112/116	96	0/116	0	1
gene531	CP020102.1	519448	520272	+	protein_coding	B4U62_02660	AQZ89370.1	RsbT co-antagonist protein RsbRA	-1.02068	6.75494	6.76972	6.74019	6.76972	6.74019	107.503	106.664	918	779	918	779	825	454	780	39.64	UNIPROTKB|P42410 - symbol:rsbS RsbT antagonist protein RsbS species:224308 Bacillus subtilis subsp. subtilis str. 168 [GO:0005515 protein binding evidence=IPI] EMBL:AL009126 Proteomes:UP000001570 Gene3D:3.30.750.24 InterPro:IPR002645 Pfam:PF01740 SUPFAM:SSF52091 PROSITE:PS50801 EMBL:AB001488 EMBL:L35574 PIR:F69701 RefSeq:NP_388349.1 ProteinModelPortal:P42410 SMR:P42410 DIP:DIP-382N IntAct:P42410 …	121	4	114	91.74	67	1e-12	35/111	31	66/111	59	2/111	1	1
gene532	CP020102.1	520277	520642	+	protein_coding	B4U62_02665	AQZ89371.1	RsbT antagonist protein RsbS	1.14162	5.92822	5.83345	6.02454	5.83345	6.02454	55.4331	64.5056	210	209	210	209	366	1	363	99.18	UNIPROTKB|P42410 - symbol:rsbS RsbT antagonist protein RsbS species:224308 Bacillus subtilis subsp. subtilis str. 168 [GO:0005515 protein binding evidence=IPI] EMBL:AL009126 Proteomes:UP000001570 Gene3D:3.30.750.24 InterPro:IPR002645 Pfam:PF01740 SUPFAM:SSF52091 PROSITE:PS50801 EMBL:AB001488 EMBL:L35574 PIR:F69701 RefSeq:NP_388349.1 ProteinModelPortal:P42410 SMR:P42410 DIP:DIP-382N IntAct:P42410 …	121	1	121	100	198	1e-64	120/121	99	121/121	100	0/121	0	1
gene533	CP020102.1	520646	521047	+	protein_coding	B4U62_02670	AQZ89372.1	serine/threonine protein kinase	-1.02452	5.80215	5.81965	5.78471	5.81965	5.78471	55.0352	54.795	229	195	229	195	402	1	399	99.25	UNIPROTKB|P42411 - symbol:rsbT Serine/threonine-protein kinase RsbT species:224308 Bacillus subtilis subsp. subtilis str. 168 [GO:0005515 protein binding evidence=IPI] InterPro:IPR003594 GO:GO:0005524 EMBL:AL009126 Proteomes:UP000001570 GO:GO:0004674 Gene3D:3.30.565.10 SMART:SM00387 SUPFAM:SSF55874 EMBL:AB001488 EMBL:L35574 EMBL:X81652 PIR:G69701 RefSeq:NP_388350.1 ProteinModelPortal:P42411 SMR:P…	133	1	133	100	264	4e-90	133/133	100	133/133	100	0/133	0	1
gene534	CP020102.1	521059	522066	+	protein_coding	B4U62_02675	AQZ89373.1	phosphoserine phosphatase RsbU	1.01126	7.18682	7.17875	7.1949	7.17875	7.1949	142.905	146.918	1491	1311	1491	1311	1008	238	999	75.6	UNIPROTKB|Q2FWJ1 - symbol:SAOUHSC_02301 SigmaB regulation protein RsbU, putative species:93061 Staphylococcus aureus subsp. aureus NCTC 8325 [GO:0044011 single-species biofilm formation on inanimate substrate evidence=IMP] InterPro:IPR001932 Pfam:PF07228 SMART:SM00331 SMART:SM00332 GO:GO:0003824 EMBL:CP000253 Proteomes:UP000008816 Gene3D:3.60.40.10 SUPFAM:SSF81606 eggNOG:COG2208 STRING:93061.SAOU…	262	6	260	97.33	208	2e-63	107/256	41	172/256	67	3/256	1	1
gene535	CP020102.1	522128	522457	+	protein_coding	B4U62_02680	AQZ89374.1	anti-sigma B factor antagonist	1.11023	11.1489	11.0737	11.2246	11.0737	11.2246	2158.84	2277.38	7374	6653	7374	6653	330	1	315	95.45	TIGR_CMR|BA_0990 - symbol:BA_0990 anti sigma b factor antagonist RsbV species:198094 Bacillus anthracis str. Ames [GO:0006355 regulation of transcription, DNA-templated evidence=ISS] InterPro:IPR003658 GO:GO:0006355 EMBL:AE016879 EMBL:AE017334 EMBL:AE017225 Proteomes:UP000000427 Proteomes:UP000000594 Proteomes:UP000005639 Gene3D:3.30.750.24 InterPro:IPR002645 Pfam:PF01740 SUPFAM:SSF52091 PROSITE:…	111	1	106	95.5	90.5	1e-22	46/106	43	70/106	66	1/106	0	1
gene536	CP020102.1	522454	522936	+	protein_coding	B4U62_02685	AQZ89375.1	anti-sigma B factor RsbW	1.05201	11.5059	11.4694	11.5425	11.4694	11.5425	2848.35	3009.05	14240	12866	14240	12866	483	1	480	99.38	UNIPROTKB|P17904 - symbol:rsbW Serine-protein kinase RsbW species:224308 Bacillus subtilis subsp. subtilis str. 168 [GO:0016989 sigma factor antagonist activity evidence=IMP] InterPro:IPR010193 InterPro:IPR003594 GO:GO:0005524 GO:GO:0045892 EMBL:AL009126 Proteomes:UP000001570 GO:GO:0004674 Gene3D:3.30.565.10 SMART:SM00387 SUPFAM:SSF55874 EMBL:AB001488 GO:GO:0016989 EMBL:M34995 eggNOG:COG2172 Pfam…	160	1	160	100	323	1e-112	160/160	100	160/160	100	0/160	0	1
gene537	CP020102.1	522902	523690	+	protein_coding	B4U62_02690	AQZ89376.1	RNA polymerase sigma-B factor	-1.02877	11.9784	11.9989	11.958	11.9989	11.958	4055.38	4021.1	33119	28086	33119	28086	789	1	786	99.62	UNIPROTKB|P06574 - symbol:sigB RNA polymerase sigma-B factor species:224308 Bacillus subtilis subsp. subtilis str. 168 [GO:0043620 regulation of DNA-templated transcription in response to stress evidence=IMP] InterPro:IPR000943 InterPro:IPR007624 InterPro:IPR007627 InterPro:IPR007630 InterPro:IPR013324 InterPro:IPR013325 InterPro:IPR014284 InterPro:IPR014288 InterPro:IPR014322 Pfam:PF04539 Pfam:P…	262	1	262	100	506	0	262/262	100	262/262	100	0/262	0	1
gene538	CP020102.1	523690	524289	+	protein_coding	B4U62_02695	AQZ89377.1	phosphoserine phosphatase RsbX	-1.05982	12.1235	12.1655	12.0817	12.1655	12.0817	4464.28	4435.08	27725	23557	27725	23557	600	1	597	99.5	UNIPROTKB|P17906 - symbol:rsbX Phosphoserine phosphatase RsbX species:224308 Bacillus subtilis subsp. subtilis str. 168 [GO:0009408 response to heat evidence=IEP] InterPro:IPR001932 Pfam:PF07228 SMART:SM00331 SMART:SM00332 EMBL:AL009126 Proteomes:UP000001570 GO:GO:0009408 GO:GO:0004721 GO:GO:0004647 SUPFAM:SSF81606 EMBL:AB001488 EMBL:M34995 PIR:D36131 RefSeq:NP_388355.1 RefSeq:WP_003246608.1 PDB:…	199	1	199	100	397	1e-140	199/199	100	199/199	100	0/199	0	1
gene540	CP020102.1	524532	524825	+	protein_coding	B4U62_02705	AQZ93010.1	hypothetical protein	-1.15632	4.17088	4.27696	4.06742	4.27696	4.06742	18.0737	15.7532	55	41	55	41	294	.	.	.	No hit	.	.	.	.	.	.		.		.		.	.
gene541	CP020102.1	524822	525262	+	protein_coding	B4U62_02710	AQZ89378.1	EVE domain-containing protein	-1.2579	4.53677	4.7053	4.37428	4.7053	4.37428	24.9745	19.9797	114	78	114	78	441	.	.	.	No hit	.	.	.	.	.	.		.		.		.	.
gene542	CP020102.1	525246	525689	+	protein_coding	B4U62_02715	AQZ89379.1	MarR family transcriptional regulator	1.11483	4.97736	4.89957	5.05639	4.89957	5.05639	28.5049	32.5656	131	128	131	128	444	31	432	90.54	UNIPROTKB|Q0BWF2 - symbol:HNE_3520 Transcriptional regulator, MarR family species:228405 Hyphomonas neptunium ATCC 15444 [GO:0003700 sequence-specific DNA binding transcription factor activity evidence=ISM] [GO:0006355 regulation of transcription, DNA-templated evidence=ISM] InterPro:IPR000835 PRINTS:PR00598 PROSITE:PS50995 SMART:SM00347 GO:GO:0003677 Gene3D:1.10.10.10 InterPro:IPR011991 GO:GO:00…	212	6	137	62.26	53.9	3e-08	42/136	30	67/136	49	6/136	4	1
gene543	CP020102.1	525783	527942	+	protein_coding	B4U62_02720	AQZ89380.1	RNA-binding transcriptional accessory protein	1.07899	5.97428	5.91969	6.02937	5.91969	6.02937	59.6221	64.6917	1333	1237	1333	1237	2160	19	2154	98.89	TIGR_CMR|BA_0255 - symbol:BA_0255 S1 RNA binding domain protein species:198094 Bacillus anthracis str. Ames [GO:0003723 RNA binding evidence=ISS] [GO:0008150 biological_process evidence=ND] InterPro:IPR003029 InterPro:IPR006641 InterPro:IPR012337 Pfam:PF00575 PROSITE:PS50126 SMART:SM00732 EMBL:AE016879 EMBL:AE017334 Proteomes:UP000000427 Proteomes:UP000000594 GO:GO:0006139 GO:GO:0003676 SUPFAM:SS…	722	10	719	98.34	935	0	483/712	67	589/712	82	2/712	0	1
gene544	CP020102.1	528169	528621	+	protein_coding	B4U62_02725	AQZ89381.1	SprT family protein	-1.00183	6.07606	6.07737	6.07474	6.07737	6.07474	66.1142	66.8296	310	268	310	268	453	1	444	98.01	TIGR_CMR|BA_0257 - symbol:BA_0257 conserved hypothetical protein species:198094 Bacillus anthracis str. Ames [GO:0003674 molecular_function evidence=ND] [GO:0005575 cellular_component evidence=ND] [GO:0008150 biological_process evidence=ND] GO:GO:0005737 EMBL:AE016879 EMBL:AE017334 EMBL:AE017225 Proteomes:UP000000427 Proteomes:UP000000594 Proteomes:UP000005639 GO:GO:0008270 InterPro:IPR006640 Pfa…	152	1	148	97.37	196	1e-62	84/148	56	113/148	76	0/148	0	1
gene545	CP020102.1	528744	528818	+	tRNA	B4U62_02730	.	tRNA-Asn	-1.12506	3.41574	3.5018	3.33179	3.5018	3.33179	10.3053	9.03696	8	6	8	6	.	.	.	.	.	.	.	.	.	.	.	.	.	.	.	.	.	.
gene546	CP020102.1	528823	528913	+	tRNA	B4U62_02735	.	tRNA-Ser	-1.17462	3.85564	3.97348	3.74129	3.97348	3.74129	14.8634	12.4134	14	10	14	10	.	.	.	.	.	.	.	.	.	.	.	.	.	.	.	.	.	.
gene548	CP020102.1	529026	529100	+	tRNA	B4U62_02745	.	tRNA-Gln	1.6106	2.12735	1.81115	2.49876	1.81115	2.49876	2.57632	4.51848	2	3	2	3	.	.	.	.	.	.	.	.	.	.	.	.	.	.	.	.	.	.
gene550	CP020102.1	529214	529295	+	tRNA	B4U62_02755	.	tRNA-Leu	1.13719	6.95814	6.86603	7.05149	6.86603	7.05149	115.463	132.248	98	96	98	96	.	.	.	.	.	.	.	.	.	.	.	.	.	.	.	.	.	.
gene551	CP020102.1	529376	529462	+	tRNA	B4U62_02760	.	tRNA-Leu	1.40499	6.2232	5.98275	6.47331	5.98275	6.47331	62.187	88.2921	56	68	56	68	.	.	.	.	.	.	.	.	.	.	.	.	.	.	.	.	.	.
gene552	CP020102.1	529545	530651	-	protein_coding	B4U62_02765	AQZ89382.1	integrase	1.04604	4.0931	4.06076	4.1257	4.06076	4.1257	15.7093	16.531	180	162	180	162	1107	10	1104	98.92	TIGR_CMR|BA_4134 - symbol:BA_4134 prophage LambdaBa02, site-specific recombinase, phage integrase family species:198094 Bacillus anthracis str. Ames [GO:0006310 DNA recombination evidence=ISS] [GO:0009009 site-specific recombinase activity evidence=ISS] InterPro:IPR002104 InterPro:IPR004107 InterPro:IPR011010 InterPro:IPR013762 Pfam:PF00589 Pfam:PF14659 EMBL:AE016879 EMBL:AE017334 EMBL:AE017225 P…	376	6	359	94.15	130	9e-33	104/388	26	175/388	45	57/388	14	1
gene553	CP020102.1	530664	531173	-	protein_coding	B4U62_02770	AQZ89383.1	metallopeptidase ImmA	-1.04663	3.9909	4.02391	3.95816	4.02391	3.95816	15.3443	14.3971	81	65	81	65	510	136	462	64.12	UNIPROTKB|Q60B07 - symbol:MCA0678 Uncharacterized protein species:243233 Methylococcus capsulatus str. Bath [GO:0003674 molecular_function evidence=ND] [GO:0005575 cellular_component evidence=ND] [GO:0008150 biological_process evidence=ND] EMBL:AE017282 Proteomes:UP000006821 InterPro:IPR010359 Pfam:PF06114 RefSeq:WP_010960018.1 RefSeq:YP_113190.1 EnsemblBacteria:AAU93198 GeneID:3103350 KEGG:mca:M…	156	43	152	70.51	42.4	0.0004	29/110	26	49/110	44	1/110	0	1
gene554	CP020102.1	531170	531553	-	protein_coding	B4U62_02775	AQZ89384.1	transcriptional regulator	1.3778	3.69802	3.47406	3.93642	3.47406	3.93642	10.0638	14.1202	40	48	40	48	384	1	273	71.09	TIGR_CMR|CHY_1697 - symbol:CHY_1697 putative prophage LambdaCh01, repressor protein species:246194 Carboxydothermus hydrogenoformans Z-2901 [GO:0006355 regulation of transcription, DNA-templated evidence=ISS] InterPro:IPR001387 InterPro:IPR010982 Pfam:PF01381 PROSITE:PS50943 SMART:SM00530 Pfam:PF00717 EMBL:CP000141 Proteomes:UP000002706 GO:GO:0043565 Gene3D:1.10.260.40 SUPFAM:SSF47413 eggNOG:COG1…	254	1	95	37.4	72.4	7e-15	41/95	43	59/95	62	4/95	4	1
gene555	CP020102.1	531827	532021	+	protein_coding	B4U62_02780	AQZ89385.1	excisionase	1.08715	2.72223	2.66263	2.78317	2.66263	2.78317	5.44991	5.79292	11	10	11	10	195	.	.	.	No hit	.	.	.	.	.	.		.		.		.	.
gene556	CP020102.1	532018	532278	+	protein_coding	B4U62_02785	AQZ89386.1	hypothetical protein	-1.21653	2.55079	2.69609	2.41332	2.69609	2.41332	5.55241	4.32805	15	10	15	10	261	.	.	.	No hit	.	.	.	.	.	.		.		.		.	.
gene557	CP020102.1	532332	532592	+	protein_coding	B4U62_02790	AQZ89387.1	hypothetical protein	1.06714	3.29018	3.24363	3.33739	3.24363	3.33739	8.5137	9.0889	23	21	23	21	261	.	.	.	No hit	.	.	.	.	.	.		.		.		.	.
gene558	CP020102.1	532962	533342	+	protein_coding	B4U62_02795	AQZ89388.1	hypothetical protein	1.38578	3.14538	2.91883	3.38952	2.91883	3.38952	6.59295	9.48762	26	32	26	32	381	.	.	.	No hit	.	.	.	.	.	.		.		.		.	.
gene559	CP020102.1	533378	534820	+	protein_coding	B4U62_02800	AQZ89389.1	Ftsk domain-containing protein YdcQ	1.7343	1.48909	1.14397	1.93833	1.14397	1.93833	1.20514	2.7399	18	35	18	35	1443	655	1164	35.34	UNIPROTKB|Q1PLI0 - symbol:tcpA Probable DNA translocase coupling protein species:1502 Clostridium perfringens [GO:0005515 protein binding evidence=IPI] [GO:0042802 identical protein binding evidence=IPI] InterPro:IPR002543 Pfam:PF01580 PROSITE:PS50901 Gene3D:3.40.50.300 InterPro:IPR027417 SUPFAM:SSF52540 GO:GO:0016021 GO:GO:0005524 GO:GO:0007059 GO:GO:0042802 GO:GO:0051301 GO:GO:0003677 GO:GO:000…	530	221	398	33.58	61.2	1e-08	48/178	26	78/178	43	8/178	4	1
gene560	CP020102.1	534813	535871	+	protein_coding	B4U62_02805	AQZ89390.1	DNA relaxase NicK	-1.12298	1.64887	1.73466	1.56733	1.73466	1.56733	2.37197	1.92003	26	18	26	18	1059	262	747	45.89	TIGR_CMR|CPS_0887 - symbol:CPS_0887 putative phage replication initiation protein species:167879 Colwellia psychrerythraea 34H [GO:0003688 DNA replication origin binding evidence=ISS] [GO:0006270 DNA replication initiation evidence=ISS] [GO:0019079 viral genome replication evidence=ISS] InterPro:IPR003491 Pfam:PF02486 GO:GO:0003677 EMBL:CP000083 Proteomes:UP000000547 GO:GO:0003743 GO:GO:0006270 G…	477	212	388	37.11	42.7	0.004	46/196	23	72/196	36	53/196	27	1
gene561	CP020102.1	536136	536405	+	protein_coding	B4U62_02810	AQZ89391.1	hypothetical protein	-1.47348	1.11373	1.42791	0.86868	1.42791	0.86868	1.78911	0.836756	5	2	5	2	270	.	.	.	No hit	.	.	.	.	.	.		.		.		.	.
gene562	CP020102.1	536444	536710	+	protein_coding	B4U62_02815	AQZ89392.1	hypothetical protein	2.16085	1.74493	1.27551	2.3871	1.27551	2.3871	1.44737	4.23079	4	10	4	10	267	.	.	.	No hit	.	.	.	.	.	.		.		.		.	.
gene563	CP020102.1	536727	537035	+	protein_coding	B4U62_02820	AQZ89393.1	hypothetical protein	-1.11048	0.866668	0.945547	0.794369	0.945547	0.794369	0.937981	0.731146	3	2	3	2	309	.	.	.	No hit	.	.	.	.	.	.		.		.		.	.
gene564	CP020102.1	537025	538089	+	protein_coding	B4U62_02825	AQZ89394.1	conjugal transfer protein	1.07908	1.37066	1.31685	1.42666	1.31685	1.42666	1.54216	1.59101	17	15	17	15	1065	262	537	25.92	CGD|CAL0000164804 - symbol:Cd36_03690 species:42374 Candida dubliniensis [GO:0005793 endoplasmic reticulum-Golgi intermediate compartment evidence=IEA] [GO:0005789 endoplasmic reticulum membrane evidence=IEA] [GO:0006623 protein targeting to vacuole evidence=IEA] [GO:0000321 re-entry into mitotic cell cycle after pheromone arrest evidence=IEA] InterPro:IPR000253 InterPro:IPR008984 Pfam:PF00498 PR…	846	425	523	11.7	43.1	0.004	25/99	25	51/99	51	7/99	7	1
gene565	CP020102.1	538101	538349	+	protein_coding	B4U62_02830	AQZ89395.1	hypothetical protein	-1.30322	1.11617	1.32345	0.941364	1.32345	0.941364	1.552	0.907325	4	2	4	2	249	.	.	.	No hit	.	.	.	.	.	.		.		.		.	.
gene566	CP020102.1	538362	538886	+	protein_coding	B4U62_02835	AQZ89396.1	conjugal transfer protein	-1.48573	0.961992	1.28907	0.717902	1.28907	0.717902	1.47218	0.645497	8	3	8	3	525	413	523	21.14	UNIPROTKB|P96642 - symbol:yddE Uncharacterized protein YddE species:224308 Bacillus subtilis subsp. subtilis str. 168 [GO:0009291 unidirectional conjugation evidence=IMP] [GO:0060187 cell pole evidence=IDA] Gene3D:3.40.50.300 InterPro:IPR027417 SUPFAM:SSF52540 GO:GO:0005524 EMBL:AL009126 Proteomes:UP000001570 GO:GO:0060187 EMBL:AB001488 GO:GO:0009291 PIR:F69775 ProteinModelPortal:P96642 SMR:P9664…	831	1	37	4.45	79.7	6e-16	37/37	100	37/37	100	0/37	0	2
gene567	CP020102.1	538876	541269	+	protein_coding	B4U62_02840	AQZ89397.1	hypothetical protein	1.00884	1.28344	1.27711	1.28981	1.27711	1.28981	1.45281	1.41556	36	30	36	30	2394	1	2391	99.87	UNIPROTKB|P96642 - symbol:yddE Uncharacterized protein YddE species:224308 Bacillus subtilis subsp. subtilis str. 168 [GO:0009291 unidirectional conjugation evidence=IMP] [GO:0060187 cell pole evidence=IDA] Gene3D:3.40.50.300 InterPro:IPR027417 SUPFAM:SSF52540 GO:GO:0005524 EMBL:AL009126 Proteomes:UP000001570 GO:GO:0060187 EMBL:AB001488 GO:GO:0009291 PIR:F69775 ProteinModelPortal:P96642 SMR:P9664…	831	35	831	95.91	1556	0	797/797	100	797/797	100	0/797	0	1
gene568	CP020102.1	541288	541614	+	protein_coding	B4U62_02845	AQZ89398.1	hypothetical protein	-1.28414	0.93139	1.1291	0.7683	1.1291	0.7683	1.1818	0.690899	4	2	4	2	327	.	.	.	No hit	.	.	.	.	.	.		.		.		.	.
gene569	CP020102.1	541618	544065	+	protein_coding	B4U62_02850	AQZ89399.1	hypothetical protein	-1.02722	0.658085	0.677743	0.638997	0.677743	0.638997	0.591985	0.553735	15	12	15	12	2448	1732	2409	27.7	UNIPROTKB|Q9DUM3 - symbol:Q9DUM3 Latent nuclear antigen species:37296 Human herpesvirus 8 [GO:0005515 protein binding evidence=IPI] PDB:1ZLA PDBsum:1ZLA EMBL:AF305694 ProteinModelPortal:Q9DUM3 IntAct:Q9DUM3 MINT:MINT-1503629 Uniprot:Q9DUM3	1036	530	758	22.1	57	7e-07	47/237	19	107/237	45	19/237	8	1
gene570	CP020102.1	544062	545051	+	protein_coding	B4U62_02855	AQZ89400.1	endopeptidase	-1.10542	0.263724	0.345752	0.201158	0.345752	0.201158	0.292764	0.114103	3	1	3	1	990	634	984	35.45	UNIPROTKB|Q722W8 - symbol:iap Protein P60 species:265669 Listeria monocytogenes serotype 4b str. F2365 [GO:0003674 molecular_function evidence=ND] InterPro:IPR018392 Pfam:PF00877 Pfam:PF01476 EMBL:AE017262 Proteomes:UP000000563 Gene3D:3.10.350.10 SMART:SM00257 SUPFAM:SSF54106 InterPro:IPR003646 Pfam:PF08239 eggNOG:COG0791 Gene3D:3.90.1720.10 InterPro:IPR000064 SMART:SM00287 OMA:MDSAHAQ OrthoDB:EO…	477	365	477	23.69	125	9e-31	59/117	50	83/117	70	4/117	3	1
gene571	CP020102.1	545066	545572	+	protein_coding	B4U62_02860	AQZ89401.1	hypothetical protein	-1.07438	0.601136	0.655112	0.551606	0.655112	0.551606	0.571669	0.445609	3	2	3	2	507	.	.	.	No hit	.	.	.	.	.	.		.		.		.	.
gene572	CP020102.1	545635	546015	+	protein_coding	B4U62_02865	AQZ93011.1	cystatin-like fold lipoprotein	-1.24353	3.17643	3.33754	3.02309	3.33754	3.02309	9.1287	7.11572	36	24	36	24	381	.	.	.	No hit	.	.	.	.	.	.		.		.		.	.
gene573	CP020102.1	546206	547006	-	protein_coding	B4U62_02870	AQZ89402.1	TIR domain-containing protein	1.1398	6.65548	6.56176	6.75054	6.56176	6.75054	92.2699	107.321	765	761	765	761	801	.	.	.	No hit	.	.	.	.	.	.		.		.		.	.
gene574	CP020102.1	547346	548521	+	protein_coding	B4U62_02875	AQZ89403.1	transcriptional regulator	-1.06553	4.25741	4.30344	4.21187	4.30344	4.21187	18.4844	17.7704	225	185	225	185	1176	25	1137	94.64	UNIPROTKB|R9RWQ9 - symbol:rapP Rap phosphatase species:535026 Bacillus subtilis subsp. subtilis str. NCIB 3610 [GO:1900192 positive regulation of single-species biofilm formation evidence=IMP] InterPro:IPR011990 InterPro:IPR013026 InterPro:IPR019734 PROSITE:PS50005 PROSITE:PS50293 Gene3D:1.25.40.10 EMBL:KF365913 RefSeq:WP_020846134.1 RefSeq:YP_008244148.1 GeneID:16792356 Uniprot:R9RWQ9	387	5	385	98.45	293	1e-93	145/382	37	245/382	64	12/382	3	1
gene575	CP020102.1	548478	548597	+	protein_coding	B4U62_02880	AQZ89404.1	phosphatase RapI inhibitor	-1.19925	4.93794	5.07075	4.80861	5.07075	4.80861	32.204	27.2991	40	29	40	29	120	.	.	.	No hit	.	.	.	.	.	.		.		.		.	.
gene576	CP020102.1	548750	549691	+	protein_coding	B4U62_02885	AQZ89405.1	helicase	1.0307	5.09251	5.07075	5.11437	5.07075	5.11437	32.204	34.2963	314	286	314	286	942	142	750	64.65	UNIPROTKB|Q8IDD4 - symbol:MAL13P1.278 Serine/threonine protein kinase, putative species:36329 Plasmodium falciparum 3D7 [GO:0004674 protein serine/threonine kinase activity evidence=ISS] [GO:0005952 cAMP-dependent protein kinase complex evidence=ISS] [GO:0006468 protein phosphorylation evidence=ISS] InterPro:IPR000719 InterPro:IPR002290 InterPro:IPR008271 InterPro:IPR011009 InterPro:IPR017441 Pfa…	4044	3285	3475	4.72	38.5	0.1	51/209	24	91/209	43	24/209	11	1
gene577	CP020102.1	550280	551299	-	protein_coding	B4U62_02890	AQZ89406.1	luciferase family oxidoreductase	1.01429	3.62077	3.61055	3.63103	3.61055	3.63103	11.1767	11.4069	118	103	118	103	1020	4	993	97.06	UNIPROTKB|P0ADV5 - symbol:yhbW conserved protein species:83333 Escherichia coli K-12 [GO:0055114 oxidation-reduction process evidence=IEA] [GO:0016705 oxidoreductase activity, acting on paired donors, with incorporation or reduction of molecular oxygen evidence=IEA] InterPro:IPR011251 Pfam:PF00296 EMBL:U00096 EMBL:AP009048 Proteomes:UP000000318 Proteomes:UP000000625 EMBL:U18997 GO:GO:0016705 Gene…	335	4	333	98.51	267	3e-85	131/330	39	204/330	61	0/330	0	1
gene578	CP020102.1	551559	551969	+	protein_coding	B4U62_02895	AQZ89407.1	transcriptional regulator	-1.0318	4.40665	4.42929	4.38412	4.42929	4.38412	20.4507	20.0638	87	73	87	73	411	4	408	98.54	TIGR_CMR|BA_1380 - symbol:BA_1380 transcriptional regulator, AsnC family species:198094 Bacillus anthracis str. Ames [GO:0003700 sequence-specific DNA binding transcription factor activity evidence=ISS] [GO:0006355 regulation of transcription, DNA-templated evidence=ISS] InterPro:IPR000485 InterPro:IPR019888 PRINTS:PR00033 PROSITE:PS50956 SMART:SM00344 Pfam:PF01037 Prosite:PS00519 EMBL:AE016879 E…	150	3	136	89.33	83.6	3e-19	44/135	32	83/135	61	1/135	0	1
gene579	CP020102.1	552092	552541	-	protein_coding	B4U62_02900	AQZ89408.1	transcriptional regulator	1.42918	3.93581	3.68663	4.20183	3.68663	4.20183	11.8081	17.5719	55	70	55	70	450	1	378	84	TIGR_CMR|BA_3205 - symbol:BA_3205 transcriptional regulator, AsnC family species:198094 Bacillus anthracis str. Ames [GO:0003700 sequence-specific DNA binding transcription factor activity evidence=ISS] [GO:0006355 regulation of transcription, DNA-templated evidence=ISS] InterPro:IPR000485 InterPro:IPR019888 PRINTS:PR00033 PROSITE:PS50956 SMART:SM00344 Pfam:PF01037 EMBL:AE016879 EMBL:AE017334 EMB…	146	5	128	84.93	81.3	3e-18	44/126	34	72/126	57	2/126	1	1
gene580	CP020102.1	552656	553198	+	protein_coding	B4U62_02905	AQZ89409.1	cysteine hydrolase	1.06572	3.67822	3.63259	3.72442	3.63259	3.72442	11.3871	12.274	64	59	64	59	543	1	537	98.9	TIGR_CMR|BA_0311 - symbol:BA_0311 isochorismatase family protein species:198094 Bacillus anthracis str. Ames [GO:0008152 metabolic process evidence=ISS] [GO:0016787 hydrolase activity evidence=ISS] InterPro:IPR000868 Pfam:PF00857 GO:GO:0003824 EMBL:AE016879 EMBL:AE017334 EMBL:AE017225 Proteomes:UP000000427 Proteomes:UP000000594 Proteomes:UP000005639 Gene3D:3.40.50.850 SUPFAM:SSF52499 HOGENOM:HOG0…	187	1	179	95.72	211	7e-68	101/179	56	131/179	73	0/179	0	1
gene581	CP020102.1	553751	554515	+	protein_coding	B4U62_02910	AQZ89410.1	hypothetical protein	-1.07782	2.11464	2.16939	2.06127	2.16939	2.06127	3.53613	3.10092	28	21	28	21	765	1	762	99.61	UNIPROTKB|Q885H5 - symbol:saxA Aliphatic isothiocyanate resistance protein SaxA species:223283 Pseudomonas syringae pv. tomato str. DC3000 [GO:0003674 molecular_function evidence=ND] [GO:0005575 cellular_component evidence=ND] [GO:0008150 biological_process evidence=ND] InterPro:IPR001279 EMBL:AE016853 Proteomes:UP000002515 Gene3D:3.60.15.10 SMART:SM00849 SUPFAM:SSF56281 eggNOG:COG2220 RefSeq:NP_…	293	34	293	88.74	247	3e-79	120/260	46	173/260	66	6/260	2	1
gene582	CP020102.1	554709	556019	+	protein_coding	B4U62_02915	AQZ89411.1	MFS transporter	1.04657	2.87421	2.84156	2.90724	2.84156	2.90724	6.26394	6.46236	85	75	85	75	1311	97	1155	80.78	TIGR_CMR|SPO_2128 - symbol:SPO_2128 transporter, putative species:246200 Ruegeria pomeroyi DSS-3 [GO:0005215 transporter activity evidence=ISS] [GO:0006810 transport evidence=ISS] InterPro:IPR011701 Pfam:PF07690 GO:GO:0016021 EMBL:CP000031 Proteomes:UP000001023 GO:GO:0055085 GO:GO:0006810 GO:GO:0005215 InterPro:IPR020846 SUPFAM:SSF103473 PROSITE:PS50850 RefSeq:YP_167356.1 ProteinModelPortal:Q5LRJ…	405	14	349	82.96	73.2	1e-12	93/354	26	164/354	46	19/354	5	1
gene583	CP020102.1	556602	556778	+	protein_coding	B4U62_02920	AQZ89412.1	hypothetical protein	-1.55202	2.93621	3.27035	2.63621	3.27035	2.63621	8.73329	5.10563	16	8	16	8	177	.	.	.	No hit	.	.	.	.	.	.		.		.		.	.
gene584	CP020102.1	556803	557489	+	protein_coding	B4U62_02925	AQZ89413.1	hypothetical protein	1.21752	3.97007	3.83064	4.11459	3.83064	4.11459	13.3597	16.4428	95	100	95	100	687	.	.	.	No hit	.	.	.	.	.	.		.		.		.	.
gene585	CP020102.1	557914	558099	+	protein_coding	B4U62_02930	AQZ89414.1	hypothetical protein	-1.07435	6.16056	6.21251	6.10904	6.21251	6.10904	72.1993	68.6274	139	113	139	113	186	.	.	.	No hit	.	.	.	.	.	.		.		.		.	.
gene586	CP020102.1	558449	559042	+	protein_coding	B4U62_02935	AQZ89415.1	glutamine amidotransferase	1.13617	5.06665	4.9754	5.15958	4.9754	5.15958	30.0896	35.3719	185	186	185	186	594	4	543	90.91	TIGR_CMR|BA_2657 - symbol:BA_2657 thiJ/pfpI family protein species:198094 Bacillus anthracis str. Ames [GO:0003674 molecular_function evidence=ND] [GO:0008150 biological_process evidence=ND] INTERPRO:IPR002818 EMBL:AE016879 EMBL:AE017334 EMBL:AE017225 Proteomes:UP000000427 Proteomes:UP000000594 Proteomes:UP000005639 Gene3D:3.40.50.880 InterPro:IPR029062 SUPFAM:SSF52317 Pfam:PF01965 EMBL:CP007660 …	210	4	194	90.95	82.4	7e-18	60/193	31	93/193	48	15/193	7	1
gene587	CP020102.1	559305	559505	+	protein_coding	B4U62_02940	AQZ89416.1	cold-shock protein CspC	1	14.22	14.22	14.22	14.22	14.22	17751.1	20513	36931	36500	36931	36500	201	1	195	97.01	UNIPROTKB|Q82ZX2 - symbol:EF_2925 Cold-shock domain family protein species:226185 Enterococcus faecalis V583 [GO:0009405 pathogenesis evidence=IMP] InterPro:IPR002059 InterPro:IPR011129 InterPro:IPR012156 Pfam:PF00313 PIRSF:PIRSF002599 PRINTS:PR00050 SMART:SM00357 Prosite:PS00352 GO:GO:0005737 GO:GO:0009405 GO:GO:0006355 GO:GO:0003677 Gene3D:2.40.50.140 InterPro:IPR012340 SUPFAM:SSF50249 EMBL:AE0…	66	1	65	98.48	109	3e-31	51/65	78	56/65	86	0/65	0	1
gene588	CP020102.1	560192	560653	-	protein_coding	B4U62_02945	AQZ93012.1	CarD family transcriptional regulator	1.11336	9.56628	9.48914	9.64405	9.48914	9.64405	700.96	811.517	3352	3319	3352	3319	462	1	456	98.7	TIGR_CMR|BA_3708 - symbol:BA_3708 transcriptional regulator, CarD family species:198094 Bacillus anthracis str. Ames [GO:0003700 sequence-specific DNA binding transcription factor activity evidence=ISS] [GO:0006355 regulation of transcription, DNA-templated evidence=ISS] Pfam:PF02559 EMBL:AE016879 EMBL:AE017334 EMBL:AE017225 Proteomes:UP000000427 Proteomes:UP000000594 Proteomes:UP000005639 HOGENO…	158	6	157	96.2	219	7e-72	124/152	81	138/152	90	0/152	0	1
gene590	CP020102.1	561221	561472	-	protein_coding	B4U62_02955	AQZ89417.1	permease-like protein YdzE	1.16254	4.3157	4.20843	4.42571	4.20843	4.42571	17.2521	20.62	45	46	45	46	252	13	207	77.38	UNIPROTKB|Q4KB90 - symbol:PFL_3388 Putative membrane protein species:220664 Pseudomonas protegens Pf-5 [GO:0003674 molecular_function evidence=ND] [GO:0008150 biological_process evidence=ND] InterPro:IPR000620 Pfam:PF00892 GO:GO:0016021 EMBL:CP000076 Proteomes:UP000008540 OMA:TERETRM HOGENOM:HOG000184106 OrthoDB:EOG61307Q RefSeq:YP_260493.1 STRING:220664.PFL_3388 EnsemblBacteria:AAY92657 GeneID:3…	318	237	301	20.44	53.5	2e-08	25/65	38	40/65	61	0/65	0	1
gene591	CP020102.1	561555	562430	-	protein_coding	B4U62_02960	AQZ89418.1	AraC family transcriptional regulator	-1.21013	3.87032	4.01035	3.73518	4.01035	3.73518	15.1094	12.3794	137	96	137	96	876	370	864	56.51	TIGR_CMR|CHY_0924 - symbol:CHY_0924 transcriptional regulator, AraC family species:246194 Carboxydothermus hydrogenoformans Z-2901 [GO:0003700 sequence-specific DNA binding transcription factor activity evidence=ISS] [GO:0006355 regulation of transcription, DNA-templated evidence=ISS] InterPro:IPR009057 InterPro:IPR018060 InterPro:IPR018062 InterPro:IPR020449 Pfam:PF12833 PRINTS:PR00032 PROSITE:P…	287	116	273	55.05	87	1e-18	54/167	32	96/167	57	11/167	6	1
gene592	CP020102.1	562543	563502	+	protein_coding	B4U62_02965	AQZ89419.1	EamA family transporter	-1.11037	2.20402	2.28084	2.12979	2.28084	2.12979	3.82423	3.29473	38	28	38	28	960	19	843	85.94	UNIPROTKB|P31437 - symbol:yicL predicted inner membrane protein species:83333 Escherichia coli K-12 [GO:0005886 plasma membrane evidence=IEA] [GO:0016021 integral component of membrane evidence=IEA] [GO:0016020 membrane evidence=IEA] [GO:0006810 transport evidence=IEA] InterPro:IPR000620 InterPro:IPR004779 Pfam:PF00892 GO:GO:0016021 GO:GO:0005886 EMBL:U00096 EMBL:AP009048 Proteomes:UP000000318 Pr…	307	5	276	88.6	141	1e-37	89/275	32	153/275	55	3/275	1	1
gene593	CP020102.1	563655	564527	-	protein_coding	B4U62_02970	AQZ89420.1	AraC family transcriptional regulator	1.11321	3.85663	3.78005	3.93477	3.78005	3.93477	12.7267	14.1041	115	109	115	109	873	1	870	99.66	TIGR_CMR|BA_5086 - symbol:BA_5086 transcriptional regulator, AraC family species:198094 Bacillus anthracis str. Ames [GO:0003700 sequence-specific DNA binding transcription factor activity evidence=ISS] [GO:0006355 regulation of transcription, DNA-templated evidence=ISS] InterPro:IPR009057 InterPro:IPR018060 InterPro:IPR018062 InterPro:IPR020449 Pfam:PF12833 PRINTS:PR00032 PROSITE:PS00041 PROSITE…	290	1	290	100	471	9e-167	222/290	76	260/290	89	0/290	0	1
gene594	CP020102.1	564745	566142	+	protein_coding	B4U62_02975	AQZ89421.1	GntR family transcriptional regulator	1.0274	3.69079	3.67134	3.71034	3.67134	3.71034	11.6791	12.1204	169	150	169	150	1398	82	1326	89.06	UNIPROTKB|Q4KFJ7 - symbol:PFL_1867 Transcriptional regulator, GntR family/aminotransferase, classes I and II family protein species:220664 Pseudomonas protegens Pf-5 [GO:0003700 sequence-specific DNA binding transcription factor activity evidence=ISM] [GO:0006355 regulation of transcription, DNA-templated evidence=ISM] [GO:0008483 transaminase activity evidence=ISM] InterPro:IPR000524 InterPro:IP…	474	25	445	88.82	196	8e-55	125/421	29	203/421	48	6/421	1	1
gene595	CP020102.1	566252	567544	+	protein_coding	B4U62_02980	AQZ93013.1	MFS transporter	-1.13611	0.916473	1.01314	0.829032	1.01314	0.829032	1.04607	0.786278	14	9	14	9	1293	97	1158	82.13	TIGR_CMR|SPO_2128 - symbol:SPO_2128 transporter, putative species:246200 Ruegeria pomeroyi DSS-3 [GO:0005215 transporter activity evidence=ISS] [GO:0006810 transport evidence=ISS] InterPro:IPR011701 Pfam:PF07690 GO:GO:0016021 EMBL:CP000031 Proteomes:UP000001023 GO:GO:0055085 GO:GO:0006810 GO:GO:0005215 InterPro:IPR020846 SUPFAM:SSF103473 PROSITE:PS50850 RefSeq:YP_167356.1 ProteinModelPortal:Q5LRJ…	405	14	351	83.46	98.2	4e-21	103/354	29	157/354	44	16/354	4	1
gene596	CP020102.1	567703	568149	+	protein_coding	B4U62_02985	AQZ89422.1	hypothetical protein	-1.30337	7.30148	7.4951	7.11286	7.4951	7.11286	176.366	137.728	816	545	816	545	447	202	423	49.66	MGI|MGI:1289225 - symbol:Tmem41b transmembrane protein 41B species:10090 Mus musculus [GO:0003674 molecular_function evidence=ND] [GO:0005575 cellular_component evidence=ND] [GO:0007399 nervous system development evidence=IEA] [GO:0008150 biological_process evidence=ND] [GO:0016020 membrane evidence=IEA] [GO:0016021 integral component of membrane evidence=IEA] MGI:MGI:1289225 GO:GO:0016021 Proteo…	291	198	272	25.77	37.7	0.021	23/75	30	41/75	54	1/75	1	1
gene597	CP020102.1	568386	568979	+	protein_coding	B4U62_02990	AQZ89423.1	hypothetical protein	-1.34643	4.11331	4.33347	3.90434	4.33347	3.90434	18.867	13.6924	116	72	116	72	594	1	591	99.49	UNIPROTKB|Q720I3 - symbol:LMOf2365_1256 Uncharacterized protein species:265669 Listeria monocytogenes serotype 4b str. F2365 [GO:0003674 molecular_function evidence=ND] [GO:0005575 cellular_component evidence=ND] [GO:0008150 biological_process evidence=ND] EMBL:AE017262 Proteomes:UP000000563 InterPro:IPR014922 Pfam:PF08818 RefSeq:YP_013854.1 STRING:265669.LMOf2365_1256 DNASU:2799309 EnsemblBacter…	197	1	197	100	247	2e-81	124/197	62	146/197	74	0/197	0	1
gene598	CP020102.1	569331	569990	-	protein_coding	B4U62_02995	AQZ89424.1	lipoprotein	1.11911	6.86783	6.78713	6.94948	6.78713	6.94948	108.615	122.889	742	718	742	718	660	31	468	66.36	UNIPROTKB|Q5AFG4 - symbol:CaO19.7104 Uncharacterized protein species:237561 Candida albicans SC5314 [GO:0003674 molecular_function evidence=ND] [GO:0008150 biological_process evidence=ND] [GO:0009277 fungal-type cell wall evidence=IDA] Proteomes:UP000000559 GO:GO:0009277 EMBL:AACQ01000024 EMBL:AJJF01000032 EMBL:JTBX01000063 RefSeq:XP_720395.1 RefSeq:XP_888653.1 GeneID:3637969 GeneID:3703858 KEGG:…	324	47	209	50.31	40.8	0.006	34/163	20	70/163	42	17/163	10	1
gene599	CP020102.1	570412	571275	-	protein_coding	B4U62_03000	AQZ89425.1	EamA family transporter	1.01037	6.47666	6.46923	6.48411	6.46923	6.48411	87.2192	89.036	780	681	780	681	864	1	861	99.65	UNIPROTKB|Q4KE21 - symbol:PFL_2405 Putative membrane protein species:220664 Pseudomonas protegens Pf-5 [GO:0003674 molecular_function evidence=ND] [GO:0008150 biological_process evidence=ND] InterPro:IPR000620 Pfam:PF00892 GO:GO:0016021 EMBL:CP000076 Proteomes:UP000008540 eggNOG:COG0697 OrthoDB:EOG664CFW RefSeq:YP_259512.1 STRING:220664.PFL_2405 EnsemblBacteria:AAY91678 GeneID:3476762 KEGG:pfl:PF…	298	12	298	96.31	324	8e-109	204/287	71	240/287	83	0/287	0	1
gene600	CP020102.1	571430	572821	+	protein_coding	B4U62_03005	AQZ89426.1	GntR family transcriptional regulator	1.19627	3.20551	3.07885	3.33739	3.07885	3.33739	7.56517	9.0889	109	112	109	112	1392	1	1383	99.35	TIGR_CMR|BA_2085 - symbol:BA_2085 transcriptional regulator, GntR family species:198094 Bacillus anthracis str. Ames [GO:0003700 sequence-specific DNA binding transcription factor activity evidence=ISS] [GO:0006355 regulation of transcription, DNA-templated evidence=ISS] InterPro:IPR000524 InterPro:IPR004839 InterPro:IPR015421 Pfam:PF00155 Pfam:PF00392 PRINTS:PR00035 PROSITE:PS50949 SMART:SM00345…	466	1	463	99.36	398	1e-132	206/463	44	290/463	62	2/463	0	1
gene601	CP020102.1	573015	573440	+	protein_coding	B4U62_03010	AQZ89427.1	hypothetical protein	1.04792	6.05154	6.01787	6.08539	6.01787	6.08539	63.5009	67.3529	280	254	280	254	426	1	396	92.96	TIGR_CMR|SPO_0814 - symbol:SPO_0814 MaoC domain protein species:246200 Ruegeria pomeroyi DSS-3 [GO:0003674 molecular_function evidence=ND] [GO:0005575 cellular_component evidence=ND] [GO:0008150 biological_process evidence=ND] InterPro:IPR002539 EMBL:CP000031 Proteomes:UP000001023 Gene3D:3.10.129.10 InterPro:IPR029069 SUPFAM:SSF54637 Pfam:PF01575 RefSeq:WP_011046563.1 RefSeq:YP_166067.1 ProteinMo…	147	3	136	91.16	82.8	6e-19	46/134	34	72/134	53	2/134	1	1
gene602	CP020102.1	573493	574065	-	protein_coding	B4U62_03015	AQZ89428.1	hydrolase	1.12146	5.74335	5.66126	5.82664	5.66126	5.82664	49.2334	56.1853	292	285	292	285	573	43	546	87.96	RGD|3542 - symbol:Rbbp9 retinoblastoma binding protein 9 species:10116 Rattus norvegicus [GO:0005515 protein binding evidence=IPI] [GO:0005634 nucleus evidence=ISO] [GO:0005654 nucleoplasm evidence=ISO] [GO:0005730 nucleolus evidence=IEA;ISO] [GO:0005737 cytoplasm evidence=IEA;ISO] [GO:0008152 metabolic process evidence=IEA] [GO:0016787 hydrolase activity evidence=IEA] [GO:0042127 regulation of c…	186	19	183	88.71	70.9	5e-14	51/173	29	80/173	46	13/173	7	1
gene603	CP020102.1	574147	574476	-	protein_coding	B4U62_03020	AQZ89429.1	transcriptional regulator	1.05991	4.96556	4.92376	5.00771	4.92376	5.00771	28.9836	31.4924	99	92	99	92	330	4	303	90.91	TIGR_CMR|CJE_1717 - symbol:CJE_1717 transcriptional regulator, putative species:195099 Campylobacter jejuni RM1221 [GO:0003700 sequence-specific DNA binding transcription factor activity evidence=ISS] [GO:0006355 regulation of transcription, DNA-templated evidence=ISS] Pfam:PF01638 Gene3D:1.10.10.10 InterPro:IPR011991 EMBL:CP000025 Proteomes:UP000000436 eggNOG:COG1733 OrthoDB:EOG622PS8 InterPro:I…	115	5	104	86.96	100	2e-26	52/100	52	67/100	67	0/100	0	1
gene604	CP020102.1	574731	575603	+	protein_coding	B4U62_03025	AQZ89430.1	hypothetical protein	1.17622	7.32318	7.20704	7.4412	7.20704	7.4412	145.084	174.295	1311	1347	1311	1347	873	16	870	97.94	TIGR_CMR|BA_5056 - symbol:BA_5056 membrane protein, putative species:198094 Bacillus anthracis str. Ames [GO:0003674 molecular_function evidence=ND] [GO:0008150 biological_process evidence=ND] EMBL:AE016879 EMBL:AE017334 EMBL:AE017225 Proteomes:UP000000427 Proteomes:UP000000594 Proteomes:UP000005639 InterPro:IPR019264 Pfam:PF10035 EMBL:CP007660 EMBL:CP008752 EMBL:CP007704 EMBL:CP008853 EMBL:CP008…	290	6	290	98.28	399	2e-138	224/285	78	251/285	88	0/285	0	1
gene605	CP020102.1	575753	576139	-	protein_coding	B4U62_03030	AQZ89431.1	ArsR family transcriptional regulator	-1.08046	4.20645	4.26264	4.151	4.26264	4.151	17.9743	16.9297	72	58	72	58	387	22	345	83.72	TIGR_CMR|BA_3379 - symbol:BA_3379 conserved hypothetical protein species:198094 Bacillus anthracis str. Ames [GO:0003674 molecular_function evidence=ND] [GO:0005575 cellular_component evidence=ND] [GO:0008150 biological_process evidence=ND] Pfam:PF01638 EMBL:AE016879 EMBL:AE017334 EMBL:AE017225 Proteomes:UP000000427 Proteomes:UP000000594 Proteomes:UP000005639 Gene3D:1.10.10.10 InterPro:IPR011991 …	126	9	116	85.71	147	2e-44	66/108	61	85/108	78	0/108	0	1
gene606	CP020102.1	576250	576843	+	protein_coding	B4U62_03035	AQZ89432.1	general stress protein	-1.0918	4.50188	4.56568	4.43897	4.56568	4.43897	22.7705	20.7287	140	109	140	109	594	13	525	86.36	UNIPROTKB|P0A756 - symbol:kefG protein required for KefB activity species:83333 Escherichia coli K-12 [GO:0016491 oxidoreductase activity evidence=IEA] [GO:0016020 membrane evidence=IEA] [GO:0005886 plasma membrane evidence=IEA] [GO:0003955 NAD(P)H dehydrogenase (quinone) activity evidence=IEA] [GO:0006813 potassium ion transport evidence=IEA] [GO:0055114 oxidation-reduction process evidence=IEA]…	184	7	177	92.93	130	5e-36	69/171	40	96/171	56	0/171	0	1
gene607	CP020102.1	576987	578174	-	protein_coding	B4U62_03040	AQZ89433.1	MFS transporter	1.57649	1.98689	1.68548	2.3422	1.68548	2.3422	2.27705	4.08869	28	43	28	43	1188	13	1185	98.74	TIGR_CMR|BA_3302 - symbol:BA_3302 transporter, putative species:198094 Bacillus anthracis str. Ames [GO:0005215 transporter activity evidence=ISS] [GO:0006810 transport evidence=ISS] InterPro:IPR011701 Pfam:PF07690 GO:GO:0016021 EMBL:AE016879 EMBL:AE017334 EMBL:AE017225 Proteomes:UP000000427 Proteomes:UP000000594 Proteomes:UP000005639 GO:GO:0055085 InterPro:IPR020846 SUPFAM:SSF103473 PROSITE:PS50…	389	6	389	98.71	518	0	299/391	76	324/391	82	7/391	1	1
gene608	CP020102.1	578378	578974	+	protein_coding	B4U62_03045	AQZ89434.1	TetR family transcriptional regulator	1.43038	4.87042	4.61905	5.13546	4.61905	5.13546	23.6271	34.8158	146	184	146	184	597	1	570	95.48	TIGR_CMR|BA_3303 - symbol:BA_3303 transcriptional regulator, TetR family species:198094 Bacillus anthracis str. Ames [GO:0003700 sequence-specific DNA binding transcription factor activity evidence=ISS] [GO:0006355 regulation of transcription, DNA-templated evidence=ISS] InterPro:IPR001647 InterPro:IPR009057 InterPro:IPR015893 Pfam:PF00440 PRINTS:PR00455 PROSITE:PS50977 GO:GO:0006355 EMBL:AE01687…	191	1	189	98.95	289	5e-98	141/190	74	169/190	88	1/190	0	1
gene609	CP020102.1	579088	579273	+	protein_coding	B4U62_03050	AQZ89435.1	hypothetical protein	-1.00408	4.89831	4.90125	4.89537	4.90125	4.89537	28.5681	29.1515	55	48	55	48	186	.	.	.	No hit	.	.	.	.	.	.		.		.		.	.
gene610	CP020102.1	579582	579917	+	protein_coding	B4U62_03055	AQZ89436.1	transcriptional regulator	-1.00042	2.33084	2.33115	2.33054	2.33115	2.33054	4.0255	4.03436	14	12	14	12	336	37	267	68.75	UNIPROTKB|Q4KEP0 - symbol:arsR Arsenic resistance transcriptional regulator species:220664 Pseudomonas protegens Pf-5 [GO:0006355 regulation of transcription, DNA-templated evidence=ISM] [GO:0046685 response to arsenic-containing substance evidence=ISA] InterPro:IPR001845 Pfam:PF01022 PRINTS:PR00778 PROSITE:PS50987 SMART:SM00418 GO:GO:0046685 GO:GO:0003677 Gene3D:1.10.10.10 InterPro:IPR011991 GO:…	115	9	84	66.09	61.6	1e-11	32/78	41	52/78	66	3/78	3	1
gene611	CP020102.1	579930	581237	+	protein_coding	B4U62_03060	AQZ89437.1	arsenical efflux pump membrane protein ArsB	-1.16033	3.92733	4.03607	3.82153	4.03607	3.82153	15.4372	13.0407	209	151	209	151	1308	58	1221	88.99	UNIPROTKB|P0AB93 - symbol:arsB species:83333 Escherichia coli K-12 [GO:0005887 integral component of plasma membrane evidence=IDA] [GO:0016021 integral component of membrane evidence=IEA] [GO:0016020 membrane evidence=IEA] [GO:0015105 arsenite transmembrane transporter activity evidence=IEA] [GO:0006810 transport evidence=IEA] [GO:0005886 plasma membrane evidence=IEA] [GO:0046685 response to arse…	429	17	404	90.44	462	9e-159	228/388	58	297/388	76	0/388	0	1
gene613	CP020102.1	581735	582520	+	protein_coding	B4U62_03070	AQZ93014.1	GNAT family N-acetyltransferase	1	4.21525	4.21525	4.21525	4.21525	4.21525	17.3312	17.821	141	124	141	124	786	76	774	88.93	TIGR_CMR|BA_4868 - symbol:BA_4868 acetyltransferase, GNAT family species:198094 Bacillus anthracis str. Ames [GO:0008080 N-acetyltransferase activity evidence=ISS] [GO:0008150 biological_process evidence=ND] InterPro:IPR000182 PROSITE:PS51186 EMBL:AE016879 EMBL:AE017334 EMBL:AE017225 Proteomes:UP000000427 Proteomes:UP000000594 Proteomes:UP000005639 Gene3D:3.40.630.30 InterPro:IPR016181 SUPFAM:SSF…	262	24	255	88.55	159	1e-45	85/234	36	134/234	57	3/234	1	1
gene614	CP020102.1	582577	583497	-	protein_coding	B4U62_03075	AQZ89438.1	transporter	1.23538	0.509462	0.379313	0.684268	0.379313	0.684268	0.314697	0.613257	3	5	3	5	921	22	795	84.04	TIGR_CMR|DET_1056 - symbol:DET_1056 membrane protein, putative species:243164 Dehalococcoides mccartyi 195 [GO:0003674 molecular_function evidence=ND] [GO:0008150 biological_process evidence=ND] [GO:0016020 membrane evidence=ISS] InterPro:IPR000620 Pfam:PF00892 GO:GO:0016021 EMBL:CP000027 Proteomes:UP000008289 eggNOG:COG0697 HOGENOM:HOG000184105 OrthoDB:EOG65F8SC RefSeq:YP_181771.1 STRING:243164.…	287	5	262	89.9	224	1e-69	119/258	46	165/258	63	0/258	0	1
gene615	CP020102.1	583630	585078	+	protein_coding	B4U62_03080	AQZ89439.1	GntR family transcriptional regulator	1.01623	2.05726	2.04568	2.06891	2.04568	2.06891	3.2004	3.11834	48	40	48	40	1449	31	1416	95.65	TIGR_CMR|BA_3062 - symbol:BA_3062 transcriptional regulator, GntR family/aminotransferase, class I protein species:198094 Bacillus anthracis str. Ames [GO:0003677 DNA binding evidence=ISS] [GO:0003700 sequence-specific DNA binding transcription factor activity evidence=ISS] [GO:0006355 regulation of transcription, DNA-templated evidence=ISS] [GO:0008483 transaminase activity evidence=ISS] InterPr…	480	10	471	96.25	303	4e-95	166/465	35	282/465	60	6/465	1	1
gene616	CP020102.1	585196	585819	-	protein_coding	B4U62_03085	AQZ89440.1	hypothetical protein	1.12766	4.86448	4.77858	4.95191	4.77858	4.95191	26.1658	30.2318	169	167	169	167	624	40	543	80.77	UNIPROTKB|A4D9Y9 - symbol:AFUA_3G00865 Uncharacterized protein species:330879 Aspergillus fumigatus Af293 [GO:0005575 cellular_component evidence=ND] InterPro:IPR002563 InterPro:IPR012349 Pfam:PF01613 Proteomes:UP000002530 GO:GO:0010181 GO:GO:0042602 EMBL:AAHF01000010 Gene3D:2.30.110.10 SUPFAM:SSF50475 RefSeq:XP_001481584.1 ProteinModelPortal:A4D9Y9 EnsemblFungi:CADAFUAT00000172 GeneID:5077010 KE…	181	6	181	97.24	130	6e-36	70/176	39	103/176	58	8/176	4	1
gene617	CP020102.1	585909	586589	+	protein_coding	B4U62_03090	AQZ89441.1	transcriptional regulator	1.07587	5.9391	5.88659	5.99209	5.88659	5.99209	57.8821	62.7014	408	378	408	378	681	7	672	97.8	TIGR_CMR|BA_3103 - symbol:BA_3103 transcriptional regulator, ArsR family species:198094 Bacillus anthracis str. Ames [GO:0003700 sequence-specific DNA binding transcription factor activity evidence=ISS] [GO:0006355 regulation of transcription, DNA-templated evidence=ISS] InterPro:IPR001845 PRINTS:PR00778 PROSITE:PS50987 SMART:SM00418 EMBL:AE016879 EMBL:AE017334 EMBL:AE017225 Proteomes:UP000000427…	234	5	226	94.87	173	1e-51	101/222	45	150/222	67	0/222	0	1
gene618	CP020102.1	586669	587112	-	protein_coding	B4U62_03095	AQZ89442.1	hypothetical protein	1.22864	7.74495	7.59784	7.8949	7.59784	7.8949	190.178	237.627	874	934	874	934	444	1	417	93.92	TIGR_CMR|CPS_4693 - symbol:CPS_4693 alkylhydroperoxidase AhpD family core domain protein species:167879 Colwellia psychrerythraea 34H [GO:0003674 molecular_function evidence=ND] [GO:0008150 biological_process evidence=ND] InterPro:IPR003779 InterPro:IPR004675 Pfam:PF02627 EMBL:CP000083 Proteomes:UP000000547 GO:GO:0004601 GO:GO:0051920 eggNOG:COG2128 Gene3D:1.20.1290.10 InterPro:IPR029032 SUPFAM:S…	149	1	138	92.62	106	9e-28	55/140	39	88/140	62	3/140	2	1
gene619	CP020102.1	587198	587377	-	protein_coding	B4U62_03100	AQZ89443.1	hypothetical protein	1.07093	0.650957	0.603401	0.70226	0.603401	0.70226	0.536733	0.627567	1	1	1	1	180	.	.	.	No hit	.	.	.	.	.	.		.		.		.	.
gene621	CP020102.1	587785	589008	+	protein_coding	B4U62_03110	AQZ89445.1	two-component sensor histidine kinase	1.22433	4.37356	4.23	4.52199	4.23	4.52199	17.6017	22.0571	223	239	223	239	1224	559	1221	54.17	TIGR_CMR|BA_1456 - symbol:BA_1456 sensor histidine kinase species:198094 Bacillus anthracis str. Ames [GO:0000155 phosphorelay sensor kinase activity evidence=ISS] [GO:0000160 phosphorelay signal transduction system evidence=ISS] InterPro:IPR011712 InterPro:IPR017202 Pfam:PF07730 PIRSF:PIRSF037431 InterPro:IPR003594 Pfam:PF02518 InterPro:IPR005467 GO:GO:0016021 EMBL:AE016879 EMBL:AE017334 EMBL:AE…	351	133	350	62.11	92.4	2e-19	70/224	31	116/224	51	9/224	4	1
gene622	CP020102.1	589001	589642	+	protein_coding	B4U62_03115	AQZ89446.1	DNA-binding response regulator	-1.0415	4.04015	4.06959	4.01092	4.06959	4.01092	15.801	15.132	105	86	105	86	642	7	627	96.73	TIGR_CMR|BA_5661 - symbol:BA_5661 DNA-binding response regulator species:198094 Bacillus anthracis str. Ames [GO:0000156 phosphorelay response regulator activity evidence=ISS] [GO:0000160 phosphorelay signal transduction system evidence=ISS] [GO:0003700 sequence-specific DNA binding transcription factor activity evidence=ISS] [GO:0006355 regulation of transcription, DNA-templated evidence=ISS] In…	215	4	215	98.6	154	8e-45	84/212	39	134/212	63	5/212	2	1
gene623	CP020102.1	589758	591932	+	protein_coding	B4U62_03120	AQZ89447.1	hypothetical protein	1.08465	1.26347	1.20622	1.32345	1.20622	1.32345	1.33258	1.45422	30	28	30	28	2175	157	2067	87.86	TIGR_CMR|BA_1302 - symbol:BA_1302 transporter, putative species:198094 Bacillus anthracis str. Ames [GO:0005215 transporter activity evidence=ISS] [GO:0006810 transport evidence=ISS] InterPro:IPR000731 InterPro:IPR004869 Pfam:PF03176 PROSITE:PS50156 GO:GO:0016021 EMBL:AE016879 EMBL:AE017334 EMBL:AE017225 Proteomes:UP000000427 Proteomes:UP000000594 Proteomes:UP000005639 GO:GO:0006810 GO:GO:0005215…	730	59	721	90.82	249	3e-70	189/679	27	335/679	49	58/679	8	1
gene624	CP020102.1	592344	593246	-	protein_coding	B4U62_03125	AQZ89448.1	carboxylesterase	1.24421	7.54758	7.39161	7.70684	7.39161	7.70684	167.011	211.163	1561	1688	1561	1688	903	133	876	82.39	UNIPROTKB|Q882F4 - symbol:PSPTO_2674 3-oxoadipate enol-lactone hydrolase family protein species:223283 Pseudomonas syringae pv. tomato str. DC3000 [GO:0008152 metabolic process evidence=ISS] [GO:0016787 hydrolase activity evidence=ISS] InterPro:IPR000073 GO:GO:0008152 Gene3D:3.40.50.1820 InterPro:IPR029058 SUPFAM:SSF53474 PRINTS:PR00111 GO:GO:0016787 eggNOG:COG0596 EMBL:AE016853 Proteomes:UP00000…	282	13	262	88.65	70.5	1e-12	60/258	23	106/258	41	18/258	6	1
gene625	CP020102.1	593448	594137	-	protein_coding	B4U62_03130	AQZ89449.1	hypothetical protein	-1.00558	2.8737	2.87772	2.86969	2.87772	2.86969	6.4408	6.2211	46	38	46	38	690	1	549	79.57	TIGR_CMR|CHY_2225 - symbol:CHY_2225 putative membrane protein species:246194 Carboxydothermus hydrogenoformans Z-2901 [GO:0003674 molecular_function evidence=ND] [GO:0008150 biological_process evidence=ND] [GO:0016020 membrane evidence=ISS] EMBL:CP000141 Proteomes:UP000002706 eggNOG:COG1811 HOGENOM:HOG000262314 KO:K07150 OrthoDB:EOG63VC40 InterPro:IPR007563 Pfam:PF04474 RefSeq:WP_011345111.1 RefS…	228	1	185	81.14	105	6e-26	69/190	36	116/190	61	12/190	6	1
gene626	CP020102.1	594227	595039	-	protein_coding	B4U62_03135	AQZ89450.1	GntR family transcriptional regulator	1.06195	4.6798	4.63665	4.72336	4.63665	4.72336	23.8856	25.5658	201	184	201	184	813	13	807	97.79	TIGR_CMR|BA_1641 - symbol:BA_1641 transcriptional regulator, MerR family species:198094 Bacillus anthracis str. Ames [GO:0003700 sequence-specific DNA binding transcription factor activity evidence=ISS] [GO:0006355 regulation of transcription, DNA-templated evidence=ISS] InterPro:IPR000551 Pfam:PF13411 PROSITE:PS50937 SMART:SM00422 InterPro:IPR009061 GO:GO:0006355 EMBL:AE016879 EMBL:AE017334 Prot…	276	7	273	96.74	145	1e-39	92/270	34	154/270	57	8/270	2	1
gene627	CP020102.1	595150	596043	-	protein_coding	B4U62_03140	AQZ89451.1	cation-efflux pump	1.05675	5.94599	5.90631	5.98594	5.90631	5.98594	58.8966	62.4197	545	494	545	494	894	79	882	89.93	TIGR_CMR|BA_4640 - symbol:BA_4640 cation efflux family protein species:198094 Bacillus anthracis str. Ames [GO:0006812 cation transport evidence=ISS] [GO:0008324 cation transmembrane transporter activity evidence=ISS] [GO:0015562 efflux transmembrane transporter activity evidence=ISS] InterPro:IPR002524 Pfam:PF01545 GO:GO:0016021 GO:GO:0005886 EMBL:AE016879 EMBL:AE017334 EMBL:AE017225 Proteomes:U…	298	29	295	89.6	202	4e-61	105/268	39	175/268	65	1/268	0	1
gene628	CP020102.1	596519	597139	+	protein_coding	B4U62_03145	AQZ89452.1	nitroreductase family protein	1.16269	1.94339	1.83769	2.05516	1.83769	2.05516	2.64477	3.09236	17	17	17	17	621	10	615	97.58	TIGR_CMR|BA_4571 - symbol:BA_4571 nitroreductase family protein species:198094 Bacillus anthracis str. Ames [GO:0008152 metabolic process evidence=ISS] [GO:0016657 oxidoreductase activity, acting on NAD(P)H, nitrogenous group as acceptor evidence=ISS] InterPro:IPR000415 Pfam:PF00881 EMBL:AE016879 EMBL:AE017334 EMBL:AE017225 Proteomes:UP000000427 Proteomes:UP000000594 Proteomes:UP000005639 GO:GO:0…	207	3	204	97.58	206	3e-65	111/202	54	144/202	71	0/202	0	1
gene629	CP020102.1	597155	598093	+	protein_coding	B4U62_03150	AQZ89453.1	ring-cleaving dioxygenase	-1.18463	3.09192	3.21655	2.97211	3.21655	2.97211	8.33394	6.85712	81	57	81	57	939	1	936	99.68	TIGR_CMR|BA_3704 - symbol:BA_3704 glyoxylase family protein species:198094 Bacillus anthracis str. Ames [GO:0003824 catalytic activity evidence=ISS] [GO:0008152 metabolic process evidence=ISS] InterPro:IPR000595 Pfam:PF00903 EMBL:AE016879 EMBL:AE017334 EMBL:AE017225 Proteomes:UP000000427 Proteomes:UP000000594 Proteomes:UP000005639 GO:GO:0051213 PROSITE:PS50042 Gene3D:3.10.180.10 InterPro:IPR02906…	312	1	312	100	553	0	255/312	81	285/312	91	0/312	0	1
gene630	CP020102.1	598195	598584	+	protein_coding	B4U62_03155	AQZ89454.1	oxidoreductase	1.55641	3.79181	3.4861	4.12432	3.4861	4.12432	10.1566	16.5098	41	57	41	57	390	1	381	97.69	TIGR_CMR|BA_5564 - symbol:BA_5564 conserved hypothetical protein species:198094 Bacillus anthracis str. Ames [GO:0003674 molecular_function evidence=ND] [GO:0005575 cellular_component evidence=ND] [GO:0008150 biological_process evidence=ND] EMBL:AE016879 EMBL:AE017334 EMBL:AE017225 Proteomes:UP000000427 Proteomes:UP000000594 Proteomes:UP000005639 KO:K15977 InterPro:IPR011637 Pfam:PF07681 EMBL:CP0…	128	1	127	99.22	138	1e-40	72/127	56	91/127	71	0/127	0	1
gene631	CP020102.1	598770	599108	+	protein_coding	B4U62_03160	AQZ89455.1	thiol reductase thioredoxin	-1.89286	2.83743	3.3348	2.41423	3.3348	2.41423	9.11972	4.33188	32	13	32	13	339	10	309	88.5	TIGR_CMR|BA_0387 - symbol:BA_0387 conserved hypothetical protein species:198094 Bacillus anthracis str. Ames [GO:0003674 molecular_function evidence=ND] [GO:0005575 cellular_component evidence=ND] [GO:0008150 biological_process evidence=ND] InterPro:IPR013766 Pfam:PF00085 EMBL:AE016879 EMBL:AE017334 EMBL:AE017225 Proteomes:UP000000427 Proteomes:UP000000594 Proteomes:UP000005639 Gene3D:3.40.30.10 …	104	1	100	96.15	70.9	3e-15	33/100	33	58/100	58	0/100	0	1
gene632	CP020102.1	599148	599384	-	protein_coding	B4U62_03165	AQZ89456.1	spore germination protein	1.1085	1.2228	1.15075	1.29936	1.15075	1.29936	1.22294	1.4299	3	3	3	3	237	16	201	78.48	DICTYBASE|DDB_G0347550 - symbol:DDB_G0347550 species:44689 Dictyostelium discoideum [GO:0046872 metal ion binding evidence=IEA] [GO:0055114 oxidation-reduction process evidence=IEA] [GO:0016567 protein ubiquitination evidence=IEA] [GO:0016020 membrane evidence=IEA] [GO:0008270 zinc ion binding evidence=IEA] [GO:0004842 ubiquitin-protein transferase activity evidence=IEA] [GO:0004601 peroxidase ac…	1130	974	1034	5.4	34.3	0.092	18/62	29	32/62	51	1/62	1	1
gene634	CP020102.1	600270	600947	-	protein_coding	B4U62_03175	AQZ89458.1	DUF421 domain-containing protein	1.07417	0.385928	0.337751	0.440978	0.337751	0.440978	0.284991	0.333221	2	2	2	2	678	115	558	65.49	TIGR_CMR|CHY_2581 - symbol:CHY_2581 conserved hypothetical protein species:246194 Carboxydothermus hydrogenoformans Z-2901 [GO:0003674 molecular_function evidence=ND] [GO:0005575 cellular_component evidence=ND] [GO:0008150 biological_process evidence=ND] EMBL:CP000141 Proteomes:UP000002706 eggNOG:COG2323 Gene3D:3.30.240.20 InterPro:IPR007353 InterPro:IPR023090 Pfam:PF04239 HOGENOM:HOG000055907 Or…	245	11	160	61.22	85.1	2e-18	47/150	31	79/150	52	2/150	1	1
gene635	CP020102.1	601060	601767	+	protein_coding	B4U62_03180	AQZ89459.1	DUF421 domain-containing protein	1.00533	1.42407	1.42024	1.42791	1.42024	1.42791	1.77395	1.59551	13	10	13	10	708	13	699	97.03	TIGR_CMR|CHY_2581 - symbol:CHY_2581 conserved hypothetical protein species:246194 Carboxydothermus hydrogenoformans Z-2901 [GO:0003674 molecular_function evidence=ND] [GO:0005575 cellular_component evidence=ND] [GO:0008150 biological_process evidence=ND] EMBL:CP000141 Proteomes:UP000002706 eggNOG:COG2323 Gene3D:3.30.240.20 InterPro:IPR007353 InterPro:IPR023090 Pfam:PF04239 HOGENOM:HOG000055907 Or…	245	6	234	93.47	155	3e-44	92/231	39	148/231	64	4/231	1	1
gene636	CP020102.1	601782	602213	-	protein_coding	B4U62_03185	AQZ89460.1	spore coat protein P	-1.47619	0.568889	0.915419	0.353537	0.915419	0.353537	0.894556	0.261486	4	1	4	1	432	.	.	.	No hit	.	.	.	.	.	.		.		.		.	.
gene638	CP020102.1	602482	602754	-	protein_coding	B4U62_03195	AQZ89462.1	spore germination protein	1.0772	0.466723	0.41615	0.523442	0.41615	0.523442	0.35389	0.41378	1	1	1	1	273	88	237	54.95	DICTYBASE|DDB_G0289971 - symbol:med24 putative mediator complex subunit 24 species:44689 Dictyostelium discoideum [GO:0005634 nucleus evidence=IEA] [GO:0006355 regulation of transcription, DNA-templated evidence=IEA] [GO:0006351 transcription, DNA-templated evidence=IEA] [GO:0016592 mediator complex evidence=ISS] [GO:0006367 transcription initiation from RNA polymerase II promoter evidence=ISS] d…	2036	990	1039	2.46	35.8	0.037	17/50	34	26/50	52	0/50	0	1
gene639	CP020102.1	603053	603640	+	protein_coding	B4U62_03200	AQZ89463.1	TetR family transcriptional regulator	1.01901	6.92023	6.90666	6.93383	6.90666	6.93383	118.793	121.415	723	632	723	632	588	16	561	92.86	TIGR_CMR|BA_0834 - symbol:BA_0834 transcriptional regulator, TetR family species:198094 Bacillus anthracis str. Ames [GO:0003700 sequence-specific DNA binding transcription factor activity evidence=ISS] [GO:0006355 regulation of transcription, DNA-templated evidence=ISS] InterPro:IPR001647 InterPro:IPR009057 InterPro:IPR015893 Pfam:PF00440 PRINTS:PR00455 PROSITE:PS50977 GO:GO:0006355 EMBL:AE01687…	191	1	187	97.91	64.3	1e-11	47/194	24	87/194	44	19/194	9	1
gene640	CP020102.1	603637	603981	+	protein_coding	B4U62_03205	AQZ89464.1	hypothetical protein	1.06649	7.06714	7.02085	7.11373	7.02085	7.11373	128.536	137.846	459	421	459	421	345	10	330	93.04	TIGR_CMR|BA_3144 - symbol:BA_3144 conserved hypothetical protein species:198094 Bacillus anthracis str. Ames [GO:0003674 molecular_function evidence=ND] [GO:0005575 cellular_component evidence=ND] [GO:0008150 biological_process evidence=ND] EMBL:AE016879 EMBL:AE017334 EMBL:AE017225 Proteomes:UP000000427 Proteomes:UP000000594 Proteomes:UP000005639 EMBL:CP007660 EMBL:CP008752 EMBL:CP007704 EMBL:CP0…	116	3	109	92.24	140	8e-42	60/107	56	85/107	79	0/107	0	1
gene641	CP020102.1	604144	604617	+	protein_coding	B4U62_03210	AQZ89465.1	N-acetyltransferase	1.03869	6.5666	6.53928	6.59404	6.53928	6.59404	90.4973	96.9948	444	407	444	407	474	22	468	94.3	UNIPROTKB|Q722S6 - symbol:LMOf2365_0653 Acetyltransferase, GNAT family species:265669 Listeria monocytogenes serotype 4b str. F2365 [GO:0008150 biological_process evidence=ND] InterPro:IPR000182 Pfam:PF00583 PROSITE:PS51186 Gene3D:3.40.630.30 InterPro:IPR016181 SUPFAM:SSF55729 GO:GO:0008080 EMBL:AE017262 Proteomes:UP000000563 eggNOG:COG0454 RefSeq:YP_013258.1 ProteinModelPortal:Q722S6 STRING:2656…	147	1	147	100	127	5e-36	58/149	38	94/149	63	2/149	1	1
gene642	CP020102.1	604777	606420	-	protein_coding	B4U62_03215	AQZ89466.1	nucleotide-binding protein ExpZ	1.12509	5.03374	4.94943	5.11948	4.94943	5.11948	29.6183	34.3558	504	500	504	500	1644	310	1461	70.07	TIGR_CMR|BA_0262 - symbol:BA_0262 ABC transporter, ATP-binding protein species:198094 Bacillus anthracis str. Ames [GO:0006810 transport evidence=ISS] [GO:0042626 ATPase activity, coupled to transmembrane movement of substances evidence=ISS] InterPro:IPR003439 InterPro:IPR017871 Pfam:PF00005 PROSITE:PS00211 PROSITE:PS50893 InterPro:IPR003593 Gene3D:3.40.50.300 InterPro:IPR027417 SUPFAM:SSF52540 G…	640	167	528	56.56	202	2e-55	125/388	32	208/388	53	30/388	7	1
gene643	CP020102.1	606740	608116	-	protein_coding	B4U62_03220	AQZ89467.1	transporter	1.21701	7.74106	7.60069	7.88403	7.60069	7.88403	190.768	236.178	2719	2879	2719	2879	1377	34	1338	94.77	UNIPROTKB|P0AAE0 - symbol:cycA serine / alanine / glycine / cycloserine:H+symporter species:83333 Escherichia coli K-12 [GO:0015171 amino acid transmembrane transporter activity evidence=IEA] [GO:0006865 amino acid transport evidence=IEA] [GO:0006810 transport evidence=IEA] [GO:0055085 transmembrane transport evidence=IEA] [GO:0003333 amino acid transmembrane transport evidence=IEA] [GO:0042941 D…	470	16	453	93.19	397	2e-132	240/438	54	326/438	74	3/438	0	1
gene644	CP020102.1	608288	608806	-	protein_coding	B4U62_03225	AQZ89468.1	protein DinB	1.16269	7.80789	7.69992	7.91738	7.69992	7.91738	204.207	242.248	1097	1113	1097	1113	519	31	477	86.13	UNIPROTKB|Q4KA18 - symbol:PFL_3815 DinB family protein species:220664 Pseudomonas protegens Pf-5 [GO:0003674 molecular_function evidence=ND] [GO:0008150 biological_process evidence=ND] EMBL:CP000076 Proteomes:UP000008540 Gene3D:1.20.120.450 InterPro:IPR027369 InterPro:IPR007837 Pfam:PF05163 HOGENOM:HOG000225753 OrthoDB:EOG63NMN1 RefSeq:YP_260915.1 STRING:220664.PFL_3815 EnsemblBacteria:AAY93079 G…	178	13	169	88.2	48.5	3e-06	43/162	26	66/162	40	18/162	11	1
gene645	CP020102.1	608975	609433	+	protein_coding	B4U62_03230	AQZ89469.1	MarR family transcriptional regulator	1.30831	1.80296	1.6195	2.0072	1.6195	2.0072	2.10484	2.95325	10	12	10	12	459	124	402	60.78	TIGR_CMR|SPO_3583 - symbol:SPO_3583 transcriptional regulator PecS species:246200 Ruegeria pomeroyi DSS-3 [GO:0003700 sequence-specific DNA binding transcription factor activity evidence=ISS] [GO:0006355 regulation of transcription, DNA-templated evidence=ISS] InterPro:IPR000835 PRINTS:PR00598 PROSITE:PS50995 SMART:SM00347 EMBL:CP000031 Proteomes:UP000001023 GO:GO:0003677 Gene3D:1.10.10.10 InterP…	169	55	148	55.62	42.4	0.0003	29/96	30	49/96	51	5/96	5	1
gene646	CP020102.1	609430	612087	+	protein_coding	B4U62_03235	AQZ89470.1	hypothetical protein	1.1722	3.96928	3.85633	4.08554	3.85633	4.08554	13.594	15.9796	374	376	374	376	2658	73	2655	97.18	UNIPROTKB|P96706 - symbol:ydgH Putative membrane protein YdgH species:224308 Bacillus subtilis subsp. subtilis str. 168 [GO:0005515 protein binding evidence=IPI] InterPro:IPR000731 InterPro:IPR004869 Pfam:PF03176 PROSITE:PS50156 GO:GO:0016021 GO:GO:0005886 EMBL:AL009126 Proteomes:UP000001570 EMBL:AB001488 KO:K06994 PIR:B69783 RefSeq:NP_388446.1 ProteinModelPortal:P96706 IntAct:P96706 STRING:22430…	885	25	885	97.29	1500	0	861/861	100	861/861	100	0/861	0	1
gene647	CP020102.1	612233	612862	-	protein_coding	B4U62_03240	AQZ89471.1	nitroreductase family protein	1.17966	4.72086	4.60318	4.84155	4.60318	4.84155	23.4629	28.1508	153	157	153	157	630	4	627	99.05	TIGR_CMR|BA_3040 - symbol:BA_3040 nitroreductase family protein species:198094 Bacillus anthracis str. Ames [GO:0008152 metabolic process evidence=ISS] [GO:0016657 oxidoreductase activity, acting on NAD(P)H, nitrogenous group as acceptor evidence=ISS] InterPro:IPR000415 Pfam:PF00881 EMBL:AE016879 EMBL:AE017334 EMBL:AE017225 Proteomes:UP000000427 Proteomes:UP000000594 Proteomes:UP000005639 GO:GO:0…	188	5	188	97.87	249	5e-82	128/208	61	153/208	73	24/208	11	1
gene648	CP020102.1	612878	613372	-	protein_coding	B4U62_03245	AQZ89472.1	transcriptional regulator	1.39491	4.38392	4.1504	4.63057	4.1504	4.63057	16.5899	23.7334	85	104	85	104	495	61	486	86.06	TIGR_CMR|BA_3041 - symbol:BA_3041 transcriptional regulator, MarR family species:198094 Bacillus anthracis str. Ames [GO:0003700 sequence-specific DNA binding transcription factor activity evidence=ISS] [GO:0006355 regulation of transcription, DNA-templated evidence=ISS] InterPro:IPR000835 Pfam:PF01047 PRINTS:PR00598 PROSITE:PS50995 SMART:SM00347 EMBL:AE016879 EMBL:AE017334 EMBL:AE017225 Proteome…	142	1	142	100	135	9e-39	75/142	52	105/142	73	0/142	0	1
gene649	CP020102.1	613683	614891	+	protein_coding	B4U62_03250	AQZ89473.1	Bcr/CflA family multidrug efflux MFS transporter	1.03781	5.30205	5.27535	5.32889	5.27535	5.32889	37.3183	39.5227	467	423	467	423	1209	4	1185	97.77	TIGR_CMR|BA_0181 - symbol:BA_0181 drug resistance transporter, Bcr/CflA family species:198094 Bacillus anthracis str. Ames [GO:0006855 drug transmembrane transport evidence=ISS] [GO:0042493 response to drug evidence=ISS] InterPro:IPR001958 InterPro:IPR004812 InterPro:IPR011701 Pfam:PF07690 PRINTS:PR01035 GO:GO:0016021 GO:GO:0005886 EMBL:AE016879 EMBL:AE017334 EMBL:AE017225 Proteomes:UP000000427 P…	416	8	400	94.47	262	2e-81	181/395	45	264/395	66	3/395	0	1
gene650	CP020102.1	614927	615664	-	protein_coding	B4U62_03255	AQZ89474.1	anion permease	1.10472	7.47869	7.4072	7.55087	7.4072	7.55087	168.482	189.188	1287	1236	1287	1236	738	118	702	79.27	TIGR_CMR|CPS_3623 - symbol:CPS_3623 putative membrane protein species:167879 Colwellia psychrerythraea 34H [GO:0003674 molecular_function evidence=ND] [GO:0008150 biological_process evidence=ND] [GO:0016020 membrane evidence=ISS] InterPro:IPR002781 Pfam:PF01925 GO:GO:0016021 EMBL:CP000083 Proteomes:UP000000547 eggNOG:COG0730 PANTHER:PTHR30269 HOGENOM:HOG000068439 OrthoDB:EOG6RZB3C RefSeq:WP_01104…	264	53	254	76.52	64.3	6e-11	53/209	25	91/209	43	21/209	10	1
gene651	CP020102.1	615913	616587	+	protein_coding	B4U62_03260	AQZ89475.1	GntR family transcriptional regulator	1.14835	5.29013	5.19129	5.39085	5.19129	5.39085	34.9235	41.5031	244	248	244	248	675	16	561	80.89	TIGR_CMR|CHY_0189 - symbol:CHY_0189 transcriptional regulator, GntR family species:246194 Carboxydothermus hydrogenoformans Z-2901 [GO:0003700 sequence-specific DNA binding transcription factor activity evidence=ISS] [GO:0006355 regulation of transcription, DNA-templated evidence=ISS] InterPro:IPR000485 InterPro:IPR000524 Pfam:PF00392 PRINTS:PR00033 PRINTS:PR00035 PROSITE:PS50949 SMART:SM00345 EM…	229	9	189	79.04	111	6e-28	62/182	34	99/182	54	1/182	0	1
gene652	CP020102.1	616714	617976	+	protein_coding	B4U62_03265	AQZ89476.1	sporulation protein	-1.15469	1.40443	1.51201	1.3045	1.51201	1.3045	1.91235	1.43103	25	16	25	16	1263	16	1257	98.34	TIGR_CMR|BA_3668 - symbol:BA_3668 glycosyl hydrolase, family 18 species:198094 Bacillus anthracis str. Ames [GO:0008150 biological_process evidence=ND] [GO:0016799 hydrolase activity, hydrolyzing N-glycosyl compounds evidence=ISS] InterPro:IPR001223 InterPro:IPR011583 InterPro:IPR013781 Pfam:PF00704 SMART:SM00636 InterPro:IPR018392 Pfam:PF01476 GO:GO:0005975 EMBL:AE016879 EMBL:AE017334 EMBL:AE017…	430	7	428	98.14	213	2e-62	132/423	31	216/423	51	10/423	2	1
gene653	CP020102.1	618137	619324	+	protein_coding	B4U62_03270	AQZ89477.1	UDP-glucosyltransferase	1.03324	5.98218	5.95864	6.00581	5.95864	6.00581	60.9111	63.3272	749	666	749	666	1188	1	1176	98.99	TIGR_CMR|BA_2638 - symbol:BA_2638 glycosyl transferase, putative species:198094 Bacillus anthracis str. Ames [GO:0000271 polysaccharide biosynthetic process evidence=ISS] [GO:0016757 transferase activity, transferring glycosyl groups evidence=ISS] InterPro:IPR002213 InterPro:IPR006326 Pfam:PF00201 EMBL:AE016879 EMBL:AE017225 Proteomes:UP000000427 Proteomes:UP000005639 CAZy:GT1 GO:GO:0016758 PANTH…	392	1	392	100	434	6e-149	211/392	53	284/392	72	0/392	0	1
gene654	CP020102.1	619363	620073	-	protein_coding	B4U62_03275	AQZ89478.1	hypothetical protein	-1.73057	2.669	3.09379	2.30254	3.09379	2.30254	7.60938	3.97194	56	25	56	25	711	.	.	.	No hit	.	.	.	.	.	.		.		.		.	.
gene655	CP020102.1	620139	621527	-	protein_coding	B4U62_03280	AQZ89479.1	alkaline phosphatase	1.17847	3.43887	3.32245	3.55937	3.32245	3.55937	9.04216	10.8164	130	133	130	133	1389	115	1359	89.63	TIGR_CMR|CPS_1963 - symbol:CPS_1963 alkaline phosphatase species:167879 Colwellia psychrerythraea 34H [GO:0004035 alkaline phosphatase activity evidence=ISS] [GO:0008152 metabolic process evidence=ISS] InterPro:IPR001952 InterPro:IPR017849 InterPro:IPR017850 InterPro:IPR018299 Pfam:PF00245 PRINTS:PR00113 PROSITE:PS00123 SMART:SM00098 GO:GO:0016311 GO:GO:0008152 EMBL:CP000083 Proteomes:UP000000547…	477	36	474	92.03	296	4e-93	193/448	43	264/448	58	42/448	9	1
gene656	CP020102.1	621889	622260	+	protein_coding	B4U62_03285	AQZ89480.1	intracellular iron chaperone frataxin	-1.03747	7.0866	7.11318	7.06012	7.11318	7.06012	137.127	133.004	528	438	528	438	372	1	366	98.39	UNIPROTKB|Q723S7 - symbol:LMOf2365_0399 Uncharacterized protein species:265669 Listeria monocytogenes serotype 4b str. F2365 [GO:0003674 molecular_function evidence=ND] [GO:0005575 cellular_component evidence=ND] [GO:0008150 biological_process evidence=ND] EMBL:AE017262 Proteomes:UP000000563 InterPro:IPR014922 Pfam:PF08818 eggNOG:COG5646 RefSeq:YP_013007.1 STRING:265669.LMOf2365_0399 EnsemblBacte…	123	1	122	99.19	155	1e-47	71/122	58	94/122	77	0/122	0	1
gene657	CP020102.1	622335	622832	-	protein_coding	B4U62_03290	AQZ89481.1	DUF4944 domain-containing protein	1.35681	5.8322	5.61624	6.05646	5.61624	6.05646	47.724	65.7811	246	290	246	290	498	.	.	.	No hit	.	.	.	.	.	.		.		.		.	.
gene658	CP020102.1	622850	623332	-	protein_coding	B4U62_03295	AQZ89482.1	GNAT family N-acetyltransferase	-1.22578	4.37927	4.52858	4.23488	4.52858	4.23488	22.0027	18.0084	110	77	110	77	483	4	480	98.76	TIGR_CMR|CHY_1870 - symbol:CHY_1870 acetyltransferase, GNAT family species:246194 Carboxydothermus hydrogenoformans Z-2901 [GO:0008080 N-acetyltransferase activity evidence=ISS] [GO:0008152 metabolic process evidence=ISS] InterPro:IPR000182 Pfam:PF00583 PROSITE:PS51186 EMBL:CP000141 Proteomes:UP000002706 Gene3D:3.40.630.30 InterPro:IPR016181 SUPFAM:SSF55729 GO:GO:0008080 eggNOG:COG0454 HOGENOM:HO…	158	1	158	100	153	1e-45	78/159	49	109/159	68	1/159	0	1
gene659	CP020102.1	623415	624392	+	protein_coding	B4U62_03300	AQZ89483.1	hypothetical protein	1.03306	6.00917	5.98575	6.03267	5.98575	6.03267	62.3335	64.9127	631	562	631	562	978	1	969	99.08	TIGR_CMR|BA_1111 - symbol:BA_1111 HD domain protein species:198094 Bacillus anthracis str. Ames [GO:0003674 molecular_function evidence=ND] [GO:0008150 biological_process evidence=ND] InterPro:IPR006674 InterPro:IPR003607 Pfam:PF01966 EMBL:AE016879 EMBL:AE017334 EMBL:AE017225 Proteomes:UP000000427 Proteomes:UP000000594 Proteomes:UP000005639 Gene3D:1.10.3210.10 SMART:SM00471 GO:GO:0016787 HOGENOM:…	325	1	323	99.38	390	8e-134	185/323	57	249/323	77	0/323	0	1
gene660	CP020102.1	624534	625151	+	protein_coding	B4U62_03305	AQZ93015.1	hypothetical protein	1.03414	10.3655	10.3414	10.3898	10.3414	10.3898	1292.07	1333.98	8265	7298	8265	7298	618	.	.	.	No hit	.	.	.	.	.	.		.		.		.	.
gene661	CP020102.1	625167	626333	-	protein_coding	B4U62_03310	AQZ89484.1	purine efflux pump PbuE	1.43902	3.34756	3.0953	3.62039	3.0953	3.62039	7.61637	11.3252	92	117	92	117	1167	1	1164	99.74	TIGR_CMR|BA_5260 - symbol:BA_5260 major facilitator family transporter species:198094 Bacillus anthracis str. Ames [GO:0005215 transporter activity evidence=ISS] [GO:0006810 transport evidence=ISS] InterPro:IPR011701 Pfam:PF07690 GO:GO:0016021 EMBL:AE016879 EMBL:AE017334 Proteomes:UP000000427 Proteomes:UP000000594 GO:GO:0055085 InterPro:IPR020846 SUPFAM:SSF103473 PROSITE:PS50850 HOGENOM:HOG000136…	414	25	413	93.96	376	9e-126	193/390	49	283/390	72	3/390	0	1
gene662	CP020102.1	626664	626975	+	protein_coding	B4U62_03315	AQZ89485.1	PTS sugar transporter subunit IIB	1.25087	3.12617	2.96888	3.29181	2.96888	3.29181	6.81239	8.68938	22	24	22	24	312	1	300	96.15	TIGR_CMR|VC_1281 - symbol:VC_1281 PTS system, cellobiose-specific IIB component species:686 Vibrio cholerae O1 biovar El Tor [GO:0009401 phosphoenolpyruvate-dependent sugar phosphotransferase system evidence=ISS] InterPro:IPR003501 InterPro:IPR013012 Pfam:PF02302 PROSITE:PS51100 EMBL:AE003852 Proteomes:UP000000584 GO:GO:0009401 SUPFAM:SSF52794 GO:GO:0008982 KO:K02760 OrthoDB:EOG6DVJZD TCDB:4.A.3.…	101	1	100	99.01	87	2e-21	45/100	45	66/100	66	0/100	0	1
gene663	CP020102.1	626975	627307	+	protein_coding	B4U62_03320	AQZ89486.1	oligo-beta-mannoside-specific phosphotransferase enzyme IIA component	-1.43434	2.95961	3.23121	2.71083	3.23121	2.71083	8.41366	5.4276	29	16	29	16	333	34	312	83.78	UNIPROTKB|P69791 - symbol:chbA chitobiose PTS permease - ChbA subunit species:83333 Escherichia coli K-12 [GO:0005351 sugar:proton symporter activity evidence=IEA] [GO:1902815 N,N'-diacetylchitobiose import evidence=IDA] [GO:0090566 protein-phosphocysteine-N,N'-diacetylchitobiose phosphotransferase system transporter activity evidence=RCA;IDA] [GO:0051260 protein homooligomerization evidence=IDA]…	116	18	110	80.17	64.3	1e-12	31/93	33	60/93	64	0/93	0	1
gene664	CP020102.1	627326	628654	+	protein_coding	B4U62_03325	AQZ89487.1	oligo-beta-mannoside permease IIC component	-1.06615	3.56593	3.61244	3.52003	3.61244	3.52003	11.1951	10.5397	154	124	154	124	1329	13	1302	97.07	TIGR_CMR|VC_1282 - symbol:VC_1282 PTS system, cellobiose-specific IIC component species:686 Vibrio cholerae O1 biovar El Tor [GO:0009401 phosphoenolpyruvate-dependent sugar phosphotransferase system evidence=ISS] InterPro:IPR003352 InterPro:IPR004501 InterPro:IPR004796 Pfam:PF02378 PIRSF:PIRSF006351 PROSITE:PS51105 GO:GO:0016021 GO:GO:0005886 EMBL:AE003852 Proteomes:UP000000584 GO:GO:0009401 GO:G…	446	14	438	95.29	233	3e-69	141/441	31	244/441	55	27/441	6	1
gene665	CP020102.1	628672	630069	+	protein_coding	B4U62_03330	AQZ89488.1	6-phospho-beta-glucosidase GmuD	-1.39693	3.56603	3.8153	3.33304	3.8153	3.33304	13.1995	9.04989	191	112	191	112	1398	25	1377	96.78	TAIR|locus:2050605 - symbol:BGLU15 AT2G44450 species:3702 Arabidopsis thaliana [GO:0004553 hydrolase activity, hydrolyzing O-glycosyl compounds evidence=ISS] [GO:0005576 extracellular region evidence=ISM] [GO:0005975 carbohydrate metabolic process evidence=IEA] [GO:0048046 apoplast evidence=IEA] [GO:0005618 cell wall evidence=IDA] [GO:0009505 plant-type cell wall evidence=IDA] [GO:0005829 cytosol…	506	36	499	91.7	283	2e-87	168/479	35	259/479	54	43/479	8	1
gene666	CP020102.1	630212	630925	+	protein_coding	B4U62_03335	AQZ89489.1	transcriptional regulator	-1.13585	4.76906	4.86183	4.67806	4.86183	4.67806	27.6034	24.6808	204	156	204	156	714	7	699	97.06	TIGR_CMR|BA_3458 - symbol:BA_3458 transcriptional regulator, GntR family species:198094 Bacillus anthracis str. Ames [GO:0003700 sequence-specific DNA binding transcription factor activity evidence=ISS] [GO:0006355 regulation of transcription, DNA-templated evidence=ISS] InterPro:IPR000524 InterPro:IPR011663 Pfam:PF00392 Pfam:PF07702 PROSITE:PS50949 SMART:SM00345 SMART:SM00866 EMBL:AE016879 EMBL:…	245	9	236	93.06	139	2e-38	78/231	33	133/231	57	3/231	1	1
gene667	CP020102.1	630954	631853	+	protein_coding	B4U62_03340	AQZ89490.1	fructokinase	-1.03398	3.8158	3.83998	3.79177	3.83998	3.79177	13.4183	12.8024	125	102	125	102	900	1	858	95.33	UNIPROTKB|Q97PB9 - symbol:scrK Fructokinase species:170187 Streptococcus pneumoniae TIGR4 [GO:0005515 protein binding evidence=IPI] Pfam:PF00480 EMBL:AE005672 Proteomes:UP000000585 InterPro:IPR000600 PROSITE:PS01125 GO:GO:0008865 KO:K00847 PIR:E95200 RefSeq:NP_346158.1 ProteinModelPortal:Q97PB9 IntAct:Q97PB9 STRING:170187.SP_1721 EnsemblBacteria:AAK75798 GeneID:931111 KEGG:spn:SP_1721 PATRIC:1970…	295	4	292	97.97	214	1e-65	124/293	42	184/293	62	11/293	3	1
gene668	CP020102.1	631850	632797	+	protein_coding	B4U62_03345	AQZ89491.1	mannose-6-phosphate isomerase GmuF	-1.13934	3.2558	3.35126	3.16305	3.35126	3.16305	9.17203	7.86444	90	66	90	66	948	.	.	.	No hit	.	.	.	.	.	.		.		.		.	.
gene669	CP020102.1	632816	633904	+	protein_coding	B4U62_03350	AQZ89492.1	mannan endo-1,4-beta-mannosidase	1.21785	3.89768	3.75811	4.04244	3.75811	4.04244	12.509	15.4558	141	149	141	149	1089	214	1050	76.86	UNIPROTKB|A1A278 - symbol:BAD_1030 Mannan endo-1,4-beta-mannosidase species:367928 Bifidobacterium adolescentis ATCC 15703 [GO:0016985 mannan endo-1,4-beta-mannosidase activity evidence=IDA] [GO:0046355 mannan catabolic process evidence=IDA] [GO:2001065 mannan binding evidence=IDA] InterPro:IPR000805 InterPro:IPR005087 InterPro:IPR013781 InterPro:IPR022790 Pfam:PF02156 Pfam:PF03425 PRINTS:PR00739…	1002	80	380	30.04	96.7	2e-20	83/313	26	125/313	39	46/313	14	1
gene671	CP020102.1	635152	635228	+	tRNA	B4U62_03360	.	tRNA-Arg	1.47455	6.54552	6.27137	6.83165	6.27137	6.83165	75.2821	112.962	60	77	60	77	.	.	.	.	.	.	.	.	.	.	.	.	.	.	.	.	.	.
gene672	CP020102.1	635242	635315	+	tRNA	B4U62_03365	.	tRNA-Gly	-1.13149	5.87675	5.96654	5.78831	5.96654	5.78831	61.3617	54.9545	47	36	47	36	.	.	.	.	.	.	.	.	.	.	.	.	.	.	.	.	.	.
gene673	CP020102.1	635475	637030	+	rRNA	B4U62_03370	.	16S ribosomal RNA	1.02401	0.217599	0.201158	0.235384	0.201158	0.235384	0.18627	0.145195	3	2	3	2	.	.	.	.	.	.	.	.	.	.	.	.	.	.	.	.	.	.
gene676	CP020102.1	640310	640386	+	tRNA	B4U62_03385	.	tRNA-Met	1.59002	2.08629	1.77842	2.44747	1.77842	2.44747	2.5094	4.40112	2	3	2	3	.	.	.	.	.	.	.	.	.	.	.	.	.	.	.	.	.	.
gene677	CP020102.1	640447	640523	+	tRNA	B4U62_03390	.	tRNA-Asp	-1.07305	5.14608	5.19719	5.09547	5.19719	5.09547	35.1316	33.7419	28	23	28	23	.	.	.	.	.	.	.	.	.	.	.	.	.	.	.	.	.	.
gene678	CP020102.1	640704	641681	+	protein_coding	B4U62_03395	AQZ89493.1	thiamine-monophosphate kinase	-1.11847	5.30901	5.39038	5.22886	5.39038	5.22886	40.4032	37.0765	409	321	409	321	978	58	972	93.56	TIGR_CMR|CHY_0749 - symbol:CHY_0749 thiamine-monophosphate kinase species:246194 Carboxydothermus hydrogenoformans Z-2901 [GO:0009030 thiamine-phosphate kinase activity evidence=ISS] [GO:0009228 thiamine biosynthetic process evidence=ISS] InterPro:IPR000728 InterPro:IPR006283 InterPro:IPR016188 Pfam:PF00586 PIRSF:PIRSF005303 UniPathway:UPA00060 HAMAP:MF_02128 GO:GO:0005524 GO:GO:0000287 EMBL:CP00…	326	25	326	92.64	186	5e-54	132/310	42	183/310	59	13/310	4	1
gene679	CP020102.1	641696	642172	+	protein_coding	B4U62_03400	AQZ89494.1	tRNA (adenosine(37)-N6)-threonylcarbamoyltransferase complex ATPase subunit type 1 TsaE	-1.12848	4.35324	4.4413	4.26692	4.4413	4.26692	20.6592	18.4718	102	78	102	78	477	1	474	99.37	UNIPROTKB|O05515 - symbol:tsaE tRNA threonylcarbamoyladenosine biosynthesis protein TsaE species:224308 Bacillus subtilis subsp. subtilis str. 168 [GO:0070526 threonylcarbamoyladenosine biosynthetic process evidence=IDA] InterPro:IPR003442 Pfam:PF02367 Gene3D:3.40.50.300 InterPro:IPR027417 SUPFAM:SSF52540 GO:GO:0005524 GO:GO:0005737 GO:GO:0046872 EMBL:AL009126 Proteomes:UP000001570 GO:GO:0070526 …	158	1	158	100	322	6e-112	157/158	99	158/158	100	0/158	0	1
gene680	CP020102.1	642153	642842	+	protein_coding	B4U62_03405	AQZ89495.1	tRNA (adenosine(37)-N6)-threonylcarbamoyltransferase complex dimerization subunit type 1 TsaB	-1.57311	4.72174	5.05985	4.40623	5.05985	4.40623	32.064	20.3004	229	124	229	124	690	1	687	99.57	UNIPROTKB|O05516 - symbol:tsaB tRNA threonylcarbamoyladenosine biosynthesis protein TsaB species:224308 Bacillus subtilis subsp. subtilis str. 168 [GO:0070526 threonylcarbamoyladenosine biosynthetic process evidence=IDA] [GO:0000408 EKC/KEOPS complex evidence=IBA] InterPro:IPR022496 Pfam:PF00814 InterPro:IPR000905 GO:GO:0005737 EMBL:AL009126 Proteomes:UP000001570 GO:GO:0070526 OrthoDB:EOG6D8B8B E…	229	1	229	100	456	1e-162	229/229	100	229/229	100	0/229	0	1
gene681	CP020102.1	642852	643307	+	protein_coding	B4U62_03410	AQZ89496.1	ribosomal-protein-alanine N-acetyltransferase RimI	-1.68763	4.60651	4.99946	4.24446	4.99946	4.24446	30.7209	18.0838	145	73	145	73	456	28	453	93.42	TIGR_CMR|CHY_0724 - symbol:CHY_0724 ribosomal-protein-alanine acetyltransferase species:246194 Carboxydothermus hydrogenoformans Z-2901 [GO:0006464 cellular protein modification process evidence=ISS] [GO:0008999 ribosomal-protein-alanine N-acetyltransferase activity evidence=ISS] [GO:0042254 ribosome biogenesis evidence=ISS] InterPro:IPR000182 InterPro:IPR006464 Pfam:PF00583 PROSITE:PS51186 EMBL:…	144	1	142	98.61	142	8e-42	66/142	46	96/142	67	0/142	0	1
gene682	CP020102.1	643300	644340	+	protein_coding	B4U62_03415	AQZ89497.1	tRNA (adenosine(37)-N6)-threonylcarbamoyltransferase complex transferase subunit TsaD	-1.05939	5.28369	5.32546	5.24224	5.32546	5.24224	38.7933	37.437	418	345	418	345	1041	1	1038	99.71	UNIPROTKB|O05518 - symbol:tsaD tRNA N6-adenosine threonylcarbamoyltransferase species:224308 Bacillus subtilis subsp. subtilis str. 168 [GO:0070526 threonylcarbamoyladenosine biosynthetic process evidence=IDA] [GO:0000408 EKC/KEOPS complex evidence=IRD] InterPro:IPR022450 HAMAP:MF_01445 Pfam:PF00814 Prosite:PS01016 InterPro:IPR000905 GO:GO:0005737 GO:GO:0016747 GO:GO:0005506 EMBL:AL009126 Proteom…	346	1	346	100	653	0	346/346	100	346/346	100	0/346	0	1
gene683	CP020102.1	644570	646498	-	protein_coding	B4U62_03420	AQZ89498.1	ABC transporter ATP-binding protein	1.15735	6.03751	5.93302	6.14384	5.93302	6.14384	60.1008	70.389	1200	1202	1200	1202	1929	1	1848	95.8	TIGR_CMR|BA_0262 - symbol:BA_0262 ABC transporter, ATP-binding protein species:198094 Bacillus anthracis str. Ames [GO:0006810 transport evidence=ISS] [GO:0042626 ATPase activity, coupled to transmembrane movement of substances evidence=ISS] InterPro:IPR003439 InterPro:IPR017871 Pfam:PF00005 PROSITE:PS00211 PROSITE:PS50893 InterPro:IPR003593 Gene3D:3.40.50.300 InterPro:IPR027417 SUPFAM:SSF52540 G…	640	1	617	96.41	730	0	418/622	67	513/622	82	11/622	1	1
gene684	CP020102.1	646624	647136	+	protein_coding	B4U62_03425	AQZ89499.1	cyclic pyranopterin monophosphate synthase MoaC	1.11501	6.99532	6.91723	7.07428	6.91723	7.07428	119.776	134.321	636	610	636	610	513	1	480	93.57	TIGR_CMR|BA_4975 - symbol:BA_4975 molybdenum cofactor biosynthesis protein MoaC species:198094 Bacillus anthracis str. Ames [GO:0003824 catalytic activity evidence=ISS] [GO:0006777 Mo-molybdopterin cofactor biosynthetic process evidence=ISS] InterPro:IPR002820 InterPro:IPR023045 Pfam:PF01967 EMBL:AE016879 EMBL:AE017334 EMBL:AE017225 Proteomes:UP000000427 Proteomes:UP000000594 Proteomes:UP00000563…	161	1	160	99.38	209	1e-67	110/160	68	138/160	86	0/160	0	1
gene685	CP020102.1	647133	647780	+	protein_coding	B4U62_03430	AQZ89500.1	redox-sensing transcriptional repressor Rex	1.15711	7.18413	7.07964	7.29017	7.07964	7.29017	133.736	155.671	897	893	897	893	648	10	624	94.91	TIGR_CMR|BA_0263 - symbol:BA_0263 conserved hypothetical protein species:198094 Bacillus anthracis str. Ames [GO:0003674 molecular_function evidence=ND] [GO:0005575 cellular_component evidence=ND] [GO:0008150 biological_process evidence=ND] InterPro:IPR003781 InterPro:IPR009718 InterPro:IPR022876 Pfam:PF02629 Pfam:PF06971 SMART:SM00881 InterPro:IPR016040 HAMAP:MF_01131 GO:GO:0005737 GO:GO:0045892…	209	2	207	98.56	329	3e-113	162/206	78	185/206	89	1/206	0	1
gene686	CP020102.1	647802	647975	+	protein_coding	B4U62_03435	AQZ89501.1	protein translocase TatA	1.09743	9.4824	9.41557	9.5497	9.41557	9.5497	670.732	762.818	1208	1175	1208	1175	174	55	144	51.72	TIGR_CMR|BA_2242 - symbol:BA_2242 twin-arginine translocation protein, TatA/E family species:198094 Bacillus anthracis str. Ames [GO:0006886 intracellular protein transport evidence=ISS] [GO:0008565 protein transporter activity evidence=ISS] [GO:0009306 protein secretion evidence=ISS] InterPro:IPR003369 InterPro:IPR003998 InterPro:IPR006312 Pfam:PF02416 PRINTS:PR01506 HAMAP:MF_00236 GO:GO:0005887…	61	21	50	49.18	50.8	9e-09	22/30	73	26/30	86	0/30	0	1
gene687	CP020102.1	647982	648746	+	protein_coding	B4U62_03440	AQZ89502.1	preprotein translocase subunit TatC	1.0935	10.2175	10.1532	10.2821	10.1532	10.2821	1143.05	1255.72	9051	8504	9051	8504	765	10	663	85.49	TIGR_CMR|CHY_0863 - symbol:CHY_0863 sec-independent protein translocase protein TatC species:246194 Carboxydothermus hydrogenoformans Z-2901 [GO:0006886 intracellular protein transport evidence=ISS] [GO:0008565 protein transporter activity evidence=ISS] [GO:0009306 protein secretion evidence=ISS] [GO:0016020 membrane evidence=ISS] InterPro:IPR002033 Pfam:PF00902 PRINTS:PR01840 HAMAP:MF_00902 GO:G…	243	1	218	89.71	154	6e-44	79/219	36	134/219	61	2/219	0	1
gene688	CP020102.1	648784	648975	-	protein_coding	B4U62_03445	AQZ89503.1	lipoprotein	1.09116	6.17165	6.10904	6.2349	6.10904	6.2349	67.4271	75.308	134	128	134	128	192	1	180	93.75	TIGR_CMR|BA_0264 - symbol:BA_0264 lipoprotein, putative species:198094 Bacillus anthracis str. Ames [GO:0003674 molecular_function evidence=ND] [GO:0008150 biological_process evidence=ND] EMBL:AE016879 EMBL:AE017334 EMBL:AE017225 Proteomes:UP000000427 Proteomes:UP000000594 Proteomes:UP000005639 EMBL:CP007660 EMBL:CP008752 EMBL:CP007704 EMBL:CP010342 EMBL:CP008846 EMBL:CP007618 EMBL:JMPV01000005 E…	63	1	62	98.41	42.7	1e-05	21/62	33	37/62	59	2/62	3	1
gene689	CP020102.1	648972	649706	-	protein_coding	B4U62_03450	AQZ89504.1	CPBP family intramembrane metalloprotease	1.09376	7.00301	6.93866	7.06796	6.93866	7.06796	121.455	133.403	924	868	924	868	735	43	732	93.88	TIGR_CMR|BA_0265 - symbol:BA_0265 CAAX amino terminal protease family protein species:198094 Bacillus anthracis str. Ames [GO:0003674 molecular_function evidence=ND] [GO:0008150 biological_process evidence=ND] InterPro:IPR003675 Pfam:PF02517 GO:GO:0016020 EMBL:AE016879 EMBL:AE017334 Proteomes:UP000000427 Proteomes:UP000000594 GO:GO:0008233 KO:K07052 MEROPS:M79.A09 OrthoDB:EOG6M6JMP RefSeq:NP_8428…	235	1	235	100	204	2e-63	108/235	45	149/235	63	5/235	2	1
gene690	CP020102.1	649945	650229	+	protein_coding	B4U62_03455	AQZ89505.1	co-chaperone GroES	-1.08682	8.25041	8.31068	8.19057	8.31068	8.19057	316.616	292.908	934	739	934	739	285	1	282	98.95	TIGR_CMR|BA_0266 - symbol:BA_0266 chaperonin, 10 kDa species:198094 Bacillus anthracis str. Ames [GO:0006457 protein folding evidence=ISS] [GO:0051087 chaperone binding evidence=ISS] InterPro:IPR018369 InterPro:IPR020818 Pfam:PF00166 PRINTS:PR00297 PROSITE:PS00681 SMART:SM00883 HAMAP:MF_00580 GO:GO:0005524 GO:GO:0005737 GO:GO:0006457 EMBL:AE016879 EMBL:AE017334 EMBL:AE017225 Proteomes:UP000000427…	94	1	94	100	162	3e-51	81/94	86	90/94	95	0/94	0	1
gene691	CP020102.1	650276	651910	+	protein_coding	B4U62_03460	AQZ89506.1	molecular chaperone GroEL	-1.02175	8.94306	8.9586	8.92756	8.9586	8.92756	492.16	491.16	8329	7109	8329	7109	1635	1	1575	96.33	TIGR_CMR|BA_0267 - symbol:BA_0267 chaperonin, 60 kDa species:198094 Bacillus anthracis str. Ames [GO:0006457 protein folding evidence=ISS] [GO:0016887 ATPase activity evidence=ISS] InterPro:IPR001844 InterPro:IPR002423 InterPro:IPR018370 Pfam:PF00118 PRINTS:PR00298 PROSITE:PS00296 HAMAP:MF_00600 GO:GO:0005524 GO:GO:0005737 EMBL:AE016879 EMBL:AE017334 EMBL:AE017225 Proteomes:UP000000427 Proteomes:…	544	1	525	96.51	867	0	466/525	88	497/525	94	0/525	0	1
gene694	CP020102.1	653474	653854	+	protein_coding	B4U62_03475	AQZ89507.1	hypothetical protein	-1.04597	3.57152	3.60408	3.53924	3.60408	3.53924	11.1573	10.6736	44	36	44	36	381	.	.	.	No hit	.	.	.	.	.	.		.		.		.	.
gene695	CP020102.1	654113	654385	+	protein_coding	B4U62_03480	AQZ89508.1	hypothetical protein	-1.20594	4.09955	4.23685	3.9667	4.23685	3.9667	17.6945	14.4823	50	35	50	35	273	.	.	.	No hit	.	.	.	.	.	.		.		.		.	.
gene696	CP020102.1	654543	654734	+	protein_coding	B4U62_03485	AQZ89509.1	terminase	-1.33788	3.93553	4.1511	3.73116	4.1511	3.73116	16.6052	12.3552	33	21	33	21	192	43	180	71.88	TIGR_CMR|CHY_1681 - symbol:CHY_1681 prophage LambdaCh01, terminase, small subunit species:246194 Carboxydothermus hydrogenoformans Z-2901 [GO:0003677 DNA binding evidence=ISS] [GO:0019037 viral assembly intermediate evidence=ISS] [GO:0019073 viral DNA genome packaging evidence=ISS] InterPro:IPR005335 Pfam:PF03592 EMBL:CP000141 Proteomes:UP000002706 GO:GO:0006323 RefSeq:WP_011344576.1 RefSeq:YP_36…	150	3	48	30.67	57.8	9e-11	28/46	60	34/46	73	0/46	0	1
gene697	CP020102.1	655265	656548	+	protein_coding	B4U62_03490	AQZ89510.1	restriction endonuclease subunit M	-1.09225	6.67573	6.73969	6.61238	6.73969	6.61238	105.114	98.006	1397	1114	1397	1114	1284	1	1281	99.77	UNIPROTKB|O34939 - symbol:ydiO Probable BsuMI modification methylase subunit YdiO species:224308 Bacillus subtilis subsp. subtilis str. 168 [GO:0008168 methyltransferase activity evidence=NAS] [GO:0009307 DNA restriction-modification system evidence=IMP] [GO:0032776 DNA methylation on cytosine evidence=IMP] InterPro:IPR001525 PRINTS:PR00105 PROSITE:PS51679 EMBL:AL009126 Proteomes:UP000001570 Gene…	427	1	427	100	865	0	427/427	100	427/427	100	0/427	0	1
gene698	CP020102.1	656570	657739	+	protein_coding	B4U62_03495	AQZ89511.1	restriction endonuclease subunit M	1.05148	7.13434	7.09822	7.17064	7.09822	7.17064	135.917	143.664	1646	1488	1646	1488	1170	1	1167	99.74	UNIPROTKB|O34680 - symbol:ydiP Probable BsuMI modification methylase subunit YdiP species:224308 Bacillus subtilis subsp. subtilis str. 168 [GO:0008168 methyltransferase activity evidence=NAS] [GO:0009307 DNA restriction-modification system evidence=IMP] [GO:0032776 DNA methylation on cytosine evidence=IMP] InterPro:IPR001525 InterPro:IPR018117 PRINTS:PR00105 PROSITE:PS00094 PROSITE:PS00095 PROSI…	389	1	389	100	800	0	388/389	99	389/389	100	0/389	0	1
gene700	CP020102.1	659665	660606	+	protein_coding	B4U62_03505	AQZ89512.1	type-2 restriction enzyme BsuMI component YdiR	1.16486	6.85573	6.74653	6.96669	6.74653	6.96669	105.74	124.354	1031	1037	1031	1037	942	.	.	.	No hit	.	.	.	.	.	.		.		.		.	.
gene701	CP020102.1	660638	661669	+	protein_coding	B4U62_03510	AQZ89513.1	type-2 restriction enzyme BsuMI component YdiS	1.16441	6.87606	6.76713	6.98674	6.76713	6.98674	107.284	126.644	1146	1157	1146	1157	1032	85	681	57.85	UNIPROTKB|P15005 - symbol:mcrB species:83333 Escherichia coli K-12 [GO:0003677 DNA binding evidence=IEA;IDA] [GO:0006308 DNA catabolic process evidence=IDA] [GO:0015666 restriction endodeoxyribonuclease activity evidence=IDA] [GO:0003924 GTPase activity evidence=IDA] [GO:0017111 nucleoside-triphosphatase activity evidence=IEA] [GO:0016787 hydrolase activity evidence=IEA] [GO:0016887 ATPase activi…	459	192	356	35.95	78.2	1e-14	58/201	28	91/201	45	38/201	18	1
gene702	CP020102.1	661672	663069	+	protein_coding	B4U62_03515	AQZ89514.1	type-2 restriction enzyme BsuMI component YdjA	1.07129	7.48067	7.43116	7.53051	7.43116	7.53051	170.142	186.654	2462	2310	2462	2310	1398	871	1353	34.55	TIGR_CMR|CJE_0789 - symbol:CJE_0789 conserved hypothetical protein species:195099 Campylobacter jejuni RM1221 [GO:0003674 molecular_function evidence=ND] [GO:0005575 cellular_component evidence=ND] [GO:0008150 biological_process evidence=ND] InterPro:IPR002052 InterPro:IPR002296 PRINTS:PR00507 PROSITE:PS00092 Gene3D:3.40.50.150 InterPro:IPR029063 SUPFAM:SSF53335 GO:GO:0003676 EMBL:CP000025 Proteo…	1250	89	257	13.52	40.8	0.033	41/177	23	79/177	44	24/177	13	1
gene703	CP020102.1	663643	663978	+	protein_coding	B4U62_03520	AQZ89515.1	hypothetical protein	1.04845	5.72799	5.69397	5.76222	5.69397	5.76222	50.3188	53.7914	175	160	175	160	336	.	.	.	No hit	.	.	.	.	.	.		.		.		.	.
gene705	CP020102.1	664361	664711	+	protein_coding	B4U62_03530	AQZ89516.1	hypothetical protein	-1.16488	4.77209	4.88345	4.66327	4.88345	4.66327	28.0753	24.459	102	76	102	76	351	.	.	.	No hit	.	.	.	.	.	.		.		.		.	.
gene706	CP020102.1	664817	667306	-	protein_coding	B4U62_03535	AQZ89517.1	transcription activator GutR	1.03635	4.58799	4.5623	4.61381	4.5623	4.61381	22.698	23.3636	585	515	585	515	2490	2005	2349	13.86	ZFIN|ZDB-GENE-080722-25 - symbol:ttc13 tetratricopeptide repeat domain 13 species:7955 Danio rerio [GO:0005575 cellular_component evidence=ND] [GO:0008150 biological_process evidence=ND] InterPro:IPR001440 InterPro:IPR011990 InterPro:IPR013026 InterPro:IPR019734 Pfam:PF00515 PROSITE:PS50005 PROSITE:PS50293 SMART:SM00028 ZFIN:ZDB-GENE-080722-25 eggNOG:COG0457 Gene3D:1.25.40.10 EMBL:BC163293 RefSeq…	826	225	334	13.32	46.6	0.001	36/122	29	63/122	51	19/122	15	1
gene707	CP020102.1	667508	668569	+	protein_coding	B4U62_03540	AQZ89518.1	sorbitol dehydrogenase	1.46021	2.32754	2.07042	2.6166	2.07042	2.6166	3.27498	4.99926	36	47	36	47	1062	34	1050	95.76	FB|FBgn0022359 - symbol:Sodh-2 Sorbitol dehydrogenase-2 species:7227 Drosophila melanogaster [GO:0003939 L-iditol 2-dehydrogenase activity evidence=ISS] [GO:0055114 oxidation-reduction process evidence=IEA] [GO:0008270 zinc ion binding evidence=IEA] InterPro:IPR002085 InterPro:IPR002328 InterPro:IPR013149 InterPro:IPR013154 Pfam:PF00107 Pfam:PF08240 PROSITE:PS00059 InterPro:IPR016040 Proteomes:UP…	360	8	348	94.72	287	2e-92	151/342	44	220/342	64	4/342	1	1
gene708	CP020102.1	668643	670034	+	protein_coding	B4U62_03545	AQZ89519.1	MFS transporter	1.03933	2.25233	2.22468	2.28033	2.22468	2.28033	3.67848	3.89524	53	48	53	48	1392	76	1377	93.53	TIGR_CMR|CPS_3732 - symbol:CPS_3732 sugar:cation symporter family protein species:167879 Colwellia psychrerythraea 34H [GO:0005402 cation:sugar symporter activity evidence=ISS] [GO:0008643 carbohydrate transport evidence=ISS] InterPro:IPR001927 GO:GO:0016020 GO:GO:0005215 InterPro:IPR020846 SUPFAM:SSF103473 EMBL:CP000083 Proteomes:UP000000547 GO:GO:0006814 eggNOG:COG2211 TIGRFAMs:TIGR00792 OrthoD…	443	6	439	97.97	251	3e-76	153/442	34	236/442	53	16/442	3	1
gene709	CP020102.1	670129	671091	+	protein_coding	B4U62_03550	AQZ89520.1	carbohydrate kinase	1.04876	8.03001	7.99574	8.06442	7.99574	8.06442	252.516	269.208	2517	2295	2517	2295	963	13	948	97.2	TIGR_CMR|BA_0752 - symbol:BA_0752 fructokinase species:198094 Bacillus anthracis str. Ames [GO:0005985 sucrose metabolic process evidence=ISS] [GO:0008865 fructokinase activity evidence=ISS] InterPro:IPR002173 PROSITE:PS00583 PROSITE:PS00584 Pfam:PF00294 EMBL:AE016879 EMBL:AE017334 EMBL:AE017225 Proteomes:UP000000427 Proteomes:UP000000594 Proteomes:UP000005639 GO:GO:0046835 Gene3D:3.40.1190.20 In…	313	3	309	98.08	302	2e-99	163/312	52	208/312	66	5/312	1	1
gene710	CP020102.1	671287	671970	+	protein_coding	B4U62_03555	AQZ89521.1	phage shock protein A	-1.5005	9.70388	10.001	9.41557	10.001	9.41557	1032.36	693.296	7309	4198	7309	4198	684	1	657	96.05	TIGR_CMR|BA_5061 - symbol:BA_5061 conserved hypothetical protein species:198094 Bacillus anthracis str. Ames [GO:0003674 molecular_function evidence=ND] [GO:0005575 cellular_component evidence=ND] [GO:0008150 biological_process evidence=ND] InterPro:IPR007157 Pfam:PF04012 EMBL:AE016879 EMBL:AE017334 EMBL:AE017225 Proteomes:UP000000427 Proteomes:UP000000594 Proteomes:UP000005639 KO:K03969 OMA:QKTI…	221	1	215	97.29	97.8	5e-23	69/222	31	124/222	55	10/222	4	1
gene711	CP020102.1	672036	673061	+	protein_coding	B4U62_03560	AQZ89522.1	hypothetical protein	-1.68586	9.5181	9.90229	9.14881	9.90229	9.14881	960	569.214	10195	5170	10195	5170	1026	13	945	90.94	TIGR_CMR|SPO_2990 - symbol:SPO_2990 conserved hypothetical protein species:246200 Ruegeria pomeroyi DSS-3 [GO:0003674 molecular_function evidence=ND] [GO:0005575 cellular_component evidence=ND] [GO:0008150 biological_process evidence=ND] EMBL:CP000031 Proteomes:UP000001023 RefSeq:YP_168196.1 STRING:246200.SPO2990 EnsemblBacteria:AAV96228 GeneID:3195624 KEGG:sil:SPO2990 PATRIC:23379415 HOGENOM:HOG…	375	21	353	88.8	127	9e-32	90/337	26	147/337	43	30/337	8	1
gene712	CP020102.1	673061	673825	+	protein_coding	B4U62_03565	AQZ89523.1	hypothetical protein	-1.88416	7.5912	8.0619	7.14798	8.0619	7.14798	263.568	141.756	2087	960	2087	960	765	.	.	.	No hit	.	.	.	.	.	.		.		.		.	.
gene713	CP020102.1	673856	674827	+	protein_coding	B4U62_03570	AQZ89524.1	hypothetical protein	-1.56068	7.62332	7.95116	7.30899	7.95116	7.30899	245.307	157.357	2468	1354	2468	1354	972	7	738	75.31	TIGR_CMR|SPO_2988 - symbol:SPO_2988 conserved hypothetical protein species:246200 Ruegeria pomeroyi DSS-3 [GO:0003674 molecular_function evidence=ND] [GO:0005575 cellular_component evidence=ND] [GO:0008150 biological_process evidence=ND] EMBL:CP000031 Proteomes:UP000001023 InterPro:IPR025640 Pfam:PF14237 RefSeq:WP_011048684.1 RefSeq:YP_168194.1 ProteinModelPortal:Q5LP62 STRING:246200.SPO2988 Ense…	371	6	250	66.04	126	1e-31	76/247	30	133/247	53	5/247	2	1
gene714	CP020102.1	674874	675899	-	protein_coding	B4U62_03575	AQZ89525.1	hypothetical protein	1.30489	4.98836	4.80009	5.18402	4.80009	5.18402	26.5542	36.0025	282	327	282	327	1026	190	450	25.44	UNIPROTKB|Q886B6 - symbol:PSPTO_1665 Uncharacterized protein species:223283 Pseudomonas syringae pv. tomato str. DC3000 [GO:0003674 molecular_function evidence=ND] [GO:0005575 cellular_component evidence=ND] [GO:0008150 biological_process evidence=ND] EMBL:AE016853 Proteomes:UP000002515 InterPro:IPR013099 Pfam:PF07885 HOGENOM:HOG000294806 RefSeq:NP_791490.1 ProteinModelPortal:Q886B6 STRING:223283…	149	49	130	55.03	43.9	0.0004	30/87	34	46/87	52	5/87	5	1
gene715	CP020102.1	676484	677905	+	protein_coding	B4U62_03580	AQZ89526.1	MFS transporter	-1.14809	1.65242	1.75504	1.5558	1.75504	1.5558	2.44587	1.90653	36	24	36	24	1422	7	1362	95.36	UNIPROTKB|P0AEP1 - symbol:galP galactose:H+ symporter species:83333 Escherichia coli K-12 [GO:0022891 substrate-specific transmembrane transporter activity evidence=IEA] [GO:0022857 transmembrane transporter activity evidence=IEA] [GO:0015293 symporter activity evidence=IEA] [GO:0008643 carbohydrate transport evidence=IEA] [GO:0006810 transport evidence=IEA] [GO:0005215 transporter activity evide…	464	6	450	95.91	245	2e-73	165/457	36	261/457	57	17/457	3	1
gene716	CP020102.1	677953	678993	-	protein_coding	B4U62_03585	AQZ89527.1	(R,R)-butanediol dehydrogenase	1.19571	12.1599	12.0316	12.2895	12.0316	12.2895	4167.4	5148.51	44904	47446	44904	47446	1041	1	1038	99.71	UNIPROTKB|O34788 - symbol:bdhA (R,R)-butanediol dehydrogenase species:224308 Bacillus subtilis subsp. subtilis str. 168 [GO:0000721 (R,R)-butanediol dehydrogenase activity evidence=IMP] InterPro:IPR002085 InterPro:IPR002328 InterPro:IPR013149 InterPro:IPR013154 Pfam:PF00107 Pfam:PF08240 PROSITE:PS00059 InterPro:IPR016040 Gene3D:3.40.50.720 EMBL:AL009126 Proteomes:UP000001570 GO:GO:0008270 Gene3D:…	346	1	346	100	632	0	346/346	100	346/346	100	0/346	0	1
gene717	CP020102.1	679432	679803	+	protein_coding	B4U62_03590	AQZ89528.1	hypothetical protein	1.05618	3.41514	3.37594	3.4548	3.37594	3.4548	9.34955	10.0208	36	33	36	33	372	.	.	.	No hit	.	.	.	.	.	.		.		.		.	.
gene718	CP020102.1	679869	680915	+	protein_coding	B4U62_03595	AQZ89529.1	hypothetical protein	1.48576	3.35658	3.0831	3.65431	3.0831	3.65431	7.56656	11.6522	82	108	82	108	1047	442	831	37.25	DICTYBASE|DDB_G0285101 - symbol:kif4 kinesin family member 4 species:44689 Dictyostelium discoideum [GO:0005856 cytoskeleton evidence=IEA] [GO:0051301 cell division evidence=IEA] [GO:0007067 mitotic nuclear division evidence=IEA] [GO:0007049 cell cycle evidence=IEA] [GO:0006810 transport evidence=IEA] [GO:0005874 microtubule evidence=IEA] [GO:0005737 cytoplasm evidence=IEA] [GO:0005524 ATP bindin…	1922	980	1112	6.92	42	0.01	32/135	23	65/135	48	7/135	5	1
gene719	CP020102.1	680949	681107	-	protein_coding	B4U62_03600	AQZ89530.1	hypothetical protein	1.16838	6.02858	5.91738	6.14188	5.91738	6.14188	59.547	70.3348	98	99	98	99	159	.	.	.	No hit	.	.	.	.	.	.		.		.		.	.
gene720	CP020102.1	681297	681506	-	protein_coding	B4U62_03605	AQZ89531.1	hypothetical protein	1.05913	12.5268	12.4855	12.5683	12.4855	12.5683	5764.98	6191.39	12531	11510	12531	11510	210	7	180	82.86	TIGR_CMR|BA_2421 - symbol:BA_2421 conserved hypothetical protein species:198094 Bacillus anthracis str. Ames [GO:0003674 molecular_function evidence=ND] [GO:0005575 cellular_component evidence=ND] [GO:0008150 biological_process evidence=ND] EMBL:AE016879 EMBL:AE017334 EMBL:AE017225 Proteomes:UP000000427 Proteomes:UP000000594 Proteomes:UP000005639 EMBL:CP007660 EMBL:CP008752 EMBL:CP007704 EMBL:CP0…	61	2	60	96.72	61.2	2e-12	28/59	47	33/59	55	1/59	1	1
gene721	CP020102.1	681589	682404	-	protein_coding	B4U62_03610	AQZ89532.1	alpha/beta hydrolase	-1.82371	8.74446	9.18864	8.32176	9.18864	8.32176	577.896	318.675	4881	2302	4881	2302	816	34	792	93.01	TIGR_CMR|GSU_3157 - symbol:GSU_3157 hydrolase, alpha/beta fold family species:243231 Geobacter sulfurreducens PCA [GO:0008150 biological_process evidence=ND] [GO:0016787 hydrolase activity evidence=ISS] InterPro:IPR000639 PRINTS:PR00412 InterPro:IPR000073 Gene3D:3.40.50.1820 InterPro:IPR029058 SUPFAM:SSF53474 PRINTS:PR00111 GO:GO:0016787 EMBL:AE017180 Proteomes:UP000000577 GO:GO:0016746 HOGENOM:H…	266	10	260	94.36	99.8	4e-23	70/259	27	118/259	45	14/259	5	1
gene722	CP020102.1	682417	683406	-	protein_coding	B4U62_03615	AQZ89533.1	hypothetical protein	-1.48538	9.39193	9.68168	9.11085	9.68168	9.11085	817.494	556.709	8377	4879	8377	4879	990	16	912	90.61	TIGR_CMR|BA_3537 - symbol:BA_3537 conserved hypothetical protein species:198094 Bacillus anthracis str. Ames [GO:0003674 molecular_function evidence=ND] [GO:0005575 cellular_component evidence=ND] [GO:0008150 biological_process evidence=ND] EMBL:AE016879 EMBL:AE017334 EMBL:AE017225 Proteomes:UP000000427 Proteomes:UP000000594 Proteomes:UP000005639 EMBL:CP007660 EMBL:CP010342 EMBL:JTAR01000047 EMBL…	328	4	302	91.16	223	2e-68	120/302	39	187/302	61	6/302	1	1
[truncated: 3,513 more rows]
